# Supplementary material for: Phylogeny of Bacterial and Archaeal Genomes Using Conserved Genes: Supertrees and Supermatrices
Source: PLoS One. 2013 Apr 25;8(4):e62510. doi: 10.1371/journal.pone.0062510 (PMC3636077; doi:10.1371/journal.pone.0062510)
Supplement: Table S1 — Organisms used in this study. List of organisms used in this study, with (when available) NCBI accession numbers and IMG taxon ID numbers. (XLS) [file pone.0062510.s007.xls]

## Sheet: Sheet1
Organism	IMG Taxon ID	NCBI Taxon ID
Desulfotomaculum_acetoxidans_5575_DSM_771_644736351	644736351	59109
Pelotomaculum_thermopropionicum_SI_uid58877	640427128	58877
Desulfotomaculum_reducens_MI_1_uid58277	640069310	58277
Candidatus_Desulforudis_audaxviator_MP104C_uid59067	641522610	59067
Ammonifex_degensii_KC4_uid41053	646311904	41053
Moorella_thermoacetica_ATCC_39073_uid58051	637000167	58051
Thermanaeromonas_toyohensis_ToBE_DSM_14490_2503538017	2503538017	NO_NCBI
Syntrophomonas_wolfei_Goettingen_uid58179	637000316	58179
Syntrophothermus_lipocalidus_DSM_12680_646564577	646564577	49527
Heliobacterium_modesticaldum_Ice1_uid58279	641522632	58279
Syntrophobotulus_glycolicus_DSM_8271_uid63343	649633098	63343
Desulfitobacterium_hafniense_Y51_uid58605	637000093	58605
Desulfonispora_thiosulfatigenes_GKNTAUT_DSM_11270_2501915963	2501915963	NO_NCBI
Halothermothrix_orenii_H_168_uid58585	643348557	58585
Halanaerobium_praevalens_DSM_2228_2503283011	2503283011	NO_NCBI
Acetohalobium_arabaticum_DSM_5501_uid51423	648028002	51423
Halobacteroides_halobius_MD_1_DSM_5150_2502957029	2502957029	NO_NCBI
Sebaldella_termitidis_ATCC_33386_646311952	646311952	41865
Leptotrichia_hofstadii_F0254_uid55767	645951860	55767
Leptotrichia_buccalis_C_1013_b_DSM_1135_644736384	644736384	59211
Leptotrichia_goodfellowii_LB_57_DSM_19756_2502545042	2502545042	NO_NCBI
Streptobacillus_moniliformis_DSM_12112_uid41863	646311956	41863
Ilyobacter_polytropus_CuHBu1_DSM_2926_2503538000	2503538000	59769
Fusobacterium_ulcerans_ATCC_49185_uid55615	645951859	55615
Fusobacterium_nucleatum_ATCC_25586_uid57885	637000117	57885
Fusobacterium_D12_uid55613	645951850	55613
Thermodesulfovibrio_yellowstonii_DSM_11347_uid59257	643348581	59257
Candidatus_Nitrospira_defluvii_uid51175	649633030	51175
Candidatus_Poribacteria_WGA_A3_uid43489	NO_IMG	43489
Candidatus_Solibacter_usitatus_Ellin6076_uid58139	639633060	58139
Candidatus_Koribacter_versatilis_Ellin345_uid58479	637000001	58479
Acidobacterium_capsulatum_ATCC_51196_uid59127	643692001	59127
Acidobacterium_MP5ACTX9_uid50551	649633002	50551
Terriglobus_saanensis_SP1PR4_uid53251	649633100	53251
Thermodesulfatator_indicus_CIR29812_DSM_15286_2502082110	2502082110	68285
Thermodesulfobacterium_commune_DSM_2178	NO_IMG	NO_NCBI
Desulfomicrobium_baculatum_X_DSM_4028_644736350	644736350	59217
Desulfonatronospira_thiodismutans_ASO3_1_uid55423	643886196	55423
Desulfohalobium_retbaense_HR100_DSM_5692_644736349	644736349	59183
Desulfovibrio_fructosovorans_JJ_uid51537	648276636	51537
Desulfovibrio_salexigens_DSM_2638_uid59223	644736353	59223
Desulfovibrio_ND132_uid63159	NO_IMG	63159
Desulfovibrio_desulfuricans_G20_uid57941	637000095	57941
Desulfovibrio_vulgaris_Miyazaki_F_uid59089	643348539	59089
Lawsonia_intracellularis_PHE_MN1_00_uid61575	637000145	61575
Desulfovibrio_desulfuricans_ATCC_27774_uid59213	643348538	59213
Desulfotalea_psychrophila_LSv54_uid58153	637000094	58153
Desulfobulbus_propionicus_DSM_2032_uid62265	649633036	62265
Desulfurivibrio_alkaliphilus_AHT2_uid49487	646564528	49487
delta_proteobacterium_MLMS_1_uid54339	638341245	54339
Desulfarculus_baarsii_2st14_DSM_2075_648028023	648028023	51371
Desulfobacca_acetoxidans_DSM_11109_2503538012	2503538012	65785
Syntrophobacter_fumaroxidans_MPOB_uid58177	639633063	58177
Syntrophus_aciditrophicus_SB_uid58539	637000317	58539
delta_proteobacterium_NaphS2_uid50675	648276759	50675
Desulfobacterium_autotrophicum_HRM2_uid59061	643692021	59061
Desulfococcus_oleovorans_Hxd3_uid58777	641228490	58777
Desulfatibacillum_alkenivorans_AK_01_uid58913	643348536	58913
Desulfomonile_tiedjei_DCB_1_DSM_6799_2502545002	2502545002	NO_NCBI
Bdellovibrio_bacteriovorus_HD100_uid61595	637000030	61595
Haliangium_ochraceum_SMP_2_DSM_14365_646311933	646311933	41425
Plesiocystis_pacifica_SIR_1_uid54707	640963030	54707
Sorangium_cellulosum_So_ce_56_uid61629	641228509	61629
Anaeromyxobacter_K_uid58953	642555106	58953
Myxococcus_xanthus_DK_1622_uid58003	637000186	58003
Desulfuromonas_acetoxidans_DSM_684_uid54145	638341078	54145
Pelobacter_carbinolicus_DSM_2380_uid58241	637000204	58241
Pelobacter_propionicus_DSM_2379_uid58255	639633050	58255
Geobacter_lovleyi_SZ_uid58713	642555130	58713
Geobacter_sulfurreducens_PCA_uid57743	637000120	57743
Geobacter_bemidjiensis_Bem_uid58749	642555129	58749
Geobacter_FRC_32_uid58543	643348554	58543
Desulfurispirillum_indicum_S5_uid45897	649633038	45897
Chrysiogenes_arsenatis_DSM_11915	NO_IMG	NO_NCBI
Geovibrio_thiophilus	NO_IMG	NO_NCBI
Denitrovibrio_acetiphilus_N2460_DSM_12809_646564527	646564527	46657
Calditerrivibrio_nitroreducens_DSM_19672_uid60821	649633026	60821
Flexistipes_sinusarabici_MAS10_DSM_4947_2502790008	2502790008	68147
Deferribacter_desulfuricans_SSM1_uid46653	646564525	46653
Hippea_maritima_MH2_DSM_10411_2503128001	2503128001	65267
Nautilia_profundicola_AmH_uid59345	643692029	59345
Nitratiruptor_SB155_2_uid58861	640753037	58861
Sulfurimonas_autotrophica_OK10_DSM_16294_648028058	648028058	53043
Sulfuricurvum_kujiense_DSM_16994_uid60789	649633097	60789
Arcobacter_butzleri_RM4018_uid58557	640753004	58557
Arcobacter_nitrofigilis_DSM_7299_646564506	646564506	49001
Nitratifractor_salsuginis_E9I37_1_DSM_16511_2503538035	2503538035	62183
Sulfurovum_NBC37_1_uid58863	640753056	58863
Sulfurospirillum_deleyianum_DSM_6946_uid41861	646311960	41861
Campylobacter_upsaliensis_RM3195_uid54143	638341055	54143
Campylobacter_gracilis_RM3268_uid55421	645951857	55421
Campylobacter_hominis_ATCC_BAA_381_uid58981	640753011	58981
Campylobacter_fetus_82_40_uid58545	639633016	58545
Campylobacter_rectus_RM3267_uid55417	643886009	55417
Campylobacter_concisus_13826_uid58667	640753009	58667
Wolinella_succinogenes_DSM_1740_uid61591	637000341	61591
Helicobacter_canadensis_MIT_98_5491_uid55289	643886213	55289
Helicobacter_bilis_ATCC_43879_uid55617	646206257	55617
Helicobacter_hepaticus_ATCC_51449_uid57737	637000131	57737
Helicobacter_mustelae_12198_uid46647	646564537	46647
Helicobacter_pylori_J99_uid57789	637000134	57789
Helicobacter_felis_ATCC_49179_uid61409	649633054	61409
Helicobacter_suis_HS1_uid62531	649989954	62531
Magnetococcus_MC_1_uid57833	639633036	57833
Candidatus_Puniceispirillum_marinum_IMCC1322_uid47081	646564516	47081
alpha_proteobacterium_BAL199_uid54661	641380442	54661
Roseomonas_cervicalis_ATCC_49957_uid49155	NO_IMG	49155
Granulibacter_bethesdensis_CGDNIH1_uid58661	637000123	58661
Gluconacetobacter_diazotrophicus_PAl_5_uid59075	643348555	59075
Acetobacter_pomorum_DM001_uid65823	NO_IMG	65823
Gluconobacter_oxydans_621H_uid58239	637000122	58239
Acidiphilium_cryptum_JF_5_uid58447	640427101	58447
Rhodospirillum_rubrum_ATCC_11170_uid57655	637000241	57655
Magnetospirillum_magneticum_AMB_1_uid58527	637000155	58527
Rhodospirillum_centenum_SW_uid58805	643348571	58805
Azospirillum_B510_uid46085	646311907	46085
Zymomonas_mobilis_ATCC_10988_uid55403	645058785	55403
Erythrobacter_NAP1_uid54197	638341081	54197
Novosphingobium_nitrogenifigens_DSM_19370_uid64475	NO_IMG	64475
Sphingobium_japonicum_UT26S_uid47077	646564570	47077
Sphingopyxis_alaskensis_RB2256_uid58351	637000271	58351
Parvibaculum_lavamentivorans_DS_1_uid58739	640753040	58739
Hyphomicrobium_denitrificans_ATCC_51888_uid50325	648028034	50325
Rhodomicrobium_vannielii_ATCC_17100_uid43247	649633090	43247
Labrenzia_alexandrii_DFL_11_uid54727	647533175	54727
Pseudovibrio_JE062_uid54711	647533200	54711
Hoeflea_phototrophica_DFL_43_uid54683	641380435	54683
Rhizobium_etli_CIAT_652_uid59115	642555152	59115
Candidatus_Liberibacter_asiaticus_psy62_uid59227	644736336	59227
Candidatus_Liberibacter_solanacearum_CLso_ZC1_uid61245	649633029	61245
Chelativorans_BNC1_uid58069	637000160	58069
Mesorhizobium_ciceri_biovar_biserrulae_WSM1271_uid62101	649633066	62101
Bartonella_bacilliformis_KC583_uid58533	639633009	58533
Fulvimarina_pelagi_HTCC2506_uid54193	639857001	54193
Ahrensia_R2A130_uid51717	648276617	51717
Xanthobacter_autotrophicus_Py2_uid58453	640753059	58453
Rhodopseudomonas_palustris_BisB18_uid58443	637000237	58443
Methylocella_silvestris_BL2_uid59433	643348565	59433
Methylosinus_trichosporium_OB3b_uid49119	647000273	49119
Methylobacterium_extorquens_AM1_uid57605	644736386	57605
Oceanicaulis_alexandrii_HTCC2633_uid54173	638341138	54173
Maricaulis_maris_MCS10_uid58689	637000157	58689
Caulobacter_segnis_ATCC_21756_uid41709	646564519	41709
Phenylobacterium_zucineum_HLK1_uid58959	642555147	58959
Brevundimonas_subvibrioides_ATCC_15264_uid42117	648028010	42117
Asticcacaulis_excentricus_CB_48_uid55641	649633007	55641
Hyphomonas_neptunium_ATCC_15444_uid58433	637000135	58433
Hirschia_baltica_ATCC_49814_uid59365	644736375	59365
Parvularcula_bermudensis_HTCC2503_uid51641	648028050	51641
Rhodobacter_SW2_uid40865	647000304	40865
Paracoccus_denitrificans_PD1222_uid58187	639633048	58187
Rhodobacterales_bacterium_HTCC2150_uid54623	640612203	54623
Rhodobacterales_bacterium_HTCC2255_uid54467	639857003	54467
Jannaschia_CCS1_uid58147	637000137	58147
Oceanicola_granulosus_HTCC2516_uid54177	638341140	54177
Ketogulonicigenium_vulgare_Y25_uid59581	649633059	59581
Loktanella_vestfoldensis_SKA53_uid54169	638341119	54169
Octadecabacter_antarcticus_238_uid54699	647533189	54699
Sulfitobacter_NAS_14_1_uid54259	638341212	54259
Rhodobacterales_bacterium_HTCC2083_uid54195	647533202	54195
Roseobacter_MED193_uid54257	638341182	54257
Roseovarius_TM1035_uid54723	640963035	54723
Oceanicola_batsensis_HTCC2597_uid54175	638341139	54175
Citreicella_SE45_uid55957	647533124	55957
Candidatus_Pelagibacter_HTCC7211_uid54705	647533122	54705
alpha_proteobacterium_HIMB114_uid41503	647533246	41503
Rickettsia_canadensis_McKiel_uid58159	640753045	58159
Orientia_tsutsugamushi_Boryong_uid61621	640427127	61621
Neorickettsia_sennetsu_Miyayama_uid57965	637000191	57965
Wolbachia_endosymbiont_of_Drosophila_melanogaster_uid57851	637000339	57851
Ehrlichia_canis_Jake_uid58071	637000097	58071
Anaplasma_phagocytophilum_HZ_uid57951	637000009	57951
Anaplasma_marginale_Mississippi_uid55103	645058829	55103
Reclinomonas_americana_AF00726_mito	MITO	MITO
Malawimonas_jakobiformis_AF295546_mito	MITO	MITO
Nephroselmis_olivacea_AF110138_mito	MITO	MITO
Acidithiobacillus_caldus_ATCC_51756_uid55945	645058727	55945
Acidithiobacillus_ferrooxidans_ATCC_23270_uid57649	643348501	57649
Methylophaga_thiooxidans_DMS010_uid54693	647533183	54693
Nitrosococcus_watsoni_C_113_uid50331	648028046	50331
Methylobacter_tundripaludum_SV96_uid53253	648276688	53253
Methylococcus_capsulatus_Bath_uid57607	637000166	57607
Endoriftia_persephone_Hot96_1_Hot96_2_uid54413	641736192	54413
Allochromatium_vinosum_DSM_180_uid46083	646564502	46083
Frateuria_aurantia_Kondo_67_DSM_6220_2505313012	2505313012	NO_NCBI
Xylella_fastidiosa_M23_uid58809	641522660	58809
Dichelobacter_nodosus_VCS1703A_uid57643	640427112	57643
Cardiobacterium_hominis_ATCC_15826_uid55949	645951819	55949
gamma_proteobacterium_HTCC5015_uid54681	647533248	54681
Thioalkalivibrio_HL_EbGR7_uid59179	643348585	59179
Thioalkalivibrio_K90mix_uid46181	646564584	46181
Thiothrix_nivea_JP2_DSM_05205_2503423019	2503423019	NO_NCBI
Halothiobacillus_neapolitanus_c2_uid41317	646311935	41317
Nitrococcus_mobilis_Nb_231_uid54185	638341135	54185
Alkalilimnicola_ehrlichii_MLHE_1_uid58467	637000005	58467
Halorhodospira_halophila_SL1_uid58473	639633026	58473
Francisella_tularensis_WY96_3418_uid58811	640069311	58811
Legionella_longbeachae_D_4968_uid42207	647000267	42207
Coxiella_burnetii_Dugway_5J108_111_uid58629	640753021	58629
Rickettsiella_grylli_uid54407	638341179	54407
Kangiella_koreensis_DSM_16069_uid59209	644736377	59209
Psychromonas_ingrahamii_37_uid58521	639633052	58521
Moritella_PE36_uid54201	640963028	54201
Shewanella_violacea_DSS12_uid47085	646564568	47085
Ferrimonas_balearica_PAT_DSM_9799_648028026	648028026	53371
Vibrio_cholerae_MZO_2_uid54587	640963004	54587
Haemophilus_ducreyi_35000HP_uid57625	637000124	57625
Proteus_penneri_ATCC_35198_uid54897	643886117	54897
Escherichia_coli_K_12_substr_DH10B_uid58979	641522625	58979
Candidatus_Regiella_insecticola_LSR1_uid51727	648861007	51727
Candidatus_Hamiltonella_defensa_5AT_Acyrthosiphon_pisum_uid59289	644736334	59289
Baumannia_cicadellinicola_Hc_Homalodisca_coagulata_uid58111	637000029	58111
Wigglesworthia_glossinidia_endosymbiont_of_Glossina_brevipalpis_uid57853	637000338	57853
Candidatus_Riesia_pediculicola_USDA_uid46841	646564517	46841
Candidatus_Blochmannia_vafer_BVAF_uid62083	649633028	62083
Candidatus_Blochmannia_floridanus_uid57999	637000056	57999
Candidatus_Blochmannia_pennsylvanicus_BPEN_uid58329	637000057	58329
Buchnera_aphidicola_Bp_Baizongia_pistaciae_uid57827	639633012	57827
Buchnera_aphidicola_Cc_Cinara_cedri_uid58579	643348521	58579
Buchnera_aphidicola_Sg_Schizaphis_graminum_uid57913	637000045	57913
Buchnera_aphidicola_APS_Acyrthosiphon_pisum_uid57805	637000043	57805
Succinatimonas_hippei_YIT_12066_uid62747	649990019	62747
Aeromonas_salmonicida_A449_uid58631	641522605	58631
Tolumonas_auensis_DSM_9187_uid59395	643692052	59395
Glaciecola_HTCC2999_uid54867	643886097	54867
Idiomarina_loihiensis_L2TR_uid58087	637000136	58087
Pseudoalteromonas_haloplanktis_TAC125_uid58431	637000217	58431
Colwellia_psychrerythraea_34H_uid57855	637000081	57855
gamma_proteobacterium_HdN1_uid51635	NO_IMG	51635
Enhydrobacter_aerosaccus_SK60_uid55439	645951810	55439
Psychrobacter_cryohalolentis_K5_uid58373	637000227	58373
Moraxella_catarrhalis_RH4_uid48809	646564552	48809
Acinetobacter_lwoffii_SH145_uid41587	646206270	41587
Alcanivorax_borkumensis_SK2_uid58169	637000004	58169
Pseudomonas_syringae_oryzae_1_6_uid55447	645058709	55447
Chromohalobacter_salexigens_DSM_3043_uid62921	637000075	62921
marine_gamma_proteobacterium_HTCC2143_uid54265	639857034	54265
gamma_proteobacterium_NOR51_B_uid55445	647533250	55445
marine_gamma_proteobacterium_HTCC2080_uid54583	639857036	54583
marine_gamma_proteobacterium_HTCC2148_uid55363	647533251	55363
gamma_proteobacterium_NOR5_3_uid55443	647533249	55443
Cellvibrio_japonicus_Ueda107_uid59139	642555119	59139
Teredinibacter_turnerae_T7901_uid59267	644736410	59267
Saccharophagus_degradans_2_40_uid57921	637000249	57921
gamma_proteobacterium_HTCC2207_uid54403	638341247	54403
Reinekea_blandensis_MED297_uid54199	638341169	54199
Bermanella_marisrubri_uid54229	638341141	54229
Neptuniibacter_caesariensis_uid54227	638341142	54227
Marinomonas_MWYL1_uid58715	640753033	58715
Hahella_chejuensis_KCTC_2396_uid58483	637000128	58483
Marinobacter_ELB17_uid54619	640612205	54619
Candidatus_Vesicomyosocius_okutanii_HA_uid59427	640427107	59427
Thiomicrospira_crunogena_XCL_2_uid58183	637000325	58183
beta_proteobacterium_KB13_uid54261	647533247	54261
Methylophilales_bacterium_HTCC2181_uid54577	639857020	54577
Methylobacillus_flagellatus_KT_uid58049	637000165	58049
Methylotenera_301_uid49469	646564551	49469
Nitrosospira_multiformis_ATCC_25196_uid58361	637000197	58361
Nitrosomonas_eutropha_C91_uid58363	637000196	58363
Nitrosomonas_AL212_uid55727	645058756	55727
Laribacter_hongkongensis_HLHK9_uid59265	643692026	59265
Neisseria_meningitidis_MC58_uid57817	637000189	57817
Kingella_oralis_ATCC_51147_uid55763	643886193	55763
Chromobacterium_violaceum_ATCC_12472_uid58001	637000074	58001
Dechloromonas_aromatica_RCB_uid58025	637000088	58025
Candidatus_Accumulibacter_phosphatis_clade_IIA_UW_1_uid59207	644736333	59207
Aromatoleum_aromaticum_EbN1_uid58231	637000012	58231
Limnobacter_MED105_uid54689	640963026	54689
Candidatus_Zinderia_insecticola_CARI_uid52459	648028015	52459
Oxalobacter_formigenes_OXCC13_uid55625	646206265	55625
Herminiimonas_arsenicoxydans_uid58291	640069313	58291
Polynucleobacter_necessarius_STIR1_uid58967	641522644	58967
Ralstonia_solanacearum_PSI07_uid50539	NO_IMG	50539
Burkholderia_cenocepacia_AU_1054_uid58371	637000046	58371
Achromobacter_piechaudii_ATCC_43553_uid47029	647000200	47029
Taylorella_equigenitalis_MCE9_uid62103	649633099	62103
Lautropia_mirabilis_ATCC_51599_uid62167	649989970	62167
Sutterella_wadsworthensis_3_1_45B_uid62165	649990021	62165
Burkholderiales_bacterium_1_1_47_uid51545	648861006	51545
Thiomonas_intermedia_K12_uid48825	646564585	48825
Leptothrix_cholodnii_SP_6_uid58971	641522635	58971
Polaromonas_naphthalenivorans_CJ2_uid58273	639633051	58273
Comamonas_testosteroni_S44_uid50011	648276631	50011
Thiobacillus_denitrificans_ATCC_25259_uid58189	637000324	58189
Gallionella_capsiferriformans_ES_2_uid51505	648028028	51505
Mariprofundus_ferrooxydans_PV_1_uid54269	639857004	54269
Candidatus_Cloacamonas_acidaminovorans_uid62959	642555115	62959
Gemmatimonas_aurantiaca_T_27_uid58813	643692024	58813
Fibrobacter_succinogenes_S85_uid41169	646311927	41169
Caldithrix_abyssi_LF13_DSM_13497_2503538004	2503538004	NO_NCBI
Chloroherpeton_thalassium_ATCC_35110_uid59187	642555123	59187
Chlorobaculum_parvum_NCIB_8327_uid59185	642555120	59185
Chlorobium_chlorochromatii_CaD3_uid58375	637000072	58375
Chlorobium_phaeovibrioides_DSM_265_uid58129	640427130	58129
Chlorobium_limicola_DSM_245_uid58127	642555121	58127
Chlorobium_phaeobacteroides_BS1_uid58131	642555122	58131
Prosthecochloris_aestuarii_DSM_271_uid58151	642555149	58151
Salinibacter_ruber_M8_uid47323	NO_IMG	47323
Rhodothermus_marinus_DSM_4252_uid41729	646311949	41729
Niastella_koreensis_GR20_10_DSM_17620_2502422314	2502422314	NO_NCBI
Niabella_soli_JS13_8_DSM_19437_2504136010	2504136010	NO_NCBI
Chitinophaga_pinensis_UQM_2034_DSM_2588_644736340	644736340	59113
Haliscomenobacter_hydrossis_O_DSM_1100_2503128000	2503128000	66777
Marivirga_tractuosa_DSM_4126_uid60837	649633065	60837
Cyclobacterium_marinum_DSM_745_2503508008	2503508008	71485
Belliella_baltica_BA134_DSM_15883_2503423015	2503423015	NO_NCBI
Aquiflexum_balticum_BA160_DSM_16537_2503044013	2503044013	NO_NCBI
Microscilla_marina_ATCC_23134_uid54163	640196209	54163
Emticicia_oligotrophica_GPTSA100_15_DSM_17448_2503982028	2503982028	NO_NCBI
Leadbetterella_byssophila_4M15_DSM_17132_2503538002	2503538002	60161
Flectobacillus_major_DSM_103_2504756051	2504756051	NO_NCBI
Spirosoma_linguale_DSM_74_uid43413	646311954	43413
Dyadobacter_fermentans_DSM_18053_uid59049	644736356	59049
Runella_slithyformis_LSU4_DSM_19594_2503128005	2503128005	68317
Cytophaga_hutchinsonii_ATCC_33406_uid57651	637000087	57651
Hymenobacter_roseosalivarius_AA_718_DSM_11622_2502422321	2502422321	NO_NCBI
Pontibacter_actiniarum_KMM_6156_DSM_19842_2502545039	2502545039	NO_NCBI
Candidatus_Amoebophilus_asiaticus_5a2_uid58963	642555114	58963
Flexibacter_litoralis_Fx_l1_DSM_6794_2503538018	2503538018	NO_NCBI
Rikenella_microfusus_Q_1_DSM_15922_2503538013	2503538013	NO_NCBI
Alistipes_putredinis_DSM_17216_uid54803	641736205	54803
Alistipes_finegoldii_AHN_2437_DSM_17242_2502171163	2502171163	NO_NCBI
Odoribacter_splanchnicus_DSM_20712_uid63397	649633078	63397
Cytophaga_fermentans_IAM_14302_DSM_9555_2503423016	2503423016	NO_NCBI
Alkaliflexus_imshenetskii_Z_7010_DSM_15055_2505119008	2505119008	NO_NCBI
Bacteroidetes_oral_taxon_274_F0058_uid49703	648861005	49703
Paludibacter_propionicigenes_WB4_uid60725	649633080	60725
Barnesiella_viscericola_C46_DSM_18177_2503508005	2503508005	NO_NCBI
Candidatus_Azobacteroides_pseudotrichonymphae_genomovar_CFP2_uid59163	643348524	59163
Porphyromonas_gingivalis_W83_uid57641	637000209	57641
Porphyromonas_asaccharolytica_VPI_4198_DSM_20707_2503508001	2503508001	66603
Porphyromonas_endodontalis_ATCC_35406_uid55449	643886148	55449
Prevotella_tannerae_ATCC_51259_uid55769	645951840	55769
Prevotella_marshii_DSM_16973_uid51709	648276716	51709
Prevotella_timonensis_CRIS_5C_B1_uid42971	647000295	42971
Prevotella_oris_F0302_uid55989	645951806	55989
Prevotella_bergensis_DSM_17361_uid55893	645951825	55893
Prevotella_dentalis_ES_2772_DSM_3688_2503904001	2503904001	NO_NCBI
Prevotella_multisaccharivorax_PPPA20_DSM_17128_2503754046	2503754046	NO_NCBI
Prevotella_amnii_CRIS_21A_A_uid52821	648276713	52821
Prevotella_bivia_653C_DSM_20514_2503423010	2503423010	NO_NCBI
Bacteroides_coprosuis_PC_139_DSM_18011_2502171165	2502171165	NO_NCBI
Bacteroides_helcogenes_P_36_108_DSM_20613_2503538016	2503538016	62135
Bacteroides_salanitronis_DSM_18170_uid63269	649633013	63269
Fluviicola_taffensis_RW262_DSM_16823_2503707007	2503707007	65271
Capnocytophaga_ochracea_VPI_2845_DSM_7271_644736338	644736338	59197
Capnocytophaga_gingivalis_ATCC_33624_uid55451	643886113	55451
Flavobacterium_psychrophilum_JIP02_86_uid61627	640753027	61627
Myroides_odoratus_DSM_2801_2504557019	2504557019	NO_NCBI
Flavobacteria_bacterium_MS024_2A_uid55009	643886118	55009
Robiginitalea_biformata_HTCC2501_uid58285	646311950	58285
Muricauda_ruestringensis_B1_DSM_13258_2503538022	2503538022	NO_NCBI
Cellulophaga_lytica_LIM_21_DSM_7489_2504136007	2504136007	63401
Cellulophaga_algicola_IC166_DSM_14237_2503904003	2503904003	62159
Flavobacteria_bacterium_MS024_3C_uid55011	643886079	55011
Polaribacter_irgensii_23_P_uid54179	638341152	54179
Flavobacteriales_bacterium_ALC_1_uid54679	641380439	54679
Aequorivita_sublithincola_QSSC9_3_DSM_14238_2502894010	2502894010	NO_NCBI
Flavobacteria_bacterium_BBFL7_uid54263	638341093	54263
Dokdonia_donghaensis_MED134_uid54209	638341059	54209
Leeuwenhoekiella_blandensis_MED217_uid54243	638341115	54243
Croceibacter_atlanticus_HTCC2559_uid49661	648028020	49661
Psychroflexus_torquis_ATCC_700755_uid54205	638341165	54205
Gramella_forsetii_KT0803_uid58881	639633025	58881
Gillisia_limnaea_R_8282_DSM_15749_2503423009	2503423009	NO_NCBI
Candidatus_Sulcia_muelleri_SMDSEM_uid59393	644736337	59393
Candidatus_Sulcia_muelleri_CARI_uid52535	648028014	52535
Candidatus_Sulcia_muelleri_Hc_Homalodisca_coagulata_uid54367	638341057	54367
Blattabacterium_Periplaneta_americana_BPLAN_uid41287	646311912	41287
Blattabacterium_Blattella_germanica_Bge_uid41533	646311911	41533
Riemerella_anatipestifer_A350_72_DSM_15868_2503538031	2503538031	60727
Flavobacteriaceae_bacterium_3519_10_uid59413	644736368	59413
Weeksella_virosa_9751_DSM_16922_2503754024	2503754024	63627
Ornithobacterium_rhinotracheale_DSM_15997_2503423013	2503423013	NO_NCBI
Solitalea_canadensis_USAM_9D_DSM_3403_2503982010	2503982010	NO_NCBI
Pedobacter_saltans_DSM_12145_uid61349	649633082	61349
Sphingobacterium_spiritivorum_ATCC_33300_uid55527	643886135	55527
Mucilaginibacter_paludis_DSM_18603_uid60581	649989975	60581
Pedobacter_heparinus_DSM_2366_uid59111	644736398	59111
Brachyspira_murdochii_DSM_12563_uid48819	646564514	48819
Borrelia_turicatae_91E135_uid58311	642555109	58311
Borrelia_spielmanii_A14S_uid55069	642791612	55069
Treponema_vincentii_ATCC_35580_uid55865	645951869	55865
Treponema_phagedenis_F0421_uid62291	649990026	62291
Treponema_pallidum_Nichols_uid57585	637000328	57585
Treponema_denticola_ATCC_35405_uid57583	637000327	57583
Treponema_brennaborense_DD5_3_DSM_12168_2503707000	2503707000	66607
Treponema_succinifaciens_DSM_2489_2503423008	2503423008	65781
Treponema_saccharophilum_PB_DSM_2985_2503707002	2503707002	NO_NCBI
Spirochaeta_caldaria_H1_DSM_7334_2502957039	2502957039	68753
Spirochaeta_africana_Z_7692_DSM_8902_2503692004	2503692004	NO_NCBI
Spirochaeta_coccoides_SPN1_DSM_17374_2503904012	2503904012	66331
Spirochaeta_Buddy_uid63633	650377973	63633
Spirochaeta_smaragdinae_DSM_11293_uid51369	648028052	51369
Spirochaeta_thermophila_DSM_6578_2503423005	2503423005	NO_NCBI
Leptospira_biflexa_serovar_Patoc_Patoc_1_Ames_uid58511	642555136	58511
Leptospira_interrogans_serovar_Lai_56601_uid57881	637000151	57881
Leptonema_illini_3055_DSM_21528_2503982033	2503982033	NO_NCBI
candidate_division_TM7_single_cell_isolate_TM7c_uid54643	NO_IMG	54643
Mycoplasma_haemofelis_Langford_1_uid62461	649633073	62461
Mycoplasma_suis_KI_3806_uid63665	NO_IMG	63665
Nanoarchaeum_equitans_Kin4_M_uid58009	638154511	58009
Cenarchaeum_symbiosum_A_uid61411	641522613	61411
Nitrosopumilus_maritimus_SCM1_uid58903	641228499	58903
Candidatus_Korarchaeum_cryptofilum_OPF8_uid58601	641522611	58601
Thermofilum_pendens_Hrk_5_uid58563	639633064	58563
Vulcanisaeta_distributa_DSM_14429_648028062	648028062	52827
Vulcanisaeta_moutnovskia_768_28_uid63631	NO_IMG	63631
Caldivirga_maquilingensis_IC_167_uid58711	641228483	58711
Pyrobaculum_arsenaticum_DSM_13514_uid58409	640427135	58409
Pyrobaculum_islandicum_DSM_4184_uid58635	639633053	58635
Ignisphaera_aggregans_AQ1_S1_DSM_17230_648028035	648028035	51875
Metallosphaera_sedula_DSM_5348_uid58717	640427120	58717
Sulfolobus_islandicus_Y_N_15_51_uid58825	643692049	58825
Sulfolobus_tokodaii_7_uid57807	638154519	57807
Sulfolobus_acidocaldarius_DSM_639_uid58379	638154517	58379
Thermosphaera_aggregans_DSM_11486_uid48993	646564583	48993
Desulfurococcus_mucosus_07_1_DSM_2162_2503538025	2503538025	62227
Staphylothermus_hellenicus_DSM_12710_uid45893	646564573	45893
Ignicoccus_hospitalis_KIN4_I_uid58365	640753029	58365
Acidilobus_saccharovorans_345_15_uid51395	648028003	51395
Aeropyrum_pernix_K1_uid57757	638154501	57757
Pyrolobus_fumarii_1A_DSM_11204_2503242008	2503242008	NO_NCBI
Hyperthermus_butylicus_DSM_5456_uid57755	640069314	57755
Aciduliprofundum_boonei_T469_uid43333	646564501	43333
Thermoplasma_volcanium_GSS1_uid57751	638154522	57751
Thermoplasma_acidophilum_DSM_1728_uid61573	638154521	61573
Picrophilus_torridus_DSM_9790_uid58041	638154512	58041
Ferroplasma_acidarmanus_fer1_uid54095	638341092	54095
Methanocorpusculum_labreanum_Z_uid58785	640069317	58785
Methanospirillum_hungatei_JF_1_uid58181	637000164	58181
Methanofollis_liminatans_GKZPZ_DSM_4140_2503904000	2503904000	NO_NCBI
Methanoplanus_limicola_M3_DSM_02279_2504557002	2504557002	NO_NCBI
Methanoplanus_petrolearius_SEBR_4847_DSM_11571_648028040	648028040	52695
Methanoculleus_marisnigri_JR1_uid58561	640069318	58561
Candidatus_Methanoregula_boonei_6A8_uid58815	640753014	58815
Methanosphaerula_palustris_E1_9c_uid59193	643348525	59193
Methanosaeta_thermophila_PT_uid58469	639633038	58469
Methanosarcina_acetivorans_C2A_uid57879	638154508	57879
Methanococcoides_burtonii_DSM_6242_uid58023	637000161	58023
Methanohalophilus_mahii_SLP_DSM_5219_646564550	646564550	47313
Methanomethylovorans_hollandica_DSM_15978_2503423017	2503423017	NO_NCBI
Methanosalsum_zhilinae_WeN5_DSM_4017_2502171162	2502171162	68249
Methanohalobium_evestigatum_Z_7303_uid49857	648028039	49857
Halalkalicoccus_jeotgali_B3_uid50305	648028029	50305
Haloarcula_marismortui_ATCC_43049_uid57719	638154503	57719
Halomicrobium_mukohataei_arg_2_DSM_12286_644736372	644736372	59107
Halorhabdus_utahensis_DSM_12940_uid59189	644736373	59189
Natronomonas_pharaonis_DSM_2160_uid58435	637000187	58435
Halobacterium_NRC_1_uid57769	638154504	57769
Halorubrum_lacusprofundi_ATCC_49239_uid58807	643692025	58807
Haloferax_volcanii_DS2_uid46845	646564536	46845
Haloquadratum_walsbyi_DSM_16790_uid58673	637000129	58673
Halogeometricum_borinquense_PR3_DSM_11551_2502171181	2502171181	54919
Natrialba_magadii_ATCC_43099_uid46245	646564555	46245
Haloterrigena_turkmenica_VKM_B_1734_DSM_5511_646311934	646311934	43501
Natronococcus_occultus_SP4_DSM_3396_2502957032	2502957032	NO_NCBI
Haladaptatus_paucihalophilus_DX253_uid62523	649989953	62523
Methanocella_paludicola_SANAE_uid42887	646311945	42887
uncultured_methanogenic_archaeon_RC_I_uid61623	640427153	61623
Archaeoglobus_profundus_DSM_5631_uid43493	646311906	43493
Ferroglobus_placidus_AEDII12DO_DSM_10642_646564534	646564534	40863
Archaeoglobus_veneficus_SNP6_DSM_11195_2503508002	2503508002	65269
Archaeoglobus_fulgidus_DSM_4304_uid57717	638154502	57717
Methanopyrus_kandleri_AV19_uid57883	638154507	57883
Methanothermus_fervidus_V24S_DSM_2088_2502422313	2502422313	60167
Methanothermobacter_thermautotrophicus_Delta_H_uid57877	638154510	57877
Methanobrevibacter_smithii_DSM_2375_uid54983	643886144	54983
Methanobrevibacter_ruminantium_M1_uid45857	646311943	45857
Methanobacterium_AL_21_uid63623	NO_IMG	63623
Methanosphaera_stadtmanae_DSM_3091_uid58407	637000163	58407
Methanocaldococcus_infernus_ME_uid48803	646564547	48803
Methanococcus_voltae_A3_uid49529	646564549	49529
Methanococcus_vannielii_SB_uid58767	640753036	58767
Methanococcus_aeolicus_Nankai_3_uid58823	640753034	58823
Pyrococcus_horikoshii_OT3_uid57753	638154516	57753
Palaeococcus_ferrophilus_DMJ_DSM_13482_2501025505	2501025505	NO_NCBI
Thermococcus_sibiricus_MM_739_uid59399	644736412	59399
candidate_division_TM7_genomosp_GTL1_uid54755	642791634	54755
Candidatus_Carsonella_ruddii_uid58773	639633018	58773
Candidatus_Hodgkinia_cicadicola_Dsem_uid59311	644736335	59311
bacterium_Ellin514_uid54925	645058870	54925
Methylacidiphilum_infernorum_V4_uid59161	642555138	59161
Chthoniobacter_flavus_Ellin428_uid55037	642791618	55037
Akkermansia_muciniphila_ATCC_BAA_835_uid58985	642555104	58985
Verrucomicrobium_spinosum_DSM_4136_uid54121	641736179	54121
Verrucomicrobiae_bacterium_DG1235_uid54739	647533243	54739
Opitutaceae_bacterium_TAV2_uid54579	640963002	54579
Opitutus_terrae_PB90_1_uid58965	641522643	58965
Coraliomargarita_akajimensis_DSM_45221_uid47079	646564524	47079
Victivallis_vadensis_ATCC_BAA_548_uid54305	650633000	54305
Lentisphaera_araneosa_HTCC2155_uid54167	640963040	54167
Waddlia_chondrophila_WSU_86_1044_uid49531	646564588	49531
Parachlamydia_acanthamoebae_Hall_s_coccus_uid42977	647000287	42977
Candidatus_Protochlamydia_amoebophila_UWE25_uid58079	637000059	58079
Chlamydophila_pneumoniae_J138_uid57829	637000070	57829
Chlamydophila_abortus_S26_3_uid57963	637000065	57963
Chlamydia_trachomatis_A_HAR_13_uid58333	637000063	58333
Rhodopirellula_baltica_SH_1_uid61589	637000236	61589
Blastopirellula_marina_DSM_3645_uid54189	638341020	54189
Pirellula_staleyi_DSM_6068_uid43209	646311948	43209
Planctomyces_maris_DSM_8797_uid54323	640963032	54323
Planctomyces_brasiliensis_DSM_5305_uid60583	649633083	60583
Planctomyces_limnophilus_DSM_3776_uid48643	646564559	48643
Gemmata_obscuriglobus_UQM_2246_uid54931	641736268	54931
Isosphaera_pallida_ATCC_43644_uid62207	649633058	62207
uncultured_Termite_group_1_bacterium_phylotype_Rs_D17_uid59059	642555172	59059
Elusimicrobium_minutum_Pei191_uid58949	642555127	58949
Thermodesulfobium_narugense_Na82_DSM_14796_2502894016	2502894016	66601
Dictyoglomus_turgidum_DSM_6724_uid59177	643348543	59177
Coprothermobacter_proteolyticus_DSM_5265_uid59253	643348530	59253
Thermosipho_melanesiensis_BI429_uid58683	640753057	58683
Fervidobacterium_nodosum_Rt17_B1_uid58625	640753026	58625
Thermotoga_petrophila_RKU_1_uid58655	640427150	58655
Thermotoga_thermarum_LA3_DSM_5069_2503508007	2503508007	68449
Thermotoga_lettingae_TMO_uid58419	641228511	58419
Thermotogales_bacterium_mesG1_Ag_4_2_uid52599	648276752	52599
Kosmotoga_olearia_TBF_19_5_1_uid59205	644736379	59205
Petrotoga_mobilis_SJ95_uid58747	641228500	58747
Marinithermus_hydrothermalis_T1_DSM_14884_2503423006	2503423006	65783
Oceanithermus_profundus_DSM_14977_uid60855	649633077	60855
Thermus_thermophilus_HB8_uid58223	637000323	58223
Meiothermus_silvanus_DSM_9946_uid49485	646564546	49485
Meiothermus_ruber_DSM_1279_uid46661	646564545	46661
Truepera_radiovictrix_DSM_17093_uid49533	646564586	49533
Deinococcus_peraridilitoris_KR_200_DSM_19664_2504557003	2504557003	NO_NCBI
Deinococcus_maricopensis_LB_34_DSM_21211_2503982045	2503982045	62225
Deinococcus_hopiensis_KR_140_DSM_18049_2502422300	2502422300	NO_NCBI
Deinococcus_proteolyticus_MRP_DSM_20540_2503982044	2503982044	63399
Deinococcus_proteolyticus_MRP_uid63399	649633035	63399
Sulfurihydrogenibium_yellowstonense_SS_5_uid54637	645058708	54637
Persephonella_marina_EX_H1_uid58119	643692030	58119
Hydrogenivirga_128_5_R1_1_uid54685	641380441	54685
Aquifex_aeolicus_VF5_uid57765	637000010	57765
Hydrogenobaculum_Y04AAS1_uid58857	642555132	58857
Hydrogenobacter_thermophilus_TK_6_DSM_6534_2502957034	2502957034	45927
Thermocrinis_albus_HI_11_12_DSM_14484_646564582	646564582	46231
Thermovibrio_ammonificans_HB_1_uid62095	649633104	62095
Desulfurobacterium_thermolithotrophum_BSA_DSM_11699_2503754020	2503754020	63405
Anaerobaculum_hydrogeniformans_ATCC_BAA_1850_uid55759	647000209	55759
Cloacibacillus_evryensis_158_DSM_19522_2503423011	2503423011	NO_NCBI
Synergistes_jonesii	NO_IMG	NO_NCBI
Thermanaerovibrio_acidaminovorans_DSM_6589_uid41925	646311961	41925
Aminomonas_paucivorans_DSM_12260_uid60577	2502790015	60577
Aminobacterium_colombiense_DSM_12261_uid47083	646564503	47083
Dethiosulfovibrio_peptidovorans_SEBR_4207_DSM_11002_643886134	643886134	NO_NCBI
Pyramidobacter_piscolens_W5455_uid42959	647000302	42959
Jonquetella_anthropi_DSM_22815_2505119031	2505119031	NO_NCBI
Thermovirga_lienii_Cas60314_DSM_17291_2501025492	2501025492	NO_NCBI
Rubrobacter_xylanophilus_DSM_9941_uid58057	637000248	58057
Rubrobacter_radiotolerans_DSM_5868_2501651217	2501651217	NO_NCBI
Conexibacter_woesei_DSM_14684_uid43467	646311917	43467
Slackia_exigua_ATCC_700122_uid55993	645951837	55993
Slackia_heliotrinireducens_RHS_1_DSM_20476_644736405	644736405	59051
Cryptobacterium_curtum_DSM_15641_uid59041	644736346	59041
Eggerthella_lenta_DSM_2243_uid59079	644736358	59079
Collinsella_stercoris_DSM_13279_uid54813	642979321	54813
Coriobacterium_glomerans_PW2_DSM_20642_2503538010	2503538010	65787
Atopobium_vaginae_PB189_T1_4_uid51527	648276621	51527
Olsenella_uli_DSM_7084_uid51367	648028047	51367
Atopobium_parvulum_DSM_20469_uid59195	644736327	59195
Acidimicrobium_ferrooxidans_ICP_DSM_10331_644736322	644736322	59215
Acidothermus_cellulolyticus_11B_uid58501	639633001	58501
Streptosporangium_roseum_DSM_43021_uid42521	646311958	42521
Thermobispora_bispora_R51_DSM_43833_646564581	646564581	48999
Nocardiopsis_dassonvillei_DSM_43111_uid49483	646564557	49483
Thermomonospora_curvata_DSM_43183_uid41885	646311963	41885
Propionibacterium_acnes_J139_uid42957	647000296	42957
Propionibacterium_freudenreichii_shermanii_CIRM_BIA1_uid49535	649633084	49535
Kribbella_flavida_DSM_17836_uid43465	646311938	43465
Aeromicrobium_marinum_DSM_15272_uid55873	645951844	55873
Nocardioidaceae_bacterium_Broad_1_uid64407	NO_IMG	64407
Jiangella_gansuensis_YIM_002_DSM_44835_2504756044	2504756044	NO_NCBI
Kineococcus_radiotolerans_SRS30216_uid58067	640753031	58067
Brachybacterium_faecium_DSM_4810_uid58649	644736331	58649
Janibacter_HTCC2649_uid54213	638341107	54213
Intrasporangium_calvum_DSM_43043_uid61729	649633057	61729
Dermacoccus_Ellin185_uid59483	649989926	59483
Kytococcus_sedentarius_DSM_20547_uid59071	644736380	59071
Beutenbergia_cavernae_DSM_12333_uid59047	643692008	59047
Cellulomonas_flavigena_134_DSM_20109_646564520	646564520	48821
Xylanimonas_cellulosilytica_DSM_15894_uid41935	646311968	41935
Jonesia_denitrificans_55134_DSM_20603_644736376	644736376	59053
Sanguibacter_keddieii_ST_74_DSM_10542_646564565	646564565	40845
Scardovia_inopinata_F0304_uid47829	647533207	47829
Bifidobacterium_animalis_lactis_AD011_uid58911	643348515	58911
Actinomyces_oris_K20_uid63275	649989901	63275
Mobiluncus_mulieris_ATCC_35239_uid52345	648276690	52345
Actinomyces_oral_taxon_180_F0310_uid61455	649989904	61455
Actinomyces_coleocanis_DSM_15436_uid55457	643886017	55457
Arcanobacterium_haemolyticum_DSM_20595_uid49489	646564505	49489
Actinomyces_oral_taxon_848_F0332_uid55987	645951824	55987
Brevibacterium_mcbrellneri_ATCC_49030_uid48125	647000216	48125
Brevibacterium_linens_BL2_uid54109	638341022	54109
Tropheryma_whipplei_Twist_uid57705	637000331	57705
Clavibacter_michiganensis_sepedonicus_uid61577	642555124	61577
marine_actinobacterium_PHSC20C1_uid54153	638341246	54153
Microbacterium_testaceum_StLB037_uid62789	NO_IMG	62789
Arthrobacter_arilaitensis_Re117_uid53509	649633006	53509
Arthrobacter_chlorophenolicus_A6_uid58969	643348509	58969
Micrococcus_luteus_NCTC_2665_uid59033	644736390	59033
Rothia_dentocariosa_M567_uid50557	648861015	50557
Kocuria_rhizophila_DC2201_uid59099	642555133	59099
Actinospica_robiniae_GE134769_DSM_44927_2503423014	2503423014	NO_NCBI
Catenulispora_acidiphila_ID139908_DSM_44928_644736339	644736339	59077
Streptomyces_coelicolor_A3_2_uid57801	637000305	57801
Streptomyces_Mg1_uid55043	642791623	55043
Segniliparus_rotundus_DSM_44985_uid49049	646564566	49049
Mycobacterium_leprae_Br4923_uid59293	643348566	59293
Dietzia_cinnamea_P4_uid62173	649989929	62173
Corynebacterium_amycolatum_SK46_uid55411	642979306	55411
Corynebacterium_urealyticum_DSM_7109_uid61639	641522620	61639
Corynebacterium_variabile_DSM_44702_uid62003	649989925	62003
Corynebacterium_kroppenstedtii_DSM_44385_uid59411	643692019	59411
Corynebacterium_glucuronolyticum_ATCC_51867_uid55397	643886147	55397
Corynebacterium_lipophiloflavum_DSM_44291_uid55469	643886002	55469
Corynebacterium_accolens_ATCC_49726_uid52361	648276632	52361
Corynebacterium_matruchotii_ATCC_14266_uid51885	648276634	51885
Rhodococcus_erythropolis_SK121_uid55853	643886201	55853
Tsukamurella_paurometabola_DSM_20162_646564587	646564587	48829
Gordonia_bronchialis_3410_DSM_43247_646311932	646311932	41403
Gordonia_neofelifaecis_NRRL_B_59395_uid64473	NO_IMG	64473
Pseudonocardia_P1_uid63251	649989992	63251
Saccharopolyspora_erythraea_NRRL_2338_uid54491	647000310	54491
Saccharomonospora_viridis_P101_DSM_43017_644736404	644736404	59055
Actinosynnema_mirum_DSM_43827_uid58951	644736323	58951
Nakamurella_multipartita_DSM_44233_uid59221	644736393	59221
Geodermatophilus_obscurus_G_20_DSM_43160_646311931	646311931	43725
Stackebrandtia_nassauensis_DSM_44728_uid46663	646564571	46663
Salinispora_tropica_CNB_440_uid58565	640427140	58565
Frankia_CcI3_uid58397	637000116	58397
Ktedonobacter_racemifer_DSM_44963_uid49671	648276680	49671
Dehalococcoides_ethenogenes_195_uid57763	637000089	57763
Dehalogenimonas_lykanthroporepellens_BL_DC_9_uid48131	648028022	48131
Anaerolinea_thermophila_UNI_1_uid62245	649633005	62245
Roseiflexus_castenholzii_DSM_13941_uid58287	640753047	58287
Oscillochloris_trichoides_DG6_uid59465	649989977	59465
Chloroflexus_aggregans_DSM_9485_uid58621	643348527	58621
Herpetosiphon_aurantiacus_ATCC_23779_uid58599	641228494	58599
Thermobaculum_terrenum_YNP1_ATCC_BAA_798_646311962	646311962	42011
Sphaerobacter_thermophilus_4ac11_DSM_20745_646311953	646311953	41997
Thermomicrobium_roseum_DSM_5159_uid59341	643348582	59341
Gloeobacter_violaceus_PCC_7421_uid58011	637000121	58011
Synechococcus_JA_3_3Ab_uid58535	637000313	58535
Porphyra_purpurea_U38804_plastid	PLASTID	PLASTID
Guillardia_theta_AF041468_plastid	PLASTID	PLASTID
Cryptomonas_paramecium_GQ358203_plastid	PLASTID	PLASTID
Synechococcus_PCC_7335_uid54731	647533236	54731
Synechococcus_elongatus_PCC_6301_uid58235	637000307	58235
Synechococcus_RCC307_uid61609	640427148	61609
Paulinella_chromatophora_CP000815_plastid	PLASTID	PLASTID
Synechococcus_CC9311_uid58123	637000309	58123
Synechococcus_CC9902_uid58323	637000311	58323
Prochlorococcus_marinus_CCMP1375_uid57995	637000213	57995
Prochlorococcus_marinus_MIT_9515_uid58313	640069324	58313
Prochlorococcus_marinus_NATL1A_uid58423	640069325	58423
Synechococcus_CB0205_uid61893	649990023	61893
Oscillatoria_PCC_6506_uid50611	648276706	50611
Lyngbya_PCC_8106_uid54161	639857035	54161
Arthrospira_platensis_Paraca_uid55907	645951858	55907
Trichodesmium_erythraeum_IMS101_uid57925	637000329	57925
Raphidiopsis_brookii_D9_uid42981	647000303	42981
Acaryochloris_marina_MBIC11017_uid58167	641228474	58167
Cyanothece_PCC_7425_uid59435	643348534	59435
Thermosynechococcus_elongatus_BP_1_uid57907	637000320	57907
Synechococcus_PCC_7002_uid59137	641522654	59137
Microcystis_aeruginosa_NIES_843_uid59101	641522640	59101
Cyanothece_PCC_7822_uid52547	648028021	52547
cyanobacterium_UCYN_A_uid43697	646311970	43697
Synechocystis_PCC_6803_uid57659	637000315	57659
Microcoleus_chthonoplastes_PCC_7420_uid54695	647533184	54695
Symbiobacterium_thermophilum_IAM_14863_uid58165	637000306	58165
Sulfobacillus_thermosulfidooxidans_AT_1_DSM_9293_2504557001	2504557001	NO_NCBI
Sulfobacillus_acidophilus_NAL_DSM_10332_2502171164	2502171164	NO_NCBI
Thermaerobacter_subterraneus_C21_DSM_13965_2503423007	2503423007	NO_NCBI
Thermaerobacter_marianensis_DSM_12885_uid61727	649633101	61727
Thermoanaerobacter_tengcongensis_MB4_uid57813	637000318	57813
Thermoanaerobacterium_xylanolyticum_LX_11_uid63163	649990025	63163
Mahella_australiensis_50_1_BON_DSM_15567_2503508009	2503508009	66917
Clostridium_botulinum_C_Eklund_uid54841	641736147	54841
Clostridium_acetobutylicum_ATCC_824_uid57677	637000076	57677
Clostridium_cellulovorans_743B_uid51503	648028016	51503
Clostridium_tetani_E88_uid57683	637000080	57683
Clostridium_kluyveri_DSM_555_uid58885	640753020	58885
Clostridium_botulinum_A3_Loch_Maree_uid59149	641522617	59149
Clostridium_beijerinckii_NCIMB_8052_uid58137	640753016	58137
Clostridium_perfringens_ATCC_13124_uid57901	637000077	57901
Clostridium_lentocellum_DSM_5427_uid49117	647000229	49117
Epulopiscium_N_t_morphotype_B_uid54871	641736109	54871
Coprococcus_eutactus_ATCC_27759_uid54541	641380422	54541
Anaerostipes_3_2_56FAA_uid61867	649989907	61867
Eubacterium_hallii_DSM_3353_uid54535	643886203	54535
Clostridium_phytofermentans_ISDg_uid58519	641228486	58519
Abiotrophia_defectiva_ATCC_49176_uid55729	643886181	55729
Eubacterium_ventriosum_ATCC_27560_uid54517	640963022	54517
Eubacterium_eligens_ATCC_27750_uid59171	644736366	59171
Butyrivibrio_crossotus_DSM_2876_uid55091	645951834	55091
Eubacterium_rectale_ATCC_33656_uid59169	644736367	59169
Butyrivibrio_proteoclasticus_B316_uid51489	648028012	51489
Shuttleworthia_satelles_DSM_14600_uid55775	643886070	55775
Clostridium_hylemonae_DSM_15053_uid55299	642979359	55299
Clostridium_D5_uid63427	NO_IMG	63427
Lachnospiraceae_bacterium_8_1_57FAA_uid61885	649989958	61885
Bryantella_formatexigens_DSM_14469_uid54943	643886107	54943
Eubacterium_cellulosolvens_6_uid61055	649989949	61055
Blautia_hansenii_DSM_20583_uid55275	643886146	55275
Blautia_hydrogenotrophica_DSM_10507_uid54939	643886199	54939
Oribacterium_sinus_F0268_uid55891	643886104	55891
Oribacterium_oral_taxon_078_F0262_uid55773	647000286	55773
Eubacterium_saburreum_DSM_3986_uid61491	649989950	61491
Clostridium_bolteae_ATCC_BAA_613_uid54523	641380428	54523
Clostridium_symbiosum_WAL_14673_uid63157	649989923	63157
Clostridium_cellulolyticum_H10_uid58709	643348528	58709
Clostridium_thermocellum_DSM_2360_uid55637	645058753	55637
Clostridiales_genomosp_BVAB3_UPII9_5_uid46219	646564521	46219
Ruminococcaceae_bacterium_D16_uid52825	648276721	52825
Bacteroides_capillosus_ATCC_29799_uid54531	640963014	54531
Ethanoligenens_harbinense_YUAN_3_uid46255	649633043	46255
Clostridium_leptum_DSM_753_uid54605	641380427	54605
Clostridium_methylpentosum_DSM_5476_uid55281	643886206	55281
Eubacterium_siraeum_DSM_15702_uid54603	641736184	54603
Ruminococcus_flavefaciens_FD_1_uid55965	645951829	55965
Ruminococcus_albus_8_uid47357	647000309	47357
Subdoligranulum_variabile_DSM_15176_uid54539	643886143	54539
Faecalibacterium_prausnitzii_A2_165_uid54551	645951831	54551
Anaerotruncus_colihominis_DSM_17241_uid54807	641736271	54807
Anaerofustis_stercorihominis_DSM_17244_uid54805	641736193	54805
Pseudoramibacter_alactolyticus_ATCC_23263_uid61507	649989993	61507
Eubacterium_limosum_KIST612_uid59777	649633044	59777
Peptoniphilus_duerdenii_ATCC_BAA_1640_uid51739	648276710	51739
Peptoniphilus_oral_taxon_836_F0141_uid50573	648276711	50573
Peptoniphilus_harei_ACS_146_V_Sch2b_uid61041	649989982	61041
Peptoniphilus_asaccharolyticus_UW_228_DSM_20463_2501025491	2501025491	NO_NCBI
Peptoniphilus_oral_taxon_386_F0131_uid49961	648861011	49961
Parvimonas_micra_ATCC_33270_uid54527	641380421	54527
Finegoldia_magna_ATCC_53516_uid59519	648276675	59519
Anaerococcus_hydrogenalis_ACS_025_V_Sch4_uid63589	NO_IMG	63589
Anaerococcus_lactolyticus_ATCC_51172_uid55391	643886145	55391
Anaerococcus_prevotii_PC_1_DSM_20548_644736326	644736326	59219
Alkaliphilus_metalliredigens_QYMF_uid58171	640753002	58171
Alkaliphilus_oremlandii_OhILAs_uid58495	641228475	58495
Clostridium_bartlettii_DSM_16795_uid54809	641736113	54809
Peptostreptococcus_anaerobius_653_L_uid46195	647000290	46195
Clostridium_sticklandii_DSM_519_uid59585	649633033	59585
Eubacterium_yurii_margaretiae_ATCC_43715_uid52347	648276673	52347
Eubacterium_saphenum_ATCC_49989_uid55765	645058705	55765
Caldicellulosiruptor_kronotskyensis_2002_uid60491	649633024	60491
Thermosediminibacter_oceani_DSM_16646_uid51421	648028061	51421
Dethiobacter_alkaliphilus_AHT_1_uid55401	643886183	55401
Natranaerobius_thermophilus_JW_NM_WN_LF_uid59001	642555142	59001
Bacillus_tusciae_T2_DSM_2912_646564511	646564511	48361
Alicyclobacillus_acidocaldarius_acidocaldarius_104_IA_DSM_446_644736325	644736325	59199
Paenibacillus_larvae_B_3650_uid62535	649989978	62535
Paenibacillus_polymyxa_E681_uid53477	648028048	53477
Paenibacillus_curdlanolyticus_YK9_uid51723	648276707	51723
Bacillus_selenitireducens_MLS10_uid49513	646564509	49513
Bacillus_clausii_KSM_K16_uid58237	637000019	58237
Listeria_monocytogenes_FSL_F2_515_uid54421	641736257	54421
Carnobacterium_AT7_uid54673	641380440	54673
Granulicatella_elegans_ATCC_700633_uid40873	647533172	40873
Eremococcus_coleocola_ACS_139_V_Col8_uid61037	649989944	61037
Catonella_morbi_ATCC_51271_uid55757	643886188	55757
Aerococcus_urinae_ACS_120_V_Col10a_uid64757	NO_IMG	64757
Aerococcus_viridans_ATCC_11563_uid48397	647000207	48397
Enterococcus_faecalis_CH188_uid55709	647533132	55709
Lactococcus_lactis_cremoris_SK11_uid57983	639633031	57983
Streptococcus_pyogenes_Manfredo_uid57847	640069333	57847
Streptococcus_infantis_SK1302_uid59469	649990008	59469
Lactobacillus_ruminis_ATCC_25644_uid55509	643886045	55509
Leuconostoc_citreum_KM20_uid58481	641522636	58481
Weissella_paramesenteroides_ATCC_33313_uid55901	645058793	55901
Oenococcus_oeni_ATCC_BAA_1163_uid54405	639857018	54405
Lactobacillus_plantarum_JDM1_uid59361	644736381	59361
Lactobacillus_antri_DSM_16041_uid55491	645951838	55491
Lactobacillus_fermentum_IFO_3956_uid58865	641522633	58865
Lactobacillus_brevis_ATCC_367_uid57989	639633027	57989
Lactobacillus_hilgardii_ATCC_8290_uid55501	643886044	55501
Pediococcus_acidilactici_DSM_20284_uid51711	649989981	51711
Lactobacillus_sakei_23K_uid58281	637000142	58281
Lactobacillus_paracasei_8700_2_uid55295	643886139	55295
Lactobacillus_iners_LactinV_11V1_d_uid59473	649989967	59473
Lactobacillus_delbrueckii_bulgaricus_ATCC_11842_uid58647	637000139	58647
Lactobacillus_acidophilus_NCFM_uid57685	637000138	57685
Gemella_moribillum_M424_uid61881	649989952	61881
Macrococcus_caseolyticus_JCSC5402_uid59003	643348562	59003
Staphylococcus_hominis_C80_uid61127	NO_IMG	61127
Acholeplasma_laidlawii_PG_8A_uid58901	641522601	58901
Candidatus_Phytoplasma_mali_uid59087	642555118	59087
Candidatus_Phytoplasma_australiense_uid61641	642555117	61641
Aster_yellows_witches_broom_phytoplasma_AYWB_uid58297	637000011	58297
Mesoplasma_florum_L1_uid58055	637000158	58055
Mycoplasma_mycoides_SC_PG1_uid58031	637000181	58031
Mycoplasma_gallisepticum_R_low_uid57993	637000175	57993
Mycoplasma_pneumoniae_M129_uid57709	637000183	57709
Mycoplasma_genitalium_G37_uid54277	638341133	54277
Mycoplasma_penetrans_HF_2_uid57729	637000182	57729
Ureaplasma_parvum_serovar_6_ATCC_27818_uid54747	641736200	54747
Mycoplasma_agalactiae_PG2_uid61619	640427125	61619
Mycoplasma_fermentans_JER_uid53543	648028044	53543
Mycoplasma_alligatoris_A21JP2_uid46947	647000282	46947
Mycoplasma_synoviae_53_uid58061	637000185	58061
Mycoplasma_pulmonis_UAB_CTIP_uid61569	637000184	61569
Mycoplasma_hominis_uid41875	646311946	41875
Mycoplasma_arthritidis_158L3_1_uid58005	642555141	58005
Mycoplasma_hyopneumoniae_232_uid58205	637000177	58205
Mycoplasma_conjunctivae_HRC_581_uid59325	644736392	59325
Mycoplasma_hyorhinis_HUB_1_uid51695	648028045	51695
Mycoplasma_mobile_163K_uid58077	637000180	58077
Clostridium_spiroforme_DSM_1552_uid54607	641736169	54607
Catenibacterium_mitsuokai_DSM_15897_uid54829	643886110	54829
Clostridium_HGF2_uid61051	649989921	61051
Eubacterium_biforme_DSM_3989_uid55117	642979360	55117
Bulleidia_extructa_W1219_uid43197	647000218	43197
Solobacterium_moorei_F0204_uid62281	649989999	62281
Holdemania_filiformis_DSM_12042_uid55297	643886103	55297
Erysipelothrix_rhusiopathiae_ATCC_19414_uid55483	645951852	55483
Turicibacter_HGF1_uid63587	NO_IMG	63587
Bacillus_coahuilensis_m4_4_uid54797	642979338	54797
Lysinibacillus_sphaericus_C3_41_uid58945	641522637	58945
Planococcus_donghaensis_MPA1U2_uid63099	649989984	63099
Bacillus_amyloliquefaciens_FZB42_uid58271	640753005	58271
Bacillus_m3_13_uid59767	649989911	59767
Bacillus_anthracis_Sterne_uid58091	637000015	58091
Geobacillus_G11MC16_uid55035	642791603	55035
Bacillus_coagulans_36D1_uid54335	645058869	54335
Exiguobacterium_sibiricum_255_15_uid58053	641522626	58053
Oceanobacillus_iheyensis_HTE831_uid57867	637000201	57867
Brevibacillus_brevis_NBRC_100599_uid59175	643692011	59175
Thermosinus_carboxydivorans_Nor1_uid54463	640196202	54463
Selenomonas_artemidis_F0399_uid62283	649989996	62283
Selenomonas_sputigena_DSM_20758_2503538014	2503538014	NO_NCBI
Acidaminococcus_D21_uid55871	643886056	55871
Acidaminococcus_fermentans_VR4_DSM_20731_646311901	646311901	43471
Phascolarctobacterium_YIT_12067_uid62745	649989983	62745
Dialister_microaerophilus_UPII_345_E_uid61045	649989928	61045
Dialister_invisus_DSM_15470_uid55761	645951833	55761
Veillonella_parvula_DSM_2008_uid41927	646311965	41927
Megasphaera_genomosp_type_1_28L_uid46567	647000271	46567
Thermincola_JR_uid48823	646564578	48823
Carboxydothermus_hydrogenoformans_Z_2901_uid57821	637000060	57821
Desulfotomaculum_acetoxidans_DSM_771_uid59109	644736351	59109
