# Supplementary material for: Phylogeny of Bacterial and Archaeal Genomes Using Conserved Genes: Supertrees and Supermatrices
Source: PLoS One. 2013 Apr 25;8(4):e62510. doi: 10.1371/journal.pone.0062510 (PMC3636077; doi:10.1371/journal.pone.0062510)
Supplement: Datafile S1 — Maximum likelihood tree of bacteria from concatenated alignment (Newick format). Phylogenetic tree of 761 bacterial taxa, inferred from a concatenated, partitioned alignment of 24 genes using RAxML. Support values are calculated from 100 rapid bootstrap replicates. This is the same tree as Figure 1 from the main text, shown in the Newick format, suitable for use in most tree-viewing programs. (TXT) [file pone.0062510.s008.txt]

((((Thermovibrio_ammonificans_HB_1_uid62095:0.04436815,Desulfurobacterium_thermolithotrophum_BSA_DSM_11699_2503754020_faa:0.04670988)100:0.2249628,((Persephonella_marina_EX_H1_uid58119:0.12011342,Sulfurihydrogenibium_yellowstonense_SS_5_uid54637:0.15694582)100:0.09876002,(Hydrogenivirga_128_5_R1_1_uid54685:0.108478814,((Hydrogenobaculum_Y04AAS1_uid58857:0.2864084,(Thermocrinis_albus_HI_11_12_DSM_14484_646564582:0.08869696,Hydrogenobacter_thermophilus_TK_6_DSM_6534_2502957034:0.123218395)100:0.060004268)100:0.05117692,Aquifex_aeolicus_VF5_uid57765:0.14586551)100:0.08555902)100:0.121913806)100:0.16060112)100:0.1030561,(((Dictyoglomus_turgidum_DSM_6724_uid59177:0.34081286,Thermodesulfobium_narugense_Na82_DSM_14796_2502894016:0.50818396)57:0.071120776,(Coprothermobacter_proteolyticus_DSM_5265_uid59253:0.54128635,(((Thermosipho_melanesiensis_BI429_uid58683:0.13347788,Fervidobacterium_nodosum_Rt17_B1_uid58625:0.17090571)100:0.0888772,((Thermotoga_lettingae_TMO_uid58419:0.14227043,Thermotoga_thermarum_LA3_DSM_5069_2503508007:0.11341414)100:0.11655873,Thermotoga_petrophila_RKU_1_uid58655:0.13837878)80:0.030522404)100:0.054375257,(Petrotoga_mobilis_SJ95_uid58747:0.35407522,(Kosmotoga_olearia_TBF_19_5_1_uid59205:0.09559255,Thermotogales_bacterium_mesG1_Ag_4_2_uid52599:0.19588634)100:0.14133823)89:0.044243246)100:0.21361832)54:0.06333376)49:0.044178735,(((((Cloacibacillus_evryensis_158_DSM_19522_2503423011:0.036812242,Synergistes_jonesii:0.050994854)100:0.185718,(Thermanaerovibrio_acidaminovorans_DSM_6589_uid41925:0.081361525,Aminomonas_paucivorans_DSM_12260_uid60577:0.086268805)100:0.06729107)100:0.09546228,(Thermovirga_lienii_Cas60314_DSM_17291_2501025492:0.17398407,(Aminobacterium_colombiense_DSM_12261_uid47083:0.18397886,(Dethiosulfovibrio_peptidovorans_SEBR_4207_DSM_11002_643886134:0.16883032,(Jonquetella_anthropi_DSM_22815_2505119031:0.17686266,Pyramidobacter_piscolens_W5455_uid42959:0.14619793)100:0.10407288)100:0.084102124)100:0.05583084)58:0.018841933)98:0.0458637,Anaerobaculum_hydrogeniformans_ATCC_BAA_1850_uid55759:0.19833279)100:0.26723117,(((((Symbiobacterium_thermophilum_IAM_14863_uid58165:0.27967295,((Sulfobacillus_thermosulfidooxidans_AT_1_DSM_9293_2504557001:0.12397089,Sulfobacillus_acidophilus_NAL_DSM_10332_2502171164:0.1081341)100:0.20261398,(Thermaerobacter_subterraneus_C21_DSM_13965_2503423007_faa:0.024231035,Thermaerobacter_marianensis_DSM_12885_uid61727:0.019100519)100:0.22893749)86:0.04949619)100:0.066340186,(((Thermosediminibacter_oceani_DSM_16646_uid51421:0.21539214,Caldicellulosiruptor_kronotskyensis_2002_uid60491:0.21705522)66:0.04062249,((Thermoanaerobacterium_xylanolyticum_LX_11_uid63163:0.116956726,Thermoanaerobacter_tengcongensis_MB4_uid57813:0.10745316)100:0.109473735,(((Clostridium_botulinum_C_Eklund_uid54841:0.109539546,(((Clostridium_beijerinckii_NCIMB_8052_uid58137:0.099619634,Clostridium_perfringens_ATCC_13124_uid57901:0.09003244)100:0.04764385,(Clostridium_tetani_E88_uid57683:0.11604726,(Clostridium_botulinum_A3_Loch_Maree_uid59149:0.10774395,Clostridium_kluyveri_DSM_555_uid58885:0.104090646)73:0.019274924)88:0.020697845)69:0.018344253,(Clostridium_cellulovorans_743B_uid51503:0.122950435,Clostridium_acetobutylicum_ATCC_824_uid57677:0.1160605)90:0.02424373)54:0.01983529)100:0.15217496,((((Epulopiscium_N_t_morphotype_B_uid54871:0.24487215,Clostridium_lentocellum_DSM_5427_uid49117:0.08200415)92:0.10128652,((Coprococcus_eutactus_ATCC_27759_uid54541:0.14755706,(Anaerostipes_3_2_56FAA_uid61867:0.10224847,Eubacterium_hallii_DSM_3353_uid54535:0.10767756)50:0.026699785)95:0.025765177,((((((Oribacterium_oral_taxon_078_F0262_uid55773:0.06905023,Oribacterium_sinus_F0268_uid55891:0.056789894)100:0.16979615,Eubacterium_saburreum_DSM_3986_uid61491:0.1177034)85:0.027972836,(Clostridium_symbiosum_WAL_14673_uid63157:0.055989146,Clostridium_bolteae_ATCC_BAA_613_uid54523:0.05886912)97:0.020469187)90:0.029013323,((Clostridium_hylemonae_DSM_15053_uid55299:0.04765792,(Lachnospiraceae_bacterium_8_1_57FAA_uid61885:0.084814794,Clostridium_D5_uid63427:0.032694023)100:0.025058826)100:0.043513034,((Eubacterium_cellulosolvens_6_uid61055:0.15901366,(Blautia_hansenii_DSM_20583_uid55275:0.053971164,Blautia_hydrogenotrophica_DSM_10507_uid54939:0.066753194)70:0.020217853)79:0.025723446,Bryantella_formatexigens_DSM_14469_uid54943:0.07640458)58:0.017476428)76:0.019124178)33:0.011884332,((Shuttleworthia_satelles_DSM_14600_uid55775:0.18469705,(Butyrivibrio_crossotus_DSM_2876_uid55091:0.11880237,(Eubacterium_rectale_ATCC_33656_uid59169:0.09467288,Butyrivibrio_proteoclasticus_B316_uid51489:0.16709134)32:0.020346932)72:0.030694364)68:0.02145602,(Eubacterium_eligens_ATCC_27750_uid59171:0.116756395,Eubacterium_ventriosum_ATCC_27560_uid54517:0.122256525)65:0.018960895)42:0.012436288)100:0.027958855,(Abiotrophia_defectiva_ATCC_49176_uid55729:0.17687738,Clostridium_phytofermentans_ISDg_uid58519:0.09131677)84:0.03367177)63:0.021601122)100:0.102017306)92:0.094473295,(((Bacteroides_capillosus_ATCC_29799_uid54531:0.07673462,Ruminococcaceae_bacterium_D16_uid52825:0.075059906)100:0.162038,((Clostridium_leptum_DSM_753_uid54605:0.13530588,((Clostridium_methylpentosum_DSM_5476_uid55281:0.12724061,(Eubacterium_siraeum_DSM_15702_uid54603:0.15808862,(Ruminococcus_albus_8_uid47357:0.1284219,Ruminococcus_flavefaciens_FD_1_uid55965:0.10787785)100:0.045136657)100:0.04106542)98:0.028688382,(Anaerotruncus_colihominis_DSM_17241_uid54807:0.12496766,(Subdoligranulum_variabile_DSM_15176_uid54539:0.087808706,Faecalibacterium_prausnitzii_A2_165_uid54551:0.10668267)100:0.20107521)88:0.033076975)87:0.024209367)83:0.03129034,Ethanoligenens_harbinense_YUAN_3_uid46255:0.17523655)100:0.046795867)100:0.106237665,((Clostridium_cellulolyticum_H10_uid58709:0.16418403,Clostridium_thermocellum_DSM_2360_uid55637:0.10803648)99:0.043484736,Clostridiales_genomosp_BVAB3_UPII9_5_uid46219:0.3097761)99:0.05163349)67:0.031549644)68:0.029530965,((((Parvimonas_micra_ATCC_33270_uid54527:0.17482577,(Finegoldia_magna_ATCC_53516_uid59519:0.16131368,(Anaerococcus_hydrogenalis_ACS_025_V_Sch4_uid63589:0.0929344,(Anaerococcus_prevotii_PC_1_DSM_20548_644736326_faa:0.060686227,Anaerococcus_lactolyticus_ATCC_51172_uid55391:0.08625447)100:0.061536755)100:0.20494546)49:0.045730043)100:0.054497007,(Peptoniphilus_duerdenii_ATCC_BAA_1640_uid51739:0.13313694,((Peptoniphilus_oral_taxon_836_F0141_uid50573:0.1036951,Peptoniphilus_harei_ACS_146_V_Sch2b_uid61041:0.10172022)100:0.055432044,(Peptoniphilus_oral_taxon_386_F0131_uid49961:0.076537386,Peptoniphilus_asaccharolyticus_UW_228_DSM_20463_2501025491:0.08518182)100:0.0358595)86:0.026139919)100:0.10768648)100:0.11247509,(Eubacterium_saphenum_ATCC_49989_uid55765:0.4197336,(((Eubacterium_yurii_margaretiae_ATCC_43715_uid52347:0.16806701,Clostridium_sticklandii_DSM_519_uid59585:0.08533243)100:0.099196315,(Clostridium_bartlettii_DSM_16795_uid54809:0.08968551,Peptostreptococcus_anaerobius_653_L_uid46195:0.10389228)100:0.087623365)100:0.044844605,(Alkaliphilus_metalliredigens_QYMF_uid58171:0.12974924,Alkaliphilus_oremlandii_OhILAs_uid58495:0.10577108)100:0.074081756)100:0.037620623)65:0.024544485)99:0.03944573,(Anaerofustis_stercorihominis_DSM_17244_uid54805:0.24803255,(Pseudoramibacter_alactolyticus_ATCC_23263_uid61507:0.14176889,Eubacterium_limosum_KIST612_uid59777:0.07659845)100:0.11732102)100:0.08780815)94:0.029530996)32:0.017561125)92:0.046187934,Mahella_australiensis_50_1_BON_DSM_15567_2503508009:0.24000353)32:0.022425063)32:0.026723806)90:0.050235424,((((Thermincola_JR_uid48823:0.15295129,(Heliobacterium_modesticaldum_Ice1_uid58279:0.16215175,(Desulfitobacterium_hafniense_Y51_uid58605:0.1857311,Desulfonispora_thiosulfatigenes_GKNTAUT_DSM_11270_2501915963:0.24004653)72:0.036953)89:0.03293529)47:0.026958035,(((Ammonifex_degensii_KC4_uid41053:0.23464125,Carboxydothermus_hydrogenoformans_Z_2901_uid57821:0.14165728)66:0.045406114,((Desulfotomaculum_reducens_MI_1_uid58277:0.14153512,(Desulfotomaculum_acetoxidans_5575_DSM_771_644736351_faa:1.0759408E-6,Desulfotomaculum_acetoxidans_DSM_771_uid59109:1.0759408E-6)100:0.1712089)67:0.02720909,(Candidatus_Desulforudis_audaxviator_MP104C_uid59067:0.2406193,Pelotomaculum_thermopropionicum_SI_uid58877:0.10444473)58:0.0342815)66:0.03937375)94:0.02903362,((Syntrophothermus_lipocalidus_DSM_12680_646564577:0.1264084,Syntrophomonas_wolfei_Goettingen_uid58179:0.21232253)100:0.13114265,(Thermanaeromonas_toyohensis_ToBE_DSM_14490_2503538017:0.114395,Moorella_thermoacetica_ATCC_39073_uid58051:0.11776847)100:0.08730161)63:0.028749889)46:0.022231823)99:0.027155047,(((Selenomonas_sputigena_DSM_20758_2503538014:0.08092867,Selenomonas_artemidis_F0399_uid62283:0.11892125)100:0.108947635,(((Dialister_microaerophilus_UPII_345_E_uid61045:0.09165382,Dialister_invisus_DSM_15470_uid55761:0.08153366)100:0.18492635,(Megasphaera_genomosp_type_1_28L_uid46567:0.17373125,Veillonella_parvula_DSM_2008_uid41927:0.13639224)78:0.02853981)100:0.06854094,(Phascolarctobacterium_YIT_12067_uid62745:0.089515366,(Acidaminococcus_D21_uid55871:0.05322524,Acidaminococcus_fermentans_VR4_DSM_20731_646311901_faa:0.0343222)100:0.10147095)100:0.09841521)72:0.0268587)98:0.03550595,Thermosinus_carboxydivorans_Nor1_uid54463:0.097170554)100:0.11861188)61:0.02230618,((((Paenibacillus_larvae_B_3650_uid62535:0.06819419,(Paenibacillus_curdlanolyticus_YK9_uid51723:0.0832,Paenibacillus_polymyxa_E681_uid53477:0.07068988)100:0.038452946)100:0.08176104,(((Bacillus_selenitireducens_MLS10_uid49513:0.13953874,Bacillus_clausii_KSM_K16_uid58237:0.10237202)87:0.030071115,((((Geobacillus_G11MC16_uid55035:0.09493001,Bacillus_coagulans_36D1_uid54335:0.08157419)86:0.025218409,(((Planococcus_donghaensis_MPA1U2_uid63099:0.08784728,Lysinibacillus_sphaericus_C3_41_uid58945:0.072190166)100:0.0489662,Bacillus_coahuilensis_m4_4_uid54797:0.0727988)93:0.02925474,((Bacillus_anthracis_Sterne_uid58091:0.08845859,Bacillus_m3_13_uid59767:0.077214696)94:0.020440225,Bacillus_amyloliquefaciens_FZB42_uid58271:0.09243644)87:0.015193548)35:0.013651791)60:0.017595189,((Listeria_monocytogenes_FSL_F2_515_uid54421:0.15607764,((Carnobacterium_AT7_uid54673:0.13056828,(Granulicatella_elegans_ATCC_700633_uid40873:0.10920343,((Catonella_morbi_ATCC_51271_uid55757:0.079857506,Eremococcus_coleocola_ACS_139_V_Col8_uid61037:0.12206374)100:0.069320634,(Aerococcus_viridans_ATCC_11563_uid48397:0.11201496,Aerococcus_urinae_ACS_120_V_Col10a_uid64757:0.14015329)100:0.08562112)77:0.022658236)85:0.027444985)95:0.01799682,((Enterococcus_faecalis_CH188_uid55709:0.069760375,(Lactococcus_lactis_cremoris_SK11_uid57983:0.12692323,(Streptococcus_pyogenes_Manfredo_uid57847:0.13101211,Streptococcus_infantis_SK1302_uid59469:0.031852547)100:0.060449254)100:0.08412838)100:0.035339244,((Lactobacillus_sakei_23K_uid58281:0.10593228,(Lactobacillus_paracasei_8700_2_uid55295:0.106113486,(Lactobacillus_iners_LactinV_11V1_d_uid59473:0.08160516,(Lactobacillus_acidophilus_NCFM_uid57685:0.06759961,Lactobacillus_delbrueckii_bulgaricus_ATCC_11842_uid58647:0.09071204)99:0.038895145)100:0.16279542)97:0.036571894)100:0.046177324,((((Lactobacillus_antri_DSM_16041_uid55491:0.055712152,Lactobacillus_fermentum_IFO_3956_uid58865:0.06350996)100:0.0999399,(Pediococcus_acidilactici_DSM_20284_uid51711:0.11154129,(Lactobacillus_brevis_ATCC_367_uid57989:0.07831561,Lactobacillus_hilgardii_ATCC_8290_uid55501:0.11437238)100:0.04025376)56:0.019799551)47:0.022372851,((Oenococcus_oeni_ATCC_BAA_1163_uid54405:0.3143642,Lactobacillus_plantarum_JDM1_uid59361:0.11478078)76:0.099962555,(Weissella_paramesenteroides_ATCC_33313_uid55901:0.10328691,Leuconostoc_citreum_KM20_uid58481:0.15994948)76:0.063753605)65:0.021134526)89:0.026613116,Lactobacillus_ruminis_ATCC_25644_uid55509:0.10677194)97:0.03733382)100:0.07752763)99:0.01963289)100:0.080470756)95:0.03768349,((((Acholeplasma_laidlawii_PG_8A_uid58901:0.21326491,(Candidatus_Phytoplasma_mali_uid59087:0.27540496,(Candidatus_Phytoplasma_australiense_uid61641:0.11662687,Aster_yellows_witches_broom_phytoplasma_AYWB_uid58297:0.083273634)100:0.13515313)100:0.19059086)100:0.16985886,(((Mesoplasma_florum_L1_uid58055:0.114821285,Mycoplasma_mycoides_SC_PG1_uid58031:0.138993)100:0.25760853,(((Mycoplasma_haemofelis_Langford_1_uid62461:0.3468906,Mycoplasma_suis_KI_3806_uid63665:0.69779605)100:0.38916028,(((Mycoplasma_genitalium_G37_uid54277:0.13622727,Mycoplasma_pneumoniae_M129_uid57709:0.10389095)100:0.30770075,Mycoplasma_gallisepticum_R_low_uid57993:0.23188297)100:0.15681355,(Ureaplasma_parvum_serovar_6_ATCC_27818_uid54747:0.2893614,Mycoplasma_penetrans_HF_2_uid57729:0.3362132)93:0.067673914)97:0.06523618)97:0.15956986,(Mycoplasma_mobile_163K_uid58077:0.25162652,(((Mycoplasma_hominis_uid41875:0.10985176,Mycoplasma_arthritidis_158L3_1_uid58005:0.10853108)100:0.20069176,((Mycoplasma_hyopneumoniae_232_uid58205:0.23805387,Mycoplasma_conjunctivae_HRC_581_uid59325:0.1221372)100:0.0781266,Mycoplasma_hyorhinis_HUB_1_uid51695:0.13616294)100:0.1359515)29:0.030338814,(Mycoplasma_pulmonis_UAB_CTIP_uid61569:0.2763695,((Mycoplasma_synoviae_53_uid58061:0.24676357,Mycoplasma_alligatoris_A21JP2_uid46947:0.11585185)100:0.053802416,(Mycoplasma_agalactiae_PG2_uid61619:0.12908211,Mycoplasma_fermentans_JER_uid53543:0.10517791)100:0.09513377)100:0.09528098)75:0.03768409)69:0.051862054)100:0.25047168)95:0.09318895)95:0.13421991,((Catenibacterium_mitsuokai_DSM_15897_uid54829:0.14169124,Clostridium_spiroforme_DSM_1552_uid54607:0.0999791)100:0.121042565,(Erysipelothrix_rhusiopathiae_ATCC_19414_uid55483:0.22693631,((Holdemania_filiformis_DSM_12042_uid55297:0.10965259,(Solobacterium_moorei_F0204_uid62281:0.07817769,Bulleidia_extructa_W1219_uid43197:0.101748146)100:0.16309015)100:0.04624971,(Eubacterium_biforme_DSM_3989_uid55117:0.19364603,Clostridium_HGF2_uid61051:0.11041377)100:0.042853292)100:0.045491986)100:0.079433836)100:0.03553147)95:0.06535374)92:0.05187907,Turicibacter_HGF1_uid63587:0.16715361)95:0.07471572,(Gemella_moribillum_M424_uid61881:0.16300052,(Macrococcus_caseolyticus_JCSC5402_uid59003:0.06450873,Staphylococcus_hominis_C80_uid61127:0.10747341)48:0.06969046)48:0.04977385)28:0.023690196)24:0.019866373)32:0.027004622,(Exiguobacterium_sibiricum_255_15_uid58053:0.17311479,Oceanobacillus_iheyensis_HTE831_uid57867:0.15372175)40:0.029399967)26:0.021056607)44:0.06712725,Brevibacillus_brevis_NBRC_100599_uid59175:0.15381931)43:0.029855654)44:0.06981063,(Alicyclobacillus_acidocaldarius_acidocaldarius_104_IA_DSM_446_644736325_faa:0.16906732,Bacillus_tusciae_T2_DSM_2912_646564511:0.14818418)100:0.05413767)44:0.07104607,(Natranaerobius_thermophilus_JW_NM_WN_LF_uid59001:0.30408236,Dethiobacter_alkaliphilus_AHT_1_uid55401:0.19480306)78:0.06792955)12:0.019937776)27:0.03184231)23:0.024069902)22:0.035026673,((Halanaerobium_praevalens_DSM_2228_2503283011:0.2183399,Halothermothrix_orenii_H_168_uid58585:0.14555296)100:0.09314186,(Halobacteroides_halobius_MD_1_DSM_5150_2502957029:0.18411128,Acetohalobium_arabaticum_DSM_5501_uid51423:0.16509318)100:0.090273865)100:0.13256815)41:0.051961545,(((((candidate_division_TM7_single_cell_isolate_TM7c_uid54643:0.83766335,Anaerolinea_thermophila_UNI_1_uid62245:0.36774746)29:0.11335941,((Thermobaculum_terrenum_YNP1_ATCC_BAA_798_646311962:0.27829498,(Sphaerobacter_thermophilus_4ac11_DSM_20745_646311953:0.14624646,Thermomicrobium_roseum_DSM_5159_uid59341:0.19936727)100:0.13676837)92:0.043284256,(Herpetosiphon_aurantiacus_ATCC_23779_uid58599:0.24153815,(Roseiflexus_castenholzii_DSM_13941_uid58287:0.14971909,(Oscillochloris_trichoides_DG6_uid59465:0.114171706,Chloroflexus_aggregans_DSM_9485_uid58621:0.098937556)100:0.084608406)100:0.06720237)100:0.12911215)95:0.045334037)26:0.045309238,(Ktedonobacter_racemifer_DSM_44963_uid49671:0.36072326,(Dehalococcoides_ethenogenes_195_uid57763:0.26080078,Dehalogenimonas_lykanthroporepellens_BL_DC_9_uid48131:0.24658607)100:0.2533623)98:0.06838916)31:0.0803297,((Synechococcus_JA_3_3Ab_uid58535:0.2267284,(((Cryptomonas_paramecium_GQ358203_plastid:0.5806436,Guillardia_theta_AF041468_plastid:0.26853997)100:0.13588311,Porphyra_purpurea_U38804_plastid:0.28005508)100:0.25323987,((((((Cyanothece_PCC_7822_uid52547:0.0887309,Microcystis_aeruginosa_NIES_843_uid59101:0.1058196)100:0.029387692,(Synechocystis_PCC_6803_uid57659:0.1132046,cyanobacterium_UCYN_A_uid43697:0.14639702)81:0.020693058)87:0.026369665,Synechococcus_PCC_7002_uid59137:0.13756406)100:0.05359379,Microcoleus_chthonoplastes_PCC_7420_uid54695:0.11475684)98:0.028684858,((Raphidiopsis_brookii_D9_uid42981:0.1407492,(Oscillatoria_PCC_6506_uid50611:0.096269764,(Trichodesmium_erythraeum_IMS101_uid57925:0.1259988,(Arthrospira_platensis_Paraca_uid55907:0.08014663,Lyngbya_PCC_8106_uid54161:0.08999888)100:0.03667205)68:0.021730123)100:0.034873646)98:0.02596936,(Acaryochloris_marina_MBIC11017_uid58167:0.13361984,(Thermosynechococcus_elongatus_BP_1_uid57907:0.13168848,Cyanothece_PCC_7425_uid59435:0.102487266)93:0.032111548)100:0.040422175)64:0.02007743)95:0.024994712,((Synechococcus_elongatus_PCC_6301_uid58235:0.107899725,(Synechococcus_RCC307_uid61609:0.06506207,(Synechococcus_CB0205_uid61893:0.06646358,(Paulinella_chromatophora_CP000815_plastid:0.104787506,((Synechococcus_CC9311_uid58123:0.038676452,Synechococcus_CC9902_uid58323:0.05219849)100:0.020984251,(Prochlorococcus_marinus_CCMP1375_uid57995:0.06741334,(Prochlorococcus_marinus_MIT_9515_uid58313:0.14228103,Prochlorococcus_marinus_NATL1A_uid58423:0.069568254)96:0.020141942)100:0.03733089)100:0.02187084)62:0.01532164)100:0.03938792)100:0.19181637)100:0.06290359,Synechococcus_PCC_7335_uid54731:0.18417424)90:0.020919591)96:0.030624332)94:0.046080127)91:0.050099403,Gloeobacter_violaceus_PCC_7421_uid58011:0.24402303)100:0.2765365)23:0.033712707,(((((Slackia_heliotrinireducens_RHS_1_DSM_20476_644736405:0.07227801,Slackia_exigua_ATCC_700122_uid55993:0.072646186)100:0.05430304,(Eggerthella_lenta_DSM_2243_uid59079:0.07427899,Cryptobacterium_curtum_DSM_15641_uid59041:0.11876651)100:0.041894138)100:0.09647063,((Coriobacterium_glomerans_PW2_DSM_20642_2503538010:0.1419016,Collinsella_stercoris_DSM_13279_uid54813:0.09364658)100:0.07213232,(Atopobium_parvulum_DSM_20469_uid59195:0.09442703,(Atopobium_vaginae_PB189_T1_4_uid51527:0.118206866,Olsenella_uli_DSM_7084_uid51367:0.05968376)100:0.042562257)100:0.08493504)100:0.110626705)100:0.20538817,(Acidimicrobium_ferrooxidans_ICP_DSM_10331_644736322:0.43475243,(Acidothermus_cellulolyticus_11B_uid58501:0.11831641,(((Streptosporangium_roseum_DSM_43021_uid42521:0.08203952,Thermobispora_bispora_R51_DSM_43833_646564581_faa:0.06908735)100:0.052855663,(Thermomonospora_curvata_DSM_43183_uid41885:0.104053736,Nocardiopsis_dassonvillei_DSM_43111_uid49483:0.15280126)91:0.030211046)100:0.045117162,((((Propionibacterium_freudenreichii_shermanii_CIRM_BIA1_uid49535:0.14755054,Propionibacterium_acnes_J139_uid42957:0.12105599)100:0.115027905,(Kribbella_flavida_DSM_17836_uid43465:0.12407871,(Nocardioidaceae_bacterium_Broad_1_uid64407:0.12132118,Aeromicrobium_marinum_DSM_15272_uid55873:0.13616382)100:0.041251272)81:0.020403543)98:0.04978437,(Jiangella_gansuensis_YIM_002_DSM_44835_2504756044:0.13985765,(Kineococcus_radiotolerans_SRS30216_uid58067:0.13254535,((Brachybacterium_faecium_DSM_4810_uid58649:0.17542428,((Kytococcus_sedentarius_DSM_20547_uid59071:0.136522,Dermacoccus_Ellin185_uid59483:0.06761364)86:0.028692875,(Janibacter_HTCC2649_uid54213:0.09527637,Intrasporangium_calvum_DSM_43043_uid61729:0.06623144)100:0.03231185)94:0.040076893)73:0.02413784,((Beutenbergia_cavernae_DSM_12333_uid59047:0.11106584,(Cellulomonas_flavigena_134_DSM_20109_646564520_faa:0.06156175,((Sanguibacter_keddieii_ST_74_DSM_10542_646564565_faa:0.055589773,Jonesia_denitrificans_55134_DSM_20603_644736376:0.096015796)78:0.02041189,Xylanimonas_cellulosilytica_DSM_15894_uid41935:0.07719986)70:0.01446968)100:0.03296379)100:0.03513895,(((Brevibacterium_linens_BL2_uid54109:0.08931081,Brevibacterium_mcbrellneri_ATCC_49030_uid48125:0.07413248)100:0.08434589,((Tropheryma_whipplei_Twist_uid57705:0.4100259,(Microbacterium_testaceum_StLB037_uid62789:0.09288614,(marine_actinobacterium_PHSC20C1_uid54153:0.09428884,Clavibacter_michiganensis_sepedonicus_uid61577:0.08212736)98:0.034237105)99:0.03418159)100:0.075576715,((Kocuria_rhizophila_DC2201_uid59099:0.091153935,Rothia_dentocariosa_M567_uid50557:0.10033638)100:0.030228648,(Micrococcus_luteus_NCTC_2665_uid59033:0.108777456,(Arthrobacter_chlorophenolicus_A6_uid58969:0.07278704,Arthrobacter_arilaitensis_Re117_uid53509:0.09605447)58:0.024248539)83:0.016707815)100:0.040437825)97:0.026688056)98:0.030408235,((Bifidobacterium_animalis_lactis_AD011_uid58911:0.087414734,Scardovia_inopinata_F0304_uid47829:0.09102001)100:0.2529464,((Actinomyces_oral_taxon_848_F0332_uid55987:0.105673455,Arcanobacterium_haemolyticum_DSM_20595_uid49489:0.11894005)100:0.077685595,(Actinomyces_oris_K20_uid63275:0.12383737,(Mobiluncus_mulieris_ATCC_35239_uid52345:0.18168351,(Actinomyces_coleocanis_DSM_15436_uid55457:0.1238923,Actinomyces_oral_taxon_180_F0310_uid61455:0.099409066)100:0.03896726)77:0.023689048)61:0.01934187)94:0.033629045)70:0.031139715)36:0.01794127)58:0.020967346)40:0.01754111)70:0.034417495)56:0.01890198)44:0.02367251,((Frankia_CcI3_uid58397:0.18494548,((Salinispora_tropica_CNB_440_uid58565:0.11640392,Stackebrandtia_nassauensis_DSM_44728_uid46663:0.15388767)100:0.082442194,(Geodermatophilus_obscurus_G_20_DSM_43160_646311931:0.13533285,(((Segniliparus_rotundus_DSM_44985_uid49049:0.16865718,(Mycobacterium_leprae_Br4923_uid59293:0.13054949,(Rhodococcus_erythropolis_SK121_uid55853:0.07842295,((Gordonia_bronchialis_3410_DSM_43247_646311932_faa:0.02852541,Gordonia_neofelifaecis_NRRL_B_59395_uid64473:0.05447935)100:0.03953302,(Tsukamurella_paurometabola_DSM_20162_646564587:0.06889936,(Dietzia_cinnamea_P4_uid62173:0.09183465,((Corynebacterium_glucuronolyticum_ATCC_51867_uid55397:0.10119735,(Corynebacterium_matruchotii_ATCC_14266_uid51885:0.08592335,(Corynebacterium_lipophiloflavum_DSM_44291_uid55469:0.09729436,Corynebacterium_accolens_ATCC_49726_uid52361:0.093636826)100:0.03446594)57:0.018264402)100:0.027810685,(Corynebacterium_amycolatum_SK46_uid55411:0.083098,(Corynebacterium_kroppenstedtii_DSM_44385_uid59411:0.08364361,(Corynebacterium_urealyticum_DSM_7109_uid61639:0.082243375,Corynebacterium_variabile_DSM_44702_uid62003:0.08560876)100:0.028479166)70:0.019825066)66:0.016273607)100:0.108591884)100:0.049855147)33:0.014441017)35:0.0104637155)70:0.01901214)88:0.026468365)100:0.05194928,((Actinosynnema_mirum_DSM_43827_uid58951:0.0779176,Saccharomonospora_viridis_P101_DSM_43017_644736404:0.10850542)45:0.018666746,(Saccharopolyspora_erythraea_NRRL_2338_uid54491:0.10272826,Pseudonocardia_P1_uid63251:0.11489563)60:0.0226561)97:0.019826341)100:0.037504952,Nakamurella_multipartita_DSM_44233_uid59221:0.14562969)100:0.03232851)67:0.02463671)44:0.015631434)91:0.026952913,((Catenulispora_acidiphila_ID139908_DSM_44928_644736339:0.10390231,Actinospica_robiniae_GE134769_DSM_44927_2503423014:0.09798877)100:0.03935791,(Streptomyces_coelicolor_A3_2_uid57801:0.038121928,Streptomyces_Mg1_uid55043:0.04454162)100:0.091915525)100:0.04180249)70:0.018061556)59:0.026841711)59:0.033260018)100:0.1956455)100:0.12260502)63:0.045662418,((Rubrobacter_radiotolerans_DSM_5868_2501651217:0.15516886,Rubrobacter_xylanophilus_DSM_9941_uid58057:0.085328)100:0.30423766,Conexibacter_woesei_DSM_14684_uid43467:0.40221623)100:0.10119579)100:0.10496722)11:0.029768765)10:0.033197153,(((Sebaldella_termitidis_ATCC_33386_646311952:0.09938203,(Streptobacillus_moniliformis_DSM_12112_uid41863:0.14446032,((Leptotrichia_hofstadii_F0254_uid55767:0.09589302,Leptotrichia_buccalis_C_1013_b_DSM_1135_644736384_faa:0.00710947)98:0.05647062,Leptotrichia_goodfellowii_LB_57_DSM_19756_2502545042_faa:0.0535913)98:0.03612309)96:0.038974103)98:0.12425061,(Ilyobacter_polytropus_CuHBu1_DSM_2926_2503538000:0.101794004,(Fusobacterium_ulcerans_ATCC_49185_uid55615:0.060349673,(Fusobacterium_nucleatum_ATCC_25586_uid57885:0.08714357,Fusobacterium_D12_uid55613:0.070213884)100:0.03977014)100:0.05824544)100:0.12260535)98:0.3115839,((((((Candidatus_Nitrospira_defluvii_uid51175:0.25572965,Candidatus_Poribacteria_WGA_A3_uid43489:0.2511787)100:0.2096972,Thermodesulfovibrio_yellowstonii_DSM_11347_uid59257:0.34974808)97:0.06700867,(((Acidobacterium_capsulatum_ATCC_51196_uid59127:0.073035106,(Acidobacterium_MP5ACTX9_uid50551:0.10084772,Terriglobus_saanensis_SP1PR4_uid53251:0.101466976)100:0.06627228)100:0.09164261,Candidatus_Koribacter_versatilis_Ellin345_uid58479:0.14800811)100:0.13858344,Candidatus_Solibacter_usitatus_Ellin6076_uid58139:0.27901232)100:0.22182252)95:0.046445943,((((Thermodesulfobacterium_commune_DSM_2178:0.2398448,Thermodesulfatator_indicus_CIR29812_DSM_15286_2502082110:0.13106914)100:0.18488833,((Desulfomicrobium_baculatum_X_DSM_4028_644736350:0.21846914,(Desulfohalobium_retbaense_HR100_DSM_5692_644736349:0.20762117,Desulfonatronospira_thiodismutans_ASO3_1_uid55423:0.22624834)82:0.04786697)100:0.04479826,(((Desulfovibrio_salexigens_DSM_2638_uid59223:0.12767172,Desulfovibrio_ND132_uid63159:0.16119768)100:0.06829884,(Desulfovibrio_desulfuricans_G20_uid57941:0.11809577,(Desulfovibrio_vulgaris_Miyazaki_F_uid59089:0.079965666,(Desulfovibrio_desulfuricans_ATCC_27774_uid59213:0.11708112,Lawsonia_intracellularis_PHE_MN1_00_uid61575:0.1934449)100:0.039423693)100:0.038397845)100:0.08108013)61:0.025763152,Desulfovibrio_fructosovorans_JJ_uid51537:0.19765241)99:0.036861848)100:0.20951967)100:0.058927048,(((((delta_proteobacterium_MLMS_1_uid54339:0.09938525,Desulfurivibrio_alkaliphilus_AHT2_uid49487:0.0794771)100:0.14580448,(Desulfotalea_psychrophila_LSv54_uid58153:0.20281821,Desulfobulbus_propionicus_DSM_2032_uid62265:0.20300995)100:0.07136187)100:0.15949261,Desulfarculus_baarsii_2st14_DSM_2075_648028023:0.31717077)97:0.046879042,((Desulfatibacillum_alkenivorans_AK_01_uid58913:0.21094558,(Desulfococcus_oleovorans_Hxd3_uid58777:0.24109322,Desulfobacterium_autotrophicum_HRM2_uid59061:0.2682889)88:0.05148664)100:0.11591964,((Syntrophobacter_fumaroxidans_MPOB_uid58177:0.26679605,Desulfobacca_acetoxidans_DSM_11109_2503538012:0.26791018)100:0.05677596,(delta_proteobacterium_NaphS2_uid50675:0.28962514,Syntrophus_aciditrophicus_SB_uid58539:0.3364795)64:0.041897602)80:0.030125838)38:0.022389023)98:0.032980617,Desulfomonile_tiedjei_DCB_1_DSM_6799_2502545002:0.3785144)100:0.06795597)44:0.040252194,((((Sorangium_cellulosum_So_ce_56_uid61629:0.37125137,(Haliangium_ochraceum_SMP_2_DSM_14365_646311933:0.32040766,Plesiocystis_pacifica_SIR_1_uid54707:0.42478296)100:0.08437002)100:0.060062718,(Anaeromyxobacter_K_uid58953:0.20660101,Myxococcus_xanthus_DK_1622_uid58003:0.2157286)100:0.15233637)100:0.06704163,Bdellovibrio_bacteriovorus_HD100_uid61595:0.5414999)78:0.031083526,((Desulfuromonas_acetoxidans_DSM_684_uid54145:0.15454628,Pelobacter_carbinolicus_DSM_2380_uid58241:0.12689307)100:0.09870781,((Geobacter_sulfurreducens_PCA_uid57743:0.0916983,(Geobacter_bemidjiensis_Bem_uid58749:0.09702048,Geobacter_FRC_32_uid58543:0.06877773)100:0.042166196)99:0.032316238,(Pelobacter_propionicus_DSM_2379_uid58255:0.09948191,Geobacter_lovleyi_SZ_uid58713:0.09926541)100:0.056368336)100:0.116658345)100:0.12252601)45:0.033047203)85:0.041662723)58:0.036595035,(((Hippea_maritima_MH2_DSM_10411_2503128001:0.42976034,(Nautilia_profundicola_AmH_uid59345:0.18767366,((((Nitratifractor_salsuginis_E9I37_1_DSM_16511_2503538035:0.09251221,Sulfurovum_NBC37_1_uid58863:0.09594637)100:0.10406807,((Sulfuricurvum_kujiense_DSM_16994_uid60789:0.14885849,Sulfurimonas_autotrophica_OK10_DSM_16294_648028058:0.1330363)100:0.09680147,(Arcobacter_nitrofigilis_DSM_7299_646564506:0.08552728,Arcobacter_butzleri_RM4018_uid58557:0.0707673)100:0.15927103)85:0.03421408)92:0.03957669,(((Wolinella_succinogenes_DSM_1740_uid61591:0.097342566,Helicobacter_canadensis_MIT_98_5491_uid55289:0.10594635)86:0.024246402,((Helicobacter_mustelae_12198_uid46647:0.10228101,(Helicobacter_pylori_J99_uid57789:0.106713295,(Helicobacter_felis_ATCC_49179_uid61409:0.06749624,Helicobacter_suis_HS1_uid62531:0.07955204)100:0.09723514)100:0.08199661)84:0.025392095,(Helicobacter_bilis_ATCC_43879_uid55617:0.15604042,Helicobacter_hepaticus_ATCC_51449_uid57737:0.09501292)79:0.021524804)100:0.05651614)100:0.1077783,((Campylobacter_upsaliensis_RM3195_uid54143:0.11385362,((Campylobacter_hominis_ATCC_BAA_381_uid58981:0.096559696,Campylobacter_gracilis_RM3268_uid55421:0.08760652)100:0.051834483,(Campylobacter_fetus_82_40_uid58545:0.0810095,(Campylobacter_rectus_RM3267_uid55417:0.07496935,Campylobacter_concisus_13826_uid58667:0.05975579)100:0.043463405)37:0.017074404)88:0.025496135)100:0.08019069,Sulfurospirillum_deleyianum_DSM_6946_uid41861:0.13914241)100:0.06516827)76:0.03155573)100:0.04557298,Nitratiruptor_SB155_2_uid58861:0.118749924)99:0.06623526)100:0.32082507)100:0.11339769,((((((Candidatus_Carsonella_ruddii_uid58773:1.8625535,Candidatus_Hodgkinia_cicadicola_Dsem_uid59311:1.7581105)44:0.09499505,candidate_division_TM7_genomosp_GTL1_uid54755:0.73877394)45:0.34078118,Candidatus_Zinderia_insecticola_CARI_uid52459:1.044158)19:0.25893053,((Acidithiobacillus_ferrooxidans_ATCC_23270_uid57649:0.10427779,Acidithiobacillus_caldus_ATCC_51756_uid55945:0.07450471)100:0.24800551,((((Methylotenera_301_uid49469:0.10001251,Methylobacillus_flagellatus_KT_uid58049:0.061149597)100:0.04646155,(Methylophilales_bacterium_HTCC2181_uid54577:0.12197432,beta_proteobacterium_KB13_uid54261:0.13939126)100:0.09863709)100:0.057143256,((Nitrosospira_multiformis_ATCC_25196_uid58361:0.09390613,(Nitrosomonas_eutropha_C91_uid58363:0.19401567,Nitrosomonas_AL212_uid55727:0.14860672)98:0.050638184)98:0.07787121,((Gallionella_capsiferriformans_ES_2_uid51505:0.19962448,(((((Herminiimonas_arsenicoxydans_uid58291:0.07031776,Oxalobacter_formigenes_OXCC13_uid55625:0.1148109)92:0.058003798,(Polynucleobacter_necessarius_STIR1_uid58967:0.1609402,(Burkholderia_cenocepacia_AU_1054_uid58371:0.078405775,Ralstonia_solanacearum_PSI07_uid50539:0.08150474)71:0.031854745)100:0.028707186)83:0.027629687,(((Leptothrix_cholodnii_SP_6_uid58971:0.105991766,(Comamonas_testosteroni_S44_uid50011:0.086900406,Polaromonas_naphthalenivorans_CJ2_uid58273:0.08579109)100:0.05286114)100:0.04350763,Thiomonas_intermedia_K12_uid48825:0.13103884)100:0.067722686,((Achromobacter_piechaudii_ATCC_43553_uid47029:0.0792539,Taylorella_equigenitalis_MCE9_uid62103:0.118007556)100:0.0775418,((Burkholderiales_bacterium_1_1_47_uid51545:0.11725884,Sutterella_wadsworthensis_3_1_45B_uid62165:0.13471726)100:0.09950539,Lautropia_mirabilis_ATCC_51599_uid62167:0.17075384)36:0.023777952)67:0.019747557)51:0.02421803)44:0.021048771,Limnobacter_MED105_uid54689:0.20014872)83:0.046954572,(Aromatoleum_aromaticum_EbN1_uid58231:0.13244727,(Dechloromonas_aromatica_RCB_uid58025:0.09143546,Candidatus_Accumulibacter_phosphatis_clade_IIA_UW_1_uid59207:0.12704754)100:0.036947493)100:0.035078567)82:0.039593913)7:0.016625052,(Thiobacillus_denitrificans_ATCC_25259_uid58189:0.14530805,(Laribacter_hongkongensis_HLHK9_uid59265:0.09865179,(Chromobacterium_violaceum_ATCC_12472_uid58001:0.07826924,(Kingella_oralis_ATCC_51147_uid55763:0.06908383,Neisseria_meningitidis_MC58_uid57817:0.045587193)100:0.11119614)79:0.027860865)100:0.08612301)39:0.028114043)41:0.02392243)70:0.027086226)80:0.14061496,((Methylophaga_thiooxidans_DMS010_uid54693:0.19669165,Nitrosococcus_watsoni_C_113_uid50331:0.22311582)100:0.06797714,((((Francisella_tularensis_WY96_3418_uid58811:0.32378927,(Legionella_longbeachae_D_4968_uid42207:0.29412702,(Rickettsiella_grylli_uid54407:0.36653554,Coxiella_burnetii_Dugway_5J108_111_uid58629:0.2620474)100:0.05718915)93:0.04183523)52:0.029955445,(((gamma_proteobacterium_HdN1_uid51635:0.21644786,(Alcanivorax_borkumensis_SK2_uid58169:0.17406087,(Acinetobacter_lwoffii_SH145_uid41587:0.11315878,(Enhydrobacter_aerosaccus_SK60_uid55439:0.076818794,(Psychrobacter_cryohalolentis_K5_uid58373:0.09966358,Moraxella_catarrhalis_RH4_uid48809:0.076541476)95:0.030922879)100:0.08393772)100:0.1408066)28:0.024852617)100:0.048915416,((Chromohalobacter_salexigens_DSM_3043_uid62921:0.18699099,Pseudomonas_syringae_oryzae_1_6_uid55447:0.17742284)63:0.035117246,(((gamma_proteobacterium_HTCC2207_uid54403:0.1774793,(Cellvibrio_japonicus_Ueda107_uid59139:0.111592114,(Teredinibacter_turnerae_T7901_uid59267:0.07192035,Saccharophagus_degradans_2_40_uid57921:0.07856504)100:0.0391387)100:0.03478788)100:0.03752105,(marine_gamma_proteobacterium_HTCC2143_uid54265:0.1337205,((gamma_proteobacterium_NOR51_B_uid55445:0.06448341,marine_gamma_proteobacterium_HTCC2080_uid54583:0.0943824)100:0.063540414,(marine_gamma_proteobacterium_HTCC2148_uid55363:0.06319903,gamma_proteobacterium_NOR5_3_uid55443:0.09444693)38:0.01778208)100:0.05877532)100:0.0406671)100:0.050285365,(((Bermanella_marisrubri_uid54229:0.18319556,Reinekea_blandensis_MED297_uid54199:0.15227954)99:0.037269402,(Marinomonas_MWYL1_uid58715:0.1580306,Neptuniibacter_caesariensis_uid54227:0.12580909)95:0.025825124)94:0.021715416,(Hahella_chejuensis_KCTC_2396_uid58483:0.13576895,Marinobacter_ELB17_uid54619:0.15234093)100:0.055234276)62:0.023712603)48:0.01718014)91:0.021292735)100:0.044995654,(Kangiella_koreensis_DSM_16069_uid59209:0.17970146,(((Moritella_PE36_uid54201:0.11833711,Psychromonas_ingrahamii_37_uid58521:0.12802605)100:0.043628864,((Shewanella_violacea_DSS12_uid47085:0.13700733,Ferrimonas_balearica_PAT_DSM_9799_648028026:0.08727776)67:0.026843458,((Succinatimonas_hippei_YIT_12066_uid62747:0.25404269,(Tolumonas_auensis_DSM_9187_uid59395:0.07094647,Aeromonas_salmonicida_A449_uid58631:0.06989691)84:0.025124483)100:0.02877053,(Vibrio_cholerae_MZO_2_uid54587:0.09721666,(Haemophilus_ducreyi_35000HP_uid57625:0.10433192,((Candidatus_Regiella_insecticola_LSR1_uid51727:0.1240182,(Candidatus_Hamiltonella_defensa_5AT_Acyrthosiphon_pisum_uid59289:0.15858081,((((Candidatus_Riesia_pediculicola_USDA_uid46841:0.538451,Wigglesworthia_glossinidia_endosymbiont_of_Glossina_brevipalpis_uid57853:0.30804378)60:0.06684273,(Candidatus_Blochmannia_pennsylvanicus_BPEN_uid58329:0.13301428,(Candidatus_Blochmannia_floridanus_uid57999:0.17086816,Candidatus_Blochmannia_vafer_BVAF_uid62083:0.17926906)100:0.091561206)100:0.13905723)57:0.051785056,((Buchnera_aphidicola_Sg_Schizaphis_graminum_uid57913:0.08898741,Buchnera_aphidicola_APS_Acyrthosiphon_pisum_uid57805:0.08045603)100:0.0908506,(Buchnera_aphidicola_Cc_Cinara_cedri_uid58579:0.31374303,Buchnera_aphidicola_Bp_Baizongia_pistaciae_uid57827:0.22504486)79:0.053085323)81:0.06647327)66:0.052532855,Baumannia_cicadellinicola_Hc_Homalodisca_coagulata_uid58111:0.19701073)67:0.05801087)55:0.026004443)64:0.0219087,(Escherichia_coli_K_12_substr_DH10B_uid58979:0.04473419,Proteus_penneri_ATCC_35198_uid54897:0.060591303)74:0.013265633)67:0.033249322)67:0.04129838)66:0.024011437)60:0.02005446)44:0.021882314)48:0.020772275,((Colwellia_psychrerythraea_34H_uid57855:0.14258341,Pseudoalteromonas_haloplanktis_TAC125_uid58431:0.11421109)83:0.029900026,(Glaciecola_HTCC2999_uid54867:0.11548299,Idiomarina_loihiensis_L2TR_uid58087:0.12198456)96:0.029318381)60:0.016828729)67:0.079441905)67:0.047285773)66:0.03168144)34:0.020616839,(Thiomicrospira_crunogena_XCL_2_uid58183:0.22369626,Candidatus_Vesicomyosocius_okutanii_HA_uid59427:0.38732564)100:0.09537976)59:0.02534898,(((Methylobacter_tundripaludum_SV96_uid53253:0.19795693,Methylococcus_capsulatus_Bath_uid57607:0.18900615)100:0.093744434,(Allochromatium_vinosum_DSM_180_uid46083:0.15475714,Endoriftia_persephone_Hot96_1_Hot96_2_uid54413:0.16759379)99:0.04746592)97:0.043662723,((((Dichelobacter_nodosus_VCS1703A_uid57643:0.13558507,Cardiobacterium_hominis_ATCC_15826_uid55949:0.0961179)100:0.21062565,(Xylella_fastidiosa_M23_uid58809:0.22739612,Frateuria_aurantia_Kondo_67_DSM_6220_2505313012:0.14541665)100:0.17368813)28:0.031630665,(gamma_proteobacterium_HTCC5015_uid54681:0.22309548,((Halothiobacillus_neapolitanus_c2_uid41317:0.27352256,Thiothrix_nivea_JP2_DSM_05205_2503423019:0.20567392)46:0.042006444,(Thioalkalivibrio_HL_EbGR7_uid59179:0.1309378,Thioalkalivibrio_K90mix_uid46181:0.20732473)100:0.0667217)25:0.021460501)35:0.023918727)42:0.021600049,(Nitrococcus_mobilis_Nb_231_uid54185:0.20167251,(Alkalilimnicola_ehrlichii_MLHE_1_uid58467:0.10158984,Halorhodospira_halophila_SL1_uid58473:0.18682614)100:0.05340452)100:0.10491422)58:0.017589074)54:0.02302218)27:0.018136198)67:0.05865634)45:0.057152316)46:0.1027911)17:0.07440167,(Magnetococcus_MC_1_uid57833:0.34901628,(((((Roseomonas_cervicalis_ATCC_49957_uid49155:0.12709883,(Acidiphilium_cryptum_JF_5_uid58447:0.122023575,(Granulibacter_bethesdensis_CGDNIH1_uid58661:0.0780188,(Gluconacetobacter_diazotrophicus_PAl_5_uid59075:0.04787075,(Acetobacter_pomorum_DM001_uid65823:0.077168636,Gluconobacter_oxydans_621H_uid58239:0.08535252)56:0.01817315)100:0.05556134)98:0.033609685)98:0.03821706)100:0.15065749,((Rhodospirillum_rubrum_ATCC_11170_uid57655:0.17787512,Magnetospirillum_magneticum_AMB_1_uid58527:0.12672518)100:0.055387925,(Rhodospirillum_centenum_SW_uid58805:0.12072206,Azospirillum_B510_uid46085:0.09097967)100:0.061653282)48:0.021541629)95:0.024487834,(alpha_proteobacterium_BAL199_uid54661:0.14539355,Candidatus_Puniceispirillum_marinum_IMCC1322_uid47081:0.24212956)100:0.065794796)100:0.042938218,((((Erythrobacter_NAP1_uid54197:0.1281445,Novosphingobium_nitrogenifigens_DSM_19370_uid64475:0.077595636)100:0.03435346,(Sphingopyxis_alaskensis_RB2256_uid58351:0.095363446,Sphingobium_japonicum_UT26S_uid47077:0.080593325)90:0.020339763)100:0.051868323,Zymomonas_mobilis_ATCC_10988_uid55403:0.12211405)100:0.21010542,((Parvibaculum_lavamentivorans_DS_1_uid58739:0.17772199,((Hyphomicrobium_denitrificans_ATCC_51888_uid50325:0.21495451,Rhodomicrobium_vannielii_ATCC_17100_uid43247:0.15045631)100:0.05705293,(((Methylobacterium_extorquens_AM1_uid57605:0.15525432,(Methylosinus_trichosporium_OB3b_uid49119:0.095969655,Methylocella_silvestris_BL2_uid59433:0.09139508)100:0.05316213)100:0.03574428,(Xanthobacter_autotrophicus_Py2_uid58453:0.11916975,Rhodopseudomonas_palustris_BisB18_uid58443:0.1621039)81:0.025287626)100:0.054052547,((((((Candidatus_Liberibacter_solanacearum_CLso_ZC1_uid61245:0.0910789,Candidatus_Liberibacter_asiaticus_psy62_uid59227:0.086761594)100:0.35901508,Rhizobium_etli_CIAT_652_uid59115:0.05258734)94:0.027456239,Hoeflea_phototrophica_DFL_43_uid54683:0.085979864)100:0.04795311,(Bartonella_bacilliformis_KC583_uid58533:0.15258127,(Chelativorans_BNC1_uid58069:0.08026939,Mesorhizobium_ciceri_biovar_biserrulae_WSM1271_uid62101:0.08111131)100:0.024777345)94:0.01737373)82:0.014712387,(Ahrensia_R2A130_uid51717:0.19887413,Fulvimarina_pelagi_HTCC2506_uid54193:0.10602839)64:0.032073077)100:0.05974422,(Labrenzia_alexandrii_DFL_11_uid54727:0.08058226,Pseudovibrio_JE062_uid54711:0.08979184)100:0.08651098)98:0.028091028)100:0.030917421)94:0.025824025)100:0.038452692,((((Oceanicaulis_alexandrii_HTCC2633_uid54173:0.117046945,Maricaulis_maris_MCS10_uid58689:0.120321445)100:0.069795154,((Hirschia_baltica_ATCC_49814_uid59365:0.15924735,Hyphomonas_neptunium_ATCC_15444_uid58433:0.19874516)100:0.07015355,((Phenylobacterium_zucineum_HLK1_uid58959:0.0912398,Caulobacter_segnis_ATCC_21756_uid41709:0.07534552)98:0.030723408,(Asticcacaulis_excentricus_CB_48_uid55641:0.11690861,Brevundimonas_subvibrioides_ATCC_15264_uid42117:0.1339397)57:0.022409093)100:0.1309861)79:0.030641979)99:0.04097361,Parvularcula_bermudensis_HTCC2503_uid51641:0.2366205)78:0.036177278,((Rhodobacter_SW2_uid40865:0.09393256,Paracoccus_denitrificans_PD1222_uid58187:0.0716719)100:0.030168524,(Ketogulonicigenium_vulgare_Y25_uid59581:0.103580035,(((Jannaschia_CCS1_uid58147:0.09955582,(Rhodobacterales_bacterium_HTCC2150_uid54623:0.084994525,Rhodobacterales_bacterium_HTCC2255_uid54467:0.13406557)82:0.030336445)45:0.018949013,((Roseovarius_TM1035_uid54723:0.07798913,(Citreicella_SE45_uid55957:0.08197162,Oceanicola_batsensis_HTCC2597_uid54175:0.0686105)60:0.018092802)90:0.020230211,(Sulfitobacter_NAS_14_1_uid54259:0.07394357,(Roseobacter_MED193_uid54257:0.07274542,Rhodobacterales_bacterium_HTCC2083_uid54195:0.067713335)63:0.015051873)92:0.01653393)72:0.014237855)17:0.0112463115,(Oceanicola_granulosus_HTCC2516_uid54177:0.07885478,(Loktanella_vestfoldensis_SKA53_uid54169:0.08321341,Octadecabacter_antarcticus_238_uid54699:0.09602758)52:0.024483249)34:0.013947875)38:0.03073048)70:0.02572493)100:0.18293242)64:0.025362099)96:0.03986943)97:0.042111546)100:0.10048774,(((Reclinomonas_americana_AF00726_mito:0.8813747,(Nephroselmis_olivacea_AF110138_mito:1.4186958,Malawimonas_jakobiformis_AF295546_mito:0.9103421)82:0.13617425)100:0.52600634,((Rickettsia_canadensis_McKiel_uid58159:0.26070413,Orientia_tsutsugamushi_Boryong_uid61621:0.38496688)100:0.20342639,(Neorickettsia_sennetsu_Miyayama_uid57965:0.72253823,(Wolbachia_endosymbiont_of_Drosophila_melanogaster_uid57851:0.29263076,(Ehrlichia_canis_Jake_uid58071:0.17031,(Anaplasma_phagocytophilum_HZ_uid57951:0.11856933,Anaplasma_marginale_Mississippi_uid55103:0.11420376)100:0.17798147)100:0.13560073)100:0.15056695)100:0.1622721)89:0.050548036)39:0.03688344,(Candidatus_Pelagibacter_HTCC7211_uid54705:0.3145369,alpha_proteobacterium_HIMB114_uid41503:0.26080865)100:0.28954947)43:0.044486944)52:0.11267696)50:0.06484594)17:0.026379544,Mariprofundus_ferrooxydans_PV_1_uid54269:0.47321278)40:0.069961324)32:0.03043312,((Chrysiogenes_arsenatis_DSM_11915:0.16342272,Desulfurispirillum_indicum_S5_uid45897:0.1341006)100:0.23628227,(((Denitrovibrio_acetiphilus_N2460_DSM_12809_646564527:0.17684074,Geovibrio_thiophilus:0.1631553)100:0.099944614,(Calditerrivibrio_nitroreducens_DSM_19672_uid60821:0.17895268,Flexistipes_sinusarabici_MAS10_DSM_4947_2502790008:0.20961544)46:0.026906407)48:0.030084535,Deferribacter_desulfuricans_SSM1_uid46653:0.13234001)100:0.22439866)100:0.08099966)18:0.020114856)37:0.03174199,(((uncultured_Termite_group_1_bacterium_phylotype_Rs_D17_uid59059:0.436777,Elusimicrobium_minutum_Pei191_uid58949:0.5083056)100:0.19836827,((((Victivallis_vadensis_ATCC_BAA_548_uid54305:0.3604744,Lentisphaera_araneosa_HTCC2155_uid54167:0.4075944)100:0.1527016,((Coraliomargarita_akajimensis_DSM_45221_uid47079:0.29564673,((Opitutus_terrae_PB90_1_uid58965:0.12595162,Opitutaceae_bacterium_TAV2_uid54579:0.18393615)100:0.13919522,Verrucomicrobiae_bacterium_DG1235_uid54739:0.26385412)100:0.070443965)100:0.2291944,((Methylacidiphilum_infernorum_V4_uid59161:0.45428488,(Chthoniobacter_flavus_Ellin428_uid55037:0.23429705,(Akkermansia_muciniphila_ATCC_BAA_835_uid58985:0.2865346,Verrucomicrobium_spinosum_DSM_4136_uid54121:0.21540637)100:0.12535559)100:0.098595165)96:0.054883584,bacterium_Ellin514_uid54925:0.36195913)93:0.06228396)98:0.05486917)100:0.09506899,((Waddlia_chondrophila_WSU_86_1044_uid49531:0.18603423,(Candidatus_Protochlamydia_amoebophila_UWE25_uid58079:0.14580128,Parachlamydia_acanthamoebae_Hall_s_coccus_uid42977:0.16727278)100:0.056090843)100:0.11218556,((Chlamydophila_pneumoniae_J138_uid57829:0.09365616,Chlamydophila_abortus_S26_3_uid57963:0.06541113)99:0.03785274,Chlamydia_trachomatis_A_HAR_13_uid58333:0.08680608)100:0.28725898)100:0.3295367)86:0.07171633,(((Rhodopirellula_baltica_SH_1_uid61589:0.2846203,(Pirellula_staleyi_DSM_6068_uid43209:0.22839832,Blastopirellula_marina_DSM_3645_uid54189:0.20233081)100:0.07506434)100:0.13973205,(Planctomyces_maris_DSM_8797_uid54323:0.29895988,(Planctomyces_brasiliensis_DSM_5305_uid60583:0.23403732,Planctomyces_limnophilus_DSM_3776_uid48643:0.25108662)49:0.04873854)100:0.12263079)98:0.061762583,(Gemmata_obscuriglobus_UQM_2246_uid54931:0.45012796,Isosphaera_pallida_ATCC_43644_uid62207:0.30627173)64:0.071774)100:0.31505662)76:0.055499732)26:0.034591865,(((Leptonema_illini_3055_DSM_21528_2503982033:0.34041393,(Leptospira_interrogans_serovar_Lai_56601_uid57881:0.15916345,Leptospira_biflexa_serovar_Patoc_Patoc_1_Ames_uid58511:0.18142407)100:0.16919518)100:0.24678335,(Brachyspira_murdochii_DSM_12563_uid48819:0.5348143,((Borrelia_spielmanii_A14S_uid55069:0.0918633,Borrelia_turicatae_91E135_uid58311:0.079259925)100:0.34440178,(((Spirochaeta_caldaria_H1_DSM_7334_2502957039:0.13610272,(((Treponema_succinifaciens_DSM_2489_2503423008:0.10382961,Treponema_saccharophilum_PB_DSM_2985_2503707002:0.09758077)100:0.07162967,Treponema_brennaborense_DD5_3_DSM_12168_2503707000:0.08866179)100:0.05864813,(Treponema_denticola_ATCC_35405_uid57583:0.10990055,((Treponema_pallidum_Nichols_uid57585:0.24182826,Treponema_phagedenis_F0421_uid62291:0.069408104)99:0.032345124,Treponema_vincentii_ATCC_35580_uid55865:0.0878953)96:0.027454432)100:0.08222529)100:0.05482693)100:0.10844973,((Spirochaeta_smaragdinae_DSM_11293_uid51369:0.17792708,(Spirochaeta_Buddy_uid63633:0.12742206,Spirochaeta_coccoides_SPN1_DSM_17374_2503904012:0.1109286)100:0.13084674)90:0.05268728,Spirochaeta_africana_Z_7692_DSM_8902_2503692004:0.2561344)67:0.037256654)89:0.049895465,Spirochaeta_thermophila_DSM_6578_2503423005:0.25517243)69:0.03768232)100:0.20040189)84:0.05083423)100:0.077274956,(Candidatus_Cloacamonas_acidaminovorans_uid62959:0.593214,((Fibrobacter_succinogenes_S85_uid41169:0.53034204,Gemmatimonas_aurantiaca_T_27_uid58813:0.4607726)85:0.073949985,(Caldithrix_abyssi_LF13_DSM_13497_2503538004:0.3137047,((Chloroherpeton_thalassium_ATCC_35110_uid59187:0.17004593,((Prosthecochloris_aestuarii_DSM_271_uid58151:0.06948131,Chlorobium_phaeobacteroides_BS1_uid58131:0.08981208)100:0.040895943,(Chlorobaculum_parvum_NCIB_8327_uid59185:0.08515835,(Chlorobium_chlorochromatii_CaD3_uid58375:0.099529654,(Chlorobium_phaeovibrioides_DSM_265_uid58129:0.08823144,Chlorobium_limicola_DSM_245_uid58127:0.066231735)50:0.016005618)100:0.036410533)99:0.029498009)100:0.13305219)100:0.24469091,((Salinibacter_ruber_M8_uid47323:0.30886737,Rhodothermus_marinus_DSM_4252_uid41729:0.1652739)100:0.15806352,((Haliscomenobacter_hydrossis_O_DSM_1100_2503128000:0.280839,(Chitinophaga_pinensis_UQM_2034_DSM_2588_644736340:0.104014754,(Niabella_soli_JS13_8_DSM_19437_2504136010:0.11632557,Niastella_koreensis_GR20_10_DSM_17620_2502422314:0.10002636)100:0.058035307)100:0.14691539)100:0.063385226,(((Flexibacter_litoralis_Fx_l1_DSM_6794_2503538018:0.2526813,Candidatus_Amoebophilus_asiaticus_5a2_uid58963:0.31186485)49:0.03702312,((((Pontibacter_actiniarum_KMM_6156_DSM_19842_2502545039:0.09281313,Hymenobacter_roseosalivarius_AA_718_DSM_11622_2502422321:0.12587059)100:0.065855466,Cytophaga_hutchinsonii_ATCC_33406_uid57651:0.17631064)70:0.02907023,(((Flectobacillus_major_DSM_103_2504756051:0.13084576,((Runella_slithyformis_LSU4_DSM_19594_2503128005:0.11709987,Dyadobacter_fermentans_DSM_18053_uid59049:0.10493365)77:0.028897483,Spirosoma_linguale_DSM_74_uid43413:0.12382716)75:0.023197161)73:0.017374769,(Leadbetterella_byssophila_4M15_DSM_17132_2503538002:0.1254919,Emticicia_oligotrophica_GPTSA100_15_DSM_17448_2503982028:0.107645564)100:0.07773043)100:0.05329853,Microscilla_marina_ATCC_23134_uid54163:0.18831438)24:0.016980607)32:0.016444791,(Marivirga_tractuosa_DSM_4126_uid60837:0.16601045,(Cyclobacterium_marinum_DSM_745_2503508008:0.07143651,(Belliella_baltica_BA134_DSM_15883_2503423015_faa:0.045168836,Aquiflexum_balticum_BA160_DSM_16537_2503044013:0.040812355)100:0.03430145)100:0.091640934)73:0.034264423)61:0.028350903)99:0.06552055,(((Sphingobacterium_spiritivorum_ATCC_33300_uid55527:0.08632019,((Mucilaginibacter_paludis_DSM_18603_uid60581:0.070441194,Pedobacter_heparinus_DSM_2366_uid59111:0.07943093)46:0.017875422,Pedobacter_saltans_DSM_12145_uid61349:0.08261104)26:0.013824715)95:0.027177427,Solitalea_canadensis_USAM_9D_DSM_3403_2503982010:0.10895767)100:0.09416589,(((Rikenella_microfusus_Q_1_DSM_15922_2503538013:0.10247407,(Alistipes_putredinis_DSM_17216_uid54803:0.030509872,Alistipes_finegoldii_AHN_2437_DSM_17242_2502171163_faa:0.037490275)100:0.10276532)100:0.110374294,(Odoribacter_splanchnicus_DSM_20712_uid63397:0.16792749,(((Paludibacter_propionicigenes_WB4_uid60725:0.101324536,Bacteroidetes_oral_taxon_274_F0058_uid49703:0.18158092)98:0.028403038,((((Bacteroides_coprosuis_PC_139_DSM_18011_2502171165:0.12308098,Bacteroides_helcogenes_P_36_108_DSM_20613_2503538016_faa:0.045128398)88:0.01948836,Bacteroides_salanitronis_DSM_18170_uid63269:0.055350162)91:0.027793828,(Prevotella_tannerae_ATCC_51259_uid55769:0.13629521,(Prevotella_marshii_DSM_16973_uid51709:0.05456371,(Prevotella_timonensis_CRIS_5C_B1_uid42971:0.06531032,(Prevotella_oris_F0302_uid55989:0.05111987,((Prevotella_amnii_CRIS_21A_A_uid52821:0.02176658,Prevotella_bivia_653C_DSM_20514_2503423010_faa:0.015833074)100:0.055205416,(Prevotella_bergensis_DSM_17361_uid55893:0.07695188,(Prevotella_dentalis_ES_2772_DSM_3688_2503904001:0.35755613,Prevotella_multisaccharivorax_PPPA20_DSM_17128_2503754046_faa:0.05614449)42:0.017287439)48:0.024693113)26:0.013753006)48:0.026224548)46:0.018977214)48:0.07582253)48:0.04462275)48:0.052996587,(Barnesiella_viscericola_C46_DSM_18177_2503508005:0.091446325,(Candidatus_Azobacteroides_pseudotrichonymphae_genomovar_CFP2_uid59163:0.2318738,((Porphyromonas_asaccharolytica_VPI_4198_DSM_20707_2503508001:0.14979994,Porphyromonas_endodontalis_ATCC_35406_uid55449:0.11261865)100:0.054931454,Porphyromonas_gingivalis_W83_uid57641:0.08301982)100:0.0486587)99:0.02599541)81:0.014561589)48:0.025529936)48:0.06921188,(Cytophaga_fermentans_IAM_14302_DSM_9555_2503423016:0.10794071,Alkaliflexus_imshenetskii_Z_7010_DSM_15055_2505119008:0.11020025)100:0.056093458)47:0.025360305)42:0.033036437)48:0.069154754,(Fluviicola_taffensis_RW262_DSM_16823_2503707007:0.23668595,(((Capnocytophaga_gingivalis_ATCC_33624_uid55451:0.06404383,Capnocytophaga_ochracea_VPI_2845_DSM_7271_644736338_faa:0.054602124)100:0.05558464,((Flavobacterium_psychrophilum_JIP02_86_uid61627:0.08670534,Myroides_odoratus_DSM_2801_2504557019:0.06694799)100:0.05329561,((Flavobacteria_bacterium_MS024_2A_uid55009:0.14297232,((Cellulophaga_lytica_LIM_21_DSM_7489_2504136007_faa:0.054922964,(Cellulophaga_algicola_IC166_DSM_14237_2503904003_faa:0.0628596,Flavobacteria_bacterium_MS024_3C_uid55011:0.06771627)75:0.015393918)100:0.015872285,(Muricauda_ruestringensis_B1_DSM_13258_2503538022_faa:0.05367825,Robiginitalea_biformata_HTCC2501_uid58285:0.06250308)100:0.019713623)100:0.025606673)87:0.018783001,((Polaribacter_irgensii_23_P_uid54179:0.14228907,Flavobacteriales_bacterium_ALC_1_uid54679:0.06811286)39:0.027237298,((Aequorivita_sublithincola_QSSC9_3_DSM_14238_2502894010:0.08305927,Flavobacteria_bacterium_BBFL7_uid54263:0.11573769)50:0.017351631,((Dokdonia_donghaensis_MED134_uid54209:0.069563,Leeuwenhoekiella_blandensis_MED217_uid54243:0.06666656)100:0.031637233,((Gramella_forsetii_KT0803_uid58881:0.061071593,Gillisia_limnaea_R_8282_DSM_15749_2503423009_faa:0.05917609)85:0.01904293,(Psychroflexus_torquis_ATCC_700755_uid54205:0.1476803,Croceibacter_atlanticus_HTCC2559_uid49661:0.07229575)75:0.021555934)89:0.021666782)74:0.014831038)44:0.0096504195)35:0.017626425)72:0.026235934)77:0.026525822)100:0.063833766,(((Blattabacterium_Periplaneta_americana_BPLAN_uid41287:0.09859598,Blattabacterium_Blattella_germanica_Bge_uid41533:0.11170125)100:0.19419086,(Candidatus_Sulcia_muelleri_SMDSEM_uid59393:0.16073823,(Candidatus_Sulcia_muelleri_CARI_uid52535:0.07899795,Candidatus_Sulcia_muelleri_Hc_Homalodisca_coagulata_uid54367:0.27567858)99:0.03948366)100:0.2505112)100:0.21734773,(Ornithobacterium_rhinotracheale_DSM_15997_2503423013:0.13441487,(Flavobacteriaceae_bacterium_3519_10_uid59413:0.076066375,Riemerella_anatipestifer_A350_72_DSM_15868_2503538031_faa:0.042434175):0.11233298)100:0.02944851)96:0.032245155)69:0.09137106)100:0.034946244)95:0.04166288)48:0.039777026)47:0.042276524)34:0.16257332)48:0.04416997)45:0.053947005)48:0.068651564)48:0.036810983)20:0.039195724)47:0.03561213)44:0.024319977)10:0.03507741)9:0.028339772)5:0.02915792)46:0.04043978)82:0.039184403)40:0.016138274,((((Meiothermus_silvanus_DSM_9946_uid49485:0.08960707,Meiothermus_ruber_DSM_1279_uid46661:0.13122489)100:0.0767199,Thermus_thermophilus_HB8_uid58223:0.1451666)100:0.035619073,(Marinithermus_hydrothermalis_T1_DSM_14884_2503423006:0.07732479,Oceanithermus_profundus_DSM_14977_uid60855:0.13611981)100:0.03929339)100:0.1184495,((Deinococcus_peraridilitoris_KR_200_DSM_19664_2504557003:0.08426804,(Deinococcus_maricopensis_LB_34_DSM_21211_2503982045_faa:0.06710328,(Deinococcus_proteolyticus_MRP_uid63399:0.10969293,Deinococcus_hopiensis_KR_140_DSM_18049_2502422300_faa:0.061537527)91:0.043921884)74:0.030572359)100:0.16344102,Truepera_radiovictrix_DSM_17093_uid49533:0.27378064)100:0.08666878)100:0.30662718);
