# Supplementary material for: Phylogeny of Bacterial and Archaeal Genomes Using Conserved Genes: Supertrees and Supermatrices
Source: PLoS One. 2013 Apr 25;8(4):e62510. doi: 10.1371/journal.pone.0062510 (PMC3636077; doi:10.1371/journal.pone.0062510)
Supplement: Datafile S2 — Maximum likelihood tree of bacteria from 16S rRNA genes (Newick format). Phylogenetic tree of 761 bacterial taxa, inferred from an alignment of the 16S rRNA gene using RAxML. Support values are calculated from 100 bootstrap replicates. This is the same tree as Figure 2 from the main text, shown in the Newick format, suitable for use in most tree-viewing programs. (TXT) [file pone.0062510.s009.txt]

((((candidate_division_TM7_single_cell_isolate_TM7c_uid54643:0.07306777,candidate_division_TM7_genomosp_GTL1_uid54755:0.18085414)100:0.52821606,(Gloeobacter_violaceus_PCC_7421_uid58011:0.07238877,(Synechococcus_JA_3_3Ab_uid58535:0.1703628,(Thermosynechococcus_elongatus_BP_1_uid57907:0.07938766,((Synechococcus_PCC_7335_uid54731:0.13585052,(Synechococcus_elongatus_PCC_6301_uid58235:0.089698926,(Synechococcus_CB0205_uid61893:0.0111168735,(((Paulinella_chromatophora_CP000815_plastid:0.036977116,((Prochlorococcus_marinus_NATL1A_uid58423:0.016163232,Prochlorococcus_marinus_MIT_9515_uid58313:0.014636232)80:0.006447192,Prochlorococcus_marinus_CCMP1375_uid57995:0.0082911905)90:0.011256381)97:0.016472653,(Synechococcus_CC9902_uid58323:0.014409178,Synechococcus_CC9311_uid58123:0.009694246)68:0.005679609)92:0.022502944,Synechococcus_RCC307_uid61609:0.02031599)41:0.010159226)100:0.11384285)98:0.04285427)85:0.034691162,((Acaryochloris_marina_MBIC11017_uid58167:0.089816816,((Microcoleus_chthonoplastes_PCC_7420_uid54695:0.11328755,(Oscillatoria_PCC_6506_uid50611:0.087944694,(Trichodesmium_erythraeum_IMS101_uid57925:0.09056669,(Lyngbya_PCC_8106_uid54161:0.05078122,Arthrospira_platensis_Paraca_uid55907:0.05348719)100:0.05298637)74:0.021113727)40:0.017851627)79:0.025085395,(((((Cyanothece_PCC_7822_uid52547:0.09958679,Microcystis_aeruginosa_NIES_843_uid59101:0.083146)89:0.033761926,(Synechococcus_PCC_7002_uid59137:0.120145805,Synechocystis_PCC_6803_uid57659:0.06429065)46:0.032381922)22:0.0045404676,cyanobacterium_UCYN_A_uid43697:0.091765)59:0.024934815,Raphidiopsis_brookii_D9_uid42981:0.1551722)39:0.021292197,(Porphyra_purpurea_U38804_plastid:0.09090885,(Cryptomonas_paramecium_GQ358203_plastid:0.19618246,Guillardia_theta_AF041468_plastid:0.053395867)99:0.06605023)100:0.14231472)19:0.018671036)50:0.03525691)28:0.02068413,Cyanothece_PCC_7425_uid59435:0.053614996)32:0.027317224)24:0.031287976)95:0.06534791)72:0.04199366)100:0.18450955)27:0.05090508,((((Chloroherpeton_thalassium_ATCC_35110_uid59187:0.12105785,((Prosthecochloris_aestuarii_DSM_271_uid58151:0.015796572,Chlorobium_phaeobacteroides_BS1_uid58131:0.054269847)100:0.04862433,(((Chlorobium_phaeovibrioides_DSM_265_uid58129:0.03028027,Chlorobium_limicola_DSM_245_uid58127:0.0334202)94:0.025574902,Chlorobium_chlorochromatii_CaD3_uid58375:0.054760173)76:0.021693172,Chlorobaculum_parvum_NCIB_8327_uid59185:0.048701674)82:0.015613125)98:0.05297244)100:0.3434271,((Salinibacter_ruber_M8_uid47323:0.26251915,Rhodothermus_marinus_DSM_4252_uid41729:0.11385805)100:0.18394549,((Pontibacter_actiniarum_KMM_6156_DSM_19842_2502545039:0.103687935,Hymenobacter_roseosalivarius_AA_718_DSM_11622_2502422321:0.22375026)100:0.08148287,(((Haliscomenobacter_hydrossis_O_DSM_1100_2503128000:0.21764831,((Niabella_soli_JS13_8_DSM_19437_2504136010:0.113698214,Niastella_koreensis_GR20_10_DSM_17620_2502422314:0.1074745)99:0.055721864,Chitinophaga_pinensis_UQM_2034_DSM_2588_644736340:0.07694628)100:0.21694182)100:0.11916046,(((((Alistipes_finegoldii_AHN_2437_DSM_17242_2502171163:0.05120905,Alistipes_putredinis_DSM_17216_uid54803:0.018029634)100:0.1347451,Rikenella_microfusus_Q_1_DSM_15922_2503538013:0.12004763)100:0.08735583,(((((Candidatus_Azobacteroides_pseudotrichonymphae_genomovar_CFP2_uid59163:0.22935618,Barnesiella_viscericola_C46_DSM_18177_2503508005:0.23659922)90:0.05025019,(Bacteroidetes_oral_taxon_274_F0058_uid49703:0.16683882,Paludibacter_propionicigenes_WB4_uid60725:0.07135165)100:0.06950118)56:0.032035194,(Porphyromonas_gingivalis_W83_uid57641:0.15381494,(Porphyromonas_endodontalis_ATCC_35406_uid55449:0.12090542,Porphyromonas_asaccharolytica_VPI_4198_DSM_20707_2503508001:0.19039965)81:0.051575486)100:0.10995518)43:0.015880257,(Bacteroides_coprosuis_PC_139_DSM_18011_2502171165:0.12520899,((Prevotella_tannerae_ATCC_51259_uid55769:0.30415598,((Prevotella_timonensis_CRIS_5C_B1_uid42971:0.074611515,Prevotella_marshii_DSM_16973_uid51709:0.13403063)99:0.052498814,((Prevotella_amnii_CRIS_21A_A_uid52821:0.06115349,Prevotella_bivia_653C_DSM_20514_2503423010:0.04066701)83:0.054385833,((Prevotella_bergensis_DSM_17361_uid55893:0.122345835,Prevotella_multisaccharivorax_PPPA20_DSM_17128_2503754046:0.13836809)99:0.05164409,Prevotella_oris_F0302_uid55989:0.06890164)96:0.031226931)64:0.011418396)100:0.1274396)100:0.09061774,(Bacteroides_helcogenes_P_36_108_DSM_20613_2503538016:0.09883828,Bacteroides_salanitronis_DSM_18170_uid63269:0.19640635)85:0.04877439)100:0.07320605)100:0.069918476)100:0.094003,(Cytophaga_fermentans_IAM_14302_DSM_9555_2503423016:0.1260979,(Odoribacter_splanchnicus_DSM_20712_uid63397:0.24534968,Alkaliflexus_imshenetskii_Z_7010_DSM_15055_2505119008:0.10182768)49:0.054703914)37:0.026138252)93:0.025297204)93:0.036128428,(((Capnocytophaga_ochracea_VPI_2845_DSM_7271_644736338:0.09442295,Capnocytophaga_gingivalis_ATCC_33624_uid55451:0.07876095)100:0.09374685,(((Polaribacter_irgensii_23_P_uid54179:0.15190485,((Cellulophaga_lytica_LIM_21_DSM_7489_2504136007:0.069784,(((Robiginitalea_biformata_HTCC2501_uid58285:0.09112495,Muricauda_ruestringensis_B1_DSM_13258_2503538022:0.13098274)99:0.06530105,Flavobacteria_bacterium_MS024_3C_uid55011:0.06846573)29:0.01746821,Cellulophaga_algicola_IC166_DSM_14237_2503904003:0.06962265)71:0.033783235)46:0.026028398,(Flavobacteriales_bacterium_ALC_1_uid54679:0.096878104,((Aequorivita_sublithincola_QSSC9_3_DSM_14238_2502894010:0.112083666,(Croceibacter_atlanticus_HTCC2559_uid49661:0.14006683,Leeuwenhoekiella_blandensis_MED217_uid54243:0.07269219)28:0.009050772)39:0.025313932,((Psychroflexus_torquis_ATCC_700755_uid54205:0.103778765,(Flavobacteria_bacterium_BBFL7_uid54263:0.079946786,Gillisia_limnaea_R_8282_DSM_15749_2503423009:0.08322466)17:0.0060026986)43:0.029929023,(Dokdonia_donghaensis_MED134_uid54209:0.07754878,Gramella_forsetii_KT0803_uid58881:0.08353785)35:0.022686508)16:0.019794583)7:0.021027425)11:0.011165634)13:0.0147593925)32:0.02825042,(Myroides_odoratus_DSM_2801_2504557019:0.0993045,Flavobacterium_psychrophilum_JIP02_86_uid61627:0.11711294)81:0.041412152)20:0.013924661,Flavobacteria_bacterium_MS024_2A_uid55009:0.105644025)31:0.023977594)98:0.10927304,((((Blattabacterium_Periplaneta_americana_BPLAN_uid41287:0.045423724,Blattabacterium_Blattella_germanica_Bge_uid41533:0.03336248)100:0.074278556,(Candidatus_Sulcia_muelleri_SMDSEM_uid59393:0.08607243,(Candidatus_Sulcia_muelleri_CARI_uid52535:0.011063052,Candidatus_Sulcia_muelleri_Hc_Homalodisca_coagulata_uid54367:0.28059682)68:0.009770263)100:0.1243402)100:0.159457,((Flavobacteriaceae_bacterium_3519_10_uid59413:0.07241453,Riemerella_anatipestifer_A350_72_DSM_15868_2503538031:0.043826368)100:0.13450779,Ornithobacterium_rhinotracheale_DSM_15997_2503423013:0.1011352)99:0.056276143)79:0.039441742,Fluviicola_taffensis_RW262_DSM_16823_2503707007:0.16558482)50:0.021112723)76:0.04486034)92:0.05530714,(Solitalea_canadensis_USAM_9D_DSM_3403_2503982010:0.14219181,(Sphingobacterium_spiritivorum_ATCC_33300_uid55527:0.13537367,((Pedobacter_heparinus_DSM_2366_uid59111:0.08497825,Mucilaginibacter_paludis_DSM_18603_uid60581:0.10826502)77:0.028779939,Pedobacter_saltans_DSM_12145_uid61349:0.08324504)34:0.011845161)92:0.041754905)100:0.08605793)86:0.04622131)49:0.039395873,((Flexibacter_litoralis_Fx_l1_DSM_6794_2503538018:0.35052952,Microscilla_marina_ATCC_23134_uid54163:0.21585837)28:0.051904213,((((Aquiflexum_balticum_BA160_DSM_16537_2503044013:0.11035171,Cyclobacterium_marinum_DSM_745_2503508008:0.11905216)81:0.035504885,Belliella_baltica_BA134_DSM_15883_2503423015:0.03743765)100:0.1097065,(Cytophaga_hutchinsonii_ATCC_33406_uid57651:0.1992951,((((Runella_slithyformis_LSU4_DSM_19594_2503128005:0.20393205,Dyadobacter_fermentans_DSM_18053_uid59049:0.124107316)99:0.09693022,(Emticicia_oligotrophica_GPTSA100_15_DSM_17448_2503982028:0.16355994,Leadbetterella_byssophila_4M15_DSM_17132_2503538002:0.12125883)100:0.12780897)75:0.042932108,Spirosoma_linguale_DSM_74_uid43413:0.36638752)40:0.020771727,Flectobacillus_major_DSM_103_2504756051:0.21441561)82:0.07985343)38:0.03177816)41:0.046333108,(Candidatus_Amoebophilus_asiaticus_5a2_uid58963:0.27644375,Marivirga_tractuosa_DSM_4126_uid60837:0.09751638)67:0.045299936)16:0.023592869)49:0.03537878)46:0.02642266)99:0.2525722)98:0.08811065)66:0.07397172,(Caldithrix_abyssi_LF13_DSM_13497_2503538004:0.28693086,(Fibrobacter_succinogenes_S85_uid41169:0.6229814,Gemmatimonas_aurantiaca_T_27_uid58813:0.33487007)77:0.13175617)32:0.025020462)47:0.065606475,((((Candidatus_Poribacteria_WGA_A3_uid43489:0.45108774,((((Planctomyces_limnophilus_DSM_3776_uid48643:0.26479116,(Planctomyces_maris_DSM_8797_uid54323:0.10194295,Planctomyces_brasiliensis_DSM_5305_uid60583:0.14796194)93:0.05746687)96:0.05952497,(Rhodopirellula_baltica_SH_1_uid61589:0.18767028,(Pirellula_staleyi_DSM_6068_uid43209:0.19366723,Blastopirellula_marina_DSM_3645_uid54189:0.08106431)96:0.055802293)98:0.093461186)70:0.057489533,Gemmata_obscuriglobus_UQM_2246_uid54931:0.524586)68:0.052815903,Isosphaera_pallida_ATCC_43644_uid62207:0.5003723)100:0.37536153)37:0.047164686,(((Waddlia_chondrophila_WSU_86_1044_uid49531:0.114669435,(Parachlamydia_acanthamoebae_Hall_s_coccus_uid42977:0.07878849,Candidatus_Protochlamydia_amoebophila_UWE25_uid58079:0.05936849)100:0.0664565)100:0.051214512,(Chlamydophila_pneumoniae_J138_uid57829:0.034071036,(Chlamydophila_abortus_S26_3_uid57963:0.024036922,Chlamydia_trachomatis_A_HAR_13_uid58333:0.06949878)86:0.019897135)100:0.11743939)100:0.34552473,(((Methylacidiphilum_infernorum_V4_uid59161:0.2377313,(bacterium_Ellin514_uid54925:0.20004816,(Chthoniobacter_flavus_Ellin428_uid55037:0.15577966,(Verrucomicrobium_spinosum_DSM_4136_uid54121:0.140162,Akkermansia_muciniphila_ATCC_BAA_835_uid58985:0.28216204)98:0.08601145)96:0.10598827)93:0.06750279)99:0.1323622,((Opitutaceae_bacterium_TAV2_uid54579:0.065277725,Opitutus_terrae_PB90_1_uid58965:0.06577577)100:0.0702483,(Verrucomicrobiae_bacterium_DG1235_uid54739:0.1197127,Coraliomargarita_akajimensis_DSM_45221_uid47079:0.2033463)96:0.088607654)100:0.16025706)99:0.15043719,(Lentisphaera_araneosa_HTCC2155_uid54167:0.3369787,Victivallis_vadensis_ATCC_BAA_548_uid54305:0.21743138)100:0.1822005)34:0.026296707)57:0.060857672)51:0.08114189,(((((Nitrosococcus_watsoni_C_113_uid50331:0.1368785,(((((Methylobacillus_flagellatus_KT_uid58049:0.048458565,((beta_proteobacterium_KB13_uid54261:0.048232805,Methylophilales_bacterium_HTCC2181_uid54577:0.03077091)95:0.024960516,Methylotenera_301_uid49469:0.06826304)100:0.042954586)100:0.051879458,(((Gallionella_capsiferriformans_ES_2_uid51505:0.10135176,(Nitrosospira_multiformis_ATCC_25196_uid58361:0.048757404,(Nitrosomonas_AL212_uid55727:0.086640835,Nitrosomonas_eutropha_C91_uid58363:0.09802535)96:0.021130087)100:0.045648728)59:0.038088847,((Thiobacillus_denitrificans_ATCC_25259_uid58189:0.082750775,((Chromobacterium_violaceum_ATCC_12472_uid58001:0.071012154,Laribacter_hongkongensis_HLHK9_uid59265:0.08876016)86:0.02774287,(Neisseria_meningitidis_MC58_uid57817:0.06979042,Kingella_oralis_ATCC_51147_uid55763:0.02532675)100:0.088895984)92:0.04684254)70:0.026298977,(Candidatus_Accumulibacter_phosphatis_clade_IIA_UW_1_uid59207:0.030630099,Dechloromonas_aromatica_RCB_uid58025:0.06327326)100:0.07356394)32:0.0077664168)18:0.02304068,(Aromatoleum_aromaticum_EbN1_uid58231:0.13051364,((((Burkholderiales_bacterium_1_1_47_uid51545:0.15558116,Sutterella_wadsworthensis_3_1_45B_uid62165:0.08708039)100:0.06904827,(Achromobacter_piechaudii_ATCC_43553_uid47029:0.06498407,Taylorella_equigenitalis_MCE9_uid62103:0.08114835)99:0.06755417)38:0.018395469,(((Thiomonas_intermedia_K12_uid48825:0.120694116,((Comamonas_testosteroni_S44_uid50011:0.08922642,Polaromonas_naphthalenivorans_CJ2_uid58273:0.07174691)100:0.069294676,Leptothrix_cholodnii_SP_6_uid58971:0.056699045)99:0.0499252)78:0.043131188,Limnobacter_MED105_uid54689:0.04568447)33:0.019431002,((Candidatus_Zinderia_insecticola_CARI_uid52459:0.40641862,(Oxalobacter_formigenes_OXCC13_uid55625:0.05345268,Herminiimonas_arsenicoxydans_uid58291:0.07560165)68:0.012070834)73:0.030609626,(Ralstonia_solanacearum_PSI07_uid50539:0.046041135,Polynucleobacter_necessarius_STIR1_uid58967:0.11232001)100:0.040805355)48:0.021779742)8:0.0018112102)25:0.022970285,(Burkholderia_cenocepacia_AU_1054_uid58371:0.08543749,Lautropia_mirabilis_ATCC_51599_uid62167:0.07062482)55:0.011520781)68:0.03848215)30:0.007268403)46:0.029005792)88:0.14012012,(Frateuria_aurantia_Kondo_67_DSM_6220_2505313012:0.10944719,Xylella_fastidiosa_M23_uid58809:0.12326471)100:0.07515191)75:0.05907071,(Halothiobacillus_neapolitanus_c2_uid41317:0.13310638,(Cardiobacterium_hominis_ATCC_15826_uid55949:0.053104486,Dichelobacter_nodosus_VCS1703A_uid57643:0.13455029)100:0.10197814)74:0.025169127)25:0.03860845,((Thiothrix_nivea_JP2_DSM_05205_2503423019:0.17748207,((((Alkalilimnicola_ehrlichii_MLHE_1_uid58467:0.0327826,Halorhodospira_halophila_SL1_uid58473:0.09421782)95:0.03581736,Nitrococcus_mobilis_Nb_231_uid54185:0.121712394)66:0.037226614,(Thioalkalivibrio_HL_EbGR7_uid59179:0.02232687,Thioalkalivibrio_K90mix_uid46181:0.10662167)88:0.035381522)51:0.025279222,Allochromatium_vinosum_DSM_180_uid46083:0.12774755)26:0.022861097)5:0.017949993,(((((((gamma_proteobacterium_HTCC5015_uid54681:0.15005684,Thiomicrospira_crunogena_XCL_2_uid58183:0.18081294)56:0.047071,Endoriftia_persephone_Hot96_1_Hot96_2_uid54413:0.05509795)53:0.03145371,Methylobacter_tundripaludum_SV96_uid53253:0.11789858)49:0.022020482,Methylophaga_thiooxidans_DMS010_uid54693:0.19554006)21:0.028733747,(((Candidatus_Vesicomyosocius_okutanii_HA_uid59427:0.19627613,Kangiella_koreensis_DSM_16069_uid59209:0.11443039)39:0.049603816,((((((Ferrimonas_balearica_PAT_DSM_9799_648028026:0.10814947,((((Proteus_penneri_ATCC_35198_uid54897:0.073555954,(((Candidatus_Regiella_insecticola_LSR1_uid51727:0.076526485,Candidatus_Hamiltonella_defensa_5AT_Acyrthosiphon_pisum_uid59289:0.09601016)99:0.042316027,((Wigglesworthia_glossinidia_endosymbiont_of_Glossina_brevipalpis_uid57853:0.123265356,((Candidatus_Blochmannia_pennsylvanicus_BPEN_uid58329:0.04446926,(Candidatus_Blochmannia_floridanus_uid57999:0.07724723,Candidatus_Blochmannia_vafer_BVAF_uid62083:0.061519578)92:0.02488362)100:0.06660039,Baumannia_cicadellinicola_Hc_Homalodisca_coagulata_uid58111:0.12350501)96:0.0270674)61:0.024901109,(Candidatus_Riesia_pediculicola_USDA_uid46841:0.22623809,(Buchnera_aphidicola_Cc_Cinara_cedri_uid58579:0.07087496,((Buchnera_aphidicola_Sg_Schizaphis_graminum_uid57913:0.022063648,Buchnera_aphidicola_APS_Acyrthosiphon_pisum_uid57805:0.027366152)100:0.04120659,Buchnera_aphidicola_Bp_Baizongia_pistaciae_uid57827:0.06829444)91:0.023488952)100:0.077828184)51:0.019665984)89:0.055920452)41:0.019329192,Escherichia_coli_K_12_substr_DH10B_uid58979:0.06378878)38:0.015852693)87:0.03575451,Vibrio_cholerae_MZO_2_uid54587:0.10773737)62:0.022299372,Haemophilus_ducreyi_35000HP_uid57625:0.18454121)64:0.04491288,((Succinatimonas_hippei_YIT_12066_uid62747:0.2686008,Tolumonas_auensis_DSM_9187_uid59395:0.07522084)42:0.0369598,Aeromonas_salmonicida_A449_uid58631:0.05009347)84:0.037736736)79:0.04718787)56:0.017089583,(Shewanella_violacea_DSS12_uid47085:0.07604374,((Psychromonas_ingrahamii_37_uid58521:0.096717425,Moritella_PE36_uid54201:0.09034612)39:0.029639293,(Pseudoalteromonas_haloplanktis_TAC125_uid58431:0.09097526,(Idiomarina_loihiensis_L2TR_uid58087:0.12865268,(Glaciecola_HTCC2999_uid54867:0.16727465,Colwellia_psychrerythraea_34H_uid57855:0.11909764)48:0.04413567)13:0.022429874)10:0.025772866)22:0.036937073)12:0.009812183)94:0.09010881,(Chromohalobacter_salexigens_DSM_3043_uid62921:0.12914315,Candidatus_Carsonella_ruddii_uid58773:0.96865505)12:0.0305548)5:0.015339447,((Marinomonas_MWYL1_uid58715:0.13448085,Neptuniibacter_caesariensis_uid54227:0.07585961)75:0.03438179,(Reinekea_blandensis_MED297_uid54199:0.15462393,Bermanella_marisrubri_uid54229:0.0887526)40:0.01088773)32:0.016283311)18:0.029144676,(((marine_gamma_proteobacterium_HTCC2143_uid54265:0.057787463,(marine_gamma_proteobacterium_HTCC2148_uid55363:0.037651554,(gamma_proteobacterium_NOR5_3_uid55443:0.05408709,(marine_gamma_proteobacterium_HTCC2080_uid54583:0.040586207,gamma_proteobacterium_NOR51_B_uid55445:0.035888676)100:0.04135265)82:0.03388836)98:0.05439991)97:0.050743412,(Cellvibrio_japonicus_Ueda107_uid59139:0.07916019,(Saccharophagus_degradans_2_40_uid57921:0.042842567,Teredinibacter_turnerae_T7901_uid59267:0.10041335)96:0.03514596)61:0.028779527)49:0.021483153,(Pseudomonas_syringae_oryzae_1_6_uid55447:0.11172447,(gamma_proteobacterium_HTCC2207_uid54403:0.0849056,Marinobacter_ELB17_uid54619:0.140748)33:0.015441016)56:0.03664794)19:0.018279806)10:0.015065386,(Alcanivorax_borkumensis_SK2_uid58169:0.12720771,Hahella_chejuensis_KCTC_2396_uid58483:0.13275611)4:0.012122005)8:0.017027378)7:0.01822023,((Acinetobacter_lwoffii_SH145_uid41587:0.10518952,(Moraxella_catarrhalis_RH4_uid48809:0.079311475,(Enhydrobacter_aerosaccus_SK60_uid55439:0.07687788,Psychrobacter_cryohalolentis_K5_uid58373:0.093144454)53:0.025411552)93:0.045915868)100:0.09737108,Francisella_tularensis_WY96_3418_uid58811:0.27793494)11:0.017331336)31:0.03279509)9:0.017095568,(gamma_proteobacterium_HdN1_uid51635:0.19195953,Methylococcus_capsulatus_Bath_uid57607:0.06585368)53:0.04593186)4:0.005993639,(Legionella_longbeachae_D_4968_uid42207:0.17250463,(Rickettsiella_grylli_uid54407:0.24692361,Coxiella_burnetii_Dugway_5J108_111_uid58629:0.09261238)90:0.047563817)46:0.047215723)3:0.014404342)2:0.01670714)34:0.024687974)37:0.036036428,(Acidithiobacillus_caldus_ATCC_51756_uid55945:0.06341839,Acidithiobacillus_ferrooxidans_ATCC_23270_uid57649:0.031159695)100:0.1582512)89:0.07963862,Mariprofundus_ferrooxydans_PV_1_uid54269:0.27103806)58:0.03027986,(Magnetococcus_MC_1_uid57833:0.24206427,((((Acidiphilium_cryptum_JF_5_uid58447:0.089277096,(Granulibacter_bethesdensis_CGDNIH1_uid58661:0.025921559,(Gluconacetobacter_diazotrophicus_PAl_5_uid59075:0.032487705,(Gluconobacter_oxydans_621H_uid58239:0.07502784,Acetobacter_pomorum_DM001_uid65823:0.054631595)96:0.02087171)97:0.03645241)98:0.04131709)99:0.050078586,Roseomonas_cervicalis_ATCC_49957_uid49155:0.12068428)100:0.15208851,(((Erythrobacter_NAP1_uid54197:0.083962254,(((Zymomonas_mobilis_ATCC_10988_uid55403:0.12892587,Sphingobium_japonicum_UT26S_uid47077:0.10564837)41:0.03062745,Sphingopyxis_alaskensis_RB2256_uid58351:0.03542121)60:0.044616017,Novosphingobium_nitrogenifigens_DSM_19370_uid64475:0.06732245)45:0.025784401)100:0.13624783,((Phenylobacterium_zucineum_HLK1_uid58959:0.052996002,((Brevundimonas_subvibrioides_ATCC_15264_uid42117:0.07003726,Caulobacter_segnis_ATCC_21756_uid41709:0.045499273)87:0.020092204,Asticcacaulis_excentricus_CB_48_uid55641:0.097450905)97:0.031136924)100:0.10455412,((Candidatus_Hodgkinia_cicadicola_Dsem_uid59311:0.6720953,(Candidatus_Liberibacter_solanacearum_CLso_ZC1_uid61245:0.04361322,Candidatus_Liberibacter_asiaticus_psy62_uid59227:0.02794042)95:0.068770885)82:0.09330096,((((((((Orientia_tsutsugamushi_Boryong_uid61621:0.14056365,Rickettsia_canadensis_McKiel_uid58159:0.08526212)100:0.109069444,((Wolbachia_endosymbiont_of_Drosophila_melanogaster_uid57851:0.13098066,((Anaplasma_phagocytophilum_HZ_uid57951:0.02496797,Anaplasma_marginale_Mississippi_uid55103:0.03872512)100:0.04429079,Ehrlichia_canis_Jake_uid58071:0.098641254)100:0.079524286)95:0.04756912,Neorickettsia_sennetsu_Miyayama_uid57965:0.24575265)96:0.09731354)83:0.035994597,(Nephroselmis_olivacea_AF110138_mito:0.6371083,(Reclinomonas_americana_AF00726_mito:0.35228416,Malawimonas_jakobiformis_AF295546_mito:0.48078305)89:0.089178674)100:0.26660907)87:0.08745369,(Candidatus_Pelagibacter_HTCC7211_uid54705:0.17587899,alpha_proteobacterium_HIMB114_uid41503:0.13834214)100:0.21571739)71:0.08227245,(Parvibaculum_lavamentivorans_DS_1_uid58739:0.113379315,(((Oceanicaulis_alexandrii_HTCC2633_uid54173:0.4099914,Maricaulis_maris_MCS10_uid58689:0.043932255)98:0.05962239,(Hirschia_baltica_ATCC_49814_uid59365:0.12895964,Hyphomonas_neptunium_ATCC_15444_uid58433:0.11621233)92:0.060405616)93:0.06917778,Parvularcula_bermudensis_HTCC2503_uid51641:0.17433952)24:0.024254031)21:0.0074150106)23:0.025048986,(Bartonella_bacilliformis_KC583_uid58533:0.07788292,((Hoeflea_phototrophica_DFL_43_uid54683:0.05640871,(Mesorhizobium_ciceri_biovar_biserrulae_WSM1271_uid62101:0.020297186,(Fulvimarina_pelagi_HTCC2506_uid54193:0.15666702,Chelativorans_BNC1_uid58069:0.022056933)67:0.02653293)62:0.026896302)35:0.012854227,Ahrensia_R2A130_uid51717:0.11752492)16:0.0073105064)71:0.030290432)11:0.030157585,((Rhodobacter_SW2_uid40865:0.05718382,((((((Rhodobacterales_bacterium_HTCC2150_uid54623:0.067839056,Jannaschia_CCS1_uid58147:0.083701976)52:0.038193986,(Rhodobacterales_bacterium_HTCC2083_uid54195:0.042886775,Octadecabacter_antarcticus_238_uid54699:0.06809415)23:0.0138444295)16:0.013891767,(Sulfitobacter_NAS_14_1_uid54259:0.23129492,Roseovarius_TM1035_uid54723:0.2035356)98:0.12056337)5:0.012592913,(((Oceanicola_granulosus_HTCC2516_uid54177:0.31664097,Oceanicola_batsensis_HTCC2597_uid54175:0.03169758)50:0.046327207,Citreicella_SE45_uid55957:0.06585023)24:0.018696144,(Rhodobacterales_bacterium_HTCC2255_uid54467:0.031299204,Roseobacter_MED193_uid54257:0.064350285)56:0.023102548)7:0.023901463)14:0.032227825,(Loktanella_vestfoldensis_SKA53_uid54169:0.020877555,Ketogulonicigenium_vulgare_Y25_uid59581:0.0555651)14:0.012873538)99:0.07520203,Paracoccus_denitrificans_PD1222_uid58187:0.053377792)33:0.013823286)99:0.13197221,(Labrenzia_alexandrii_DFL_11_uid54727:0.040810365,Pseudovibrio_JE062_uid54711:0.073986985)100:0.05356776)42:0.0201809)8:0.014657225,(Rhizobium_etli_CIAT_652_uid59115:0.080004945,((Xanthobacter_autotrophicus_Py2_uid58453:0.08797652,((Rhodopseudomonas_palustris_BisB18_uid58443:0.12701438,Methylobacterium_extorquens_AM1_uid57605:0.13379537)72:0.041340794,(Methylocella_silvestris_BL2_uid59433:0.0771083,Methylosinus_trichosporium_OB3b_uid49119:0.06110826)39:0.015760047)78:0.029956417)96:0.041704442,(Rhodomicrobium_vannielii_ATCC_17100_uid43247:0.08337381,Hyphomicrobium_denitrificans_ATCC_51888_uid50325:0.17294529)96:0.049011845)87:0.02430421)38:0.02190949)6:0.022858562)13:0.0067277434)18:0.01880387)61:0.054079976,(((Rhodospirillum_centenum_SW_uid58805:0.111516096,Azospirillum_B510_uid46085:0.09845993)59:0.04861914,Magnetospirillum_magneticum_AMB_1_uid58527:0.14825201)31:0.018870814,(alpha_proteobacterium_BAL199_uid54661:0.107586645,Candidatus_Puniceispirillum_marinum_IMCC1322_uid47081:0.12529474)99:0.08652637)33:0.03421093)16:0.016245468)52:0.035448525,Rhodospirillum_rubrum_ATCC_11170_uid57655:0.14550503)95:0.09667735)88:0.06758214)73:0.065507665,((((Pelobacter_carbinolicus_DSM_2380_uid58241:0.043090533,Desulfuromonas_acetoxidans_DSM_684_uid54145:0.055950776)100:0.08078177,(Geobacter_sulfurreducens_PCA_uid57743:0.05829981,((Geobacter_FRC_32_uid58543:0.043180175,Geobacter_bemidjiensis_Bem_uid58749:0.04325773)95:0.024052346,(Geobacter_lovleyi_SZ_uid58713:0.054548293,Pelobacter_propionicus_DSM_2379_uid58255:0.059238177)89:0.029578187)89:0.028772827)100:0.061055172)95:0.034301832,((((Syntrophus_aciditrophicus_SB_uid58539:0.14499964,((Syntrophobacter_fumaroxidans_MPOB_uid58177:0.18033583,((Desulfurivibrio_alkaliphilus_AHT2_uid49487:0.039726,delta_proteobacterium_MLMS_1_uid54339:0.06113033)100:0.059286613,(Desulfobulbus_propionicus_DSM_2032_uid62265:0.09155088,Desulfotalea_psychrophila_LSv54_uid58153:0.15248902)59:0.036792953)100:0.09396399)35:0.05582057,(Desulfobacca_acetoxidans_DSM_11109_2503538012:0.16034213,((Desulfarculus_baarsii_2st14_DSM_2075_648028023:0.21020609,delta_proteobacterium_NaphS2_uid50675:0.12660912)50:0.03195637,(Desulfococcus_oleovorans_Hxd3_uid58777:0.10730852,(Desulfobacterium_autotrophicum_HRM2_uid59061:0.20249861,Desulfatibacillum_alkenivorans_AK_01_uid58913:0.08102365)60:0.024986794)100:0.05773407)43:0.03106535)19:0.023630567)15:0.027089486)6:0.013887335,Desulfomonile_tiedjei_DCB_1_DSM_6799_2502545002:0.1441721)49:0.031964377,Bdellovibrio_bacteriovorus_HD100_uid61595:0.3576661)32:0.020760546,((Myxococcus_xanthus_DK_1622_uid58003:0.18928087,Anaeromyxobacter_K_uid58953:0.05053165)100:0.088105895,((Plesiocystis_pacifica_SIR_1_uid54707:0.28948048,Haliangium_ochraceum_SMP_2_DSM_14365_646311933:0.16330336)99:0.10015972,Sorangium_cellulosum_So_ce_56_uid61629:0.21277767)95:0.052925095)100:0.07841241)31:0.01823226)75:0.05377733,(((Desulfohalobium_retbaense_HR100_DSM_5692_644736349:0.119244926,Desulfonatronospira_thiodismutans_ASO3_1_uid55423:0.15850554)97:0.058556456,(((Desulfovibrio_fructosovorans_JJ_uid51537:0.15506883,(Desulfovibrio_ND132_uid63159:0.076712705,Desulfovibrio_salexigens_DSM_2638_uid59223:0.08768298)98:0.05083931)85:0.053920668,(Desulfovibrio_desulfuricans_G20_uid57941:0.123904265,(Lawsonia_intracellularis_PHE_MN1_00_uid61575:0.15221182,(Desulfovibrio_vulgaris_Miyazaki_F_uid59089:0.08837711,Desulfovibrio_desulfuricans_ATCC_27774_uid59213:0.11568966)90:0.036861643)87:0.038916707)85:0.032667734)94:0.051542204,Desulfomicrobium_baculatum_X_DSM_4028_644736350:0.12841477)93:0.033189356)100:0.087840684,(Hippea_maritima_MH2_DSM_10411_2503128001:0.2573514,(Nautilia_profundicola_AmH_uid59345:0.2037346,(Nitratiruptor_SB155_2_uid58861:0.06395501,(Nitratifractor_salsuginis_E9I37_1_DSM_16511_2503538035:0.101095326,(Sulfurovum_NBC37_1_uid58863:0.09270601,(((Wolinella_succinogenes_DSM_1740_uid61591:0.06786053,((Helicobacter_canadensis_MIT_98_5491_uid55289:0.023386141,(Helicobacter_hepaticus_ATCC_51449_uid57737:0.014710251,Helicobacter_bilis_ATCC_43879_uid55617:0.033550825)45:0.01306865)41:0.013274392,(Helicobacter_mustelae_12198_uid46647:0.030921718,(Helicobacter_pylori_J99_uid57789:0.025249505,(Helicobacter_felis_ATCC_49179_uid61409:0.022257892,Helicobacter_suis_HS1_uid62531:0.044378348)100:0.046098743)100:0.06710379)70:0.019778362)99:0.04570605)100:0.10239967,((Arcobacter_nitrofigilis_DSM_7299_646564506:0.07321315,Arcobacter_butzleri_RM4018_uid58557:0.035516698)100:0.11740097,(Sulfurospirillum_deleyianum_DSM_6946_uid41861:0.09982895,(Campylobacter_upsaliensis_RM3195_uid54143:0.08625183,(Campylobacter_fetus_82_40_uid58545:0.028374936,((Campylobacter_rectus_RM3267_uid55417:0.036191523,(Campylobacter_hominis_ATCC_BAA_381_uid58981:0.07908886,Campylobacter_gracilis_RM3268_uid55421:0.034923553)98:0.028278586)99:0.023659585,Campylobacter_concisus_13826_uid58667:0.027548492)97:0.034436427)90:0.025455)100:0.113951586)48:0.04546962)68:0.044936232)34:0.024975488,(Sulfurimonas_autotrophica_OK10_DSM_16294_648028058:0.12762909,Sulfuricurvum_kujiense_DSM_16994_uid60789:0.10883661)95:0.041167688)71:0.07387752)52:0.07810494)100:0.14909229)100:0.07952395)100:0.17777482)65:0.08489973)18:0.017873216)14:0.041012704)31:0.03769016)9:0.025298366,(((Candidatus_Cloacamonas_acidaminovorans_uid62959:0.6828443,((Ilyobacter_polytropus_CuHBu1_DSM_2926_2503538000:0.09104649,(Fusobacterium_ulcerans_ATCC_49185_uid55615:0.027531933,(Fusobacterium_nucleatum_ATCC_25586_uid57885:0.08252458,Fusobacterium_D12_uid55613:0.06363657)82:0.019853838)100:0.07085202)100:0.08624042,((((Leptotrichia_buccalis_C_1013_b_DSM_1135_644736384:0.017867109,Leptotrichia_hofstadii_F0254_uid55767:0.051243026)100:0.16210668,Leptotrichia_goodfellowii_LB_57_DSM_19756_2502545042:0.04881756)88:0.059602197,Sebaldella_termitidis_ATCC_33386_646311952:0.14280435)69:0.036728,Streptobacillus_moniliformis_DSM_12112_uid41863:0.12518476)100:0.14056888)100:0.35978246)13:0.07255364,(((Calditerrivibrio_nitroreducens_DSM_19672_uid60821:0.15053342,(Geovibrio_thiophilus:0.16143772,Denitrovibrio_acetiphilus_N2460_DSM_12809_646564527:0.1834682)100:0.0890308)86:0.039674275,(Flexistipes_sinusarabici_MAS10_DSM_4947_2502790008:0.16569683,Deferribacter_desulfuricans_SSM1_uid46653:0.11037154)96:0.06391984)100:0.13664119,(Chrysiogenes_arsenatis_DSM_11915:0.10075154,Desulfurispirillum_indicum_S5_uid45897:0.07888013)100:0.31221217)57:0.035762973)13:0.05012398,((((Leptonema_illini_3055_DSM_21528_2503982033:0.22682554,(Leptospira_biflexa_serovar_Patoc_Patoc_1_Ames_uid58511:0.18431155,Leptospira_interrogans_serovar_Lai_56601_uid57881:0.0699104)100:0.17346603)100:0.18511547,((((Spirochaeta_smaragdinae_DSM_11293_uid51369:0.16033112,(Spirochaeta_coccoides_SPN1_DSM_17374_2503904012:0.14670803,Spirochaeta_Buddy_uid63633:0.108942725)100:0.16059922)55:0.03985687,(((Borrelia_spielmanii_A14S_uid55069:0.029836403,Borrelia_turicatae_91E135_uid58311:0.022975648)100:0.3336116,(Spirochaeta_caldaria_H1_DSM_7334_2502957039:0.07561742,((Treponema_vincentii_ATCC_35580_uid55865:0.07793897,(Treponema_denticola_ATCC_35405_uid57583:0.074498326,(Treponema_pallidum_Nichols_uid57585:0.15202294,Treponema_phagedenis_F0421_uid62291:0.048532676)45:0.024827516)89:0.04179004)100:0.060868304,((Treponema_succinifaciens_DSM_2489_2503423008:0.2708926,Treponema_saccharophilum_PB_DSM_2985_2503707002:0.21440513)100:0.115372434,Treponema_brennaborense_DD5_3_DSM_12168_2503707000:0.11215715)88:0.048037384)94:0.05740217)100:0.11670997)39:0.048375282,Spirochaeta_africana_Z_7692_DSM_8902_2503692004:0.1615465)28:0.023166234)70:0.05225766,Spirochaeta_thermophila_DSM_6578_2503423005:0.17044325)100:0.15915363,Brachyspira_murdochii_DSM_12563_uid48819:0.556651)79:0.051600333)92:0.09418804,(Thermodesulfovibrio_yellowstonii_DSM_11347_uid59257:0.37777993,(Candidatus_Nitrospira_defluvii_uid51175:0.44068167,((Elusimicrobium_minutum_Pei191_uid58949:0.39062744,uncultured_Termite_group_1_bacterium_phylotype_Rs_D17_uid59059:0.27595368)100:0.18796556,(Candidatus_Solibacter_usitatus_Ellin6076_uid58139:0.22182198,(Candidatus_Koribacter_versatilis_Ellin345_uid58479:0.10077839,((Acidobacterium_MP5ACTX9_uid50551:0.06817883,Terriglobus_saanensis_SP1PR4_uid53251:0.025549557)99:0.0448805,Acidobacterium_capsulatum_ATCC_51196_uid59127:0.061940715)98:0.042091306)100:0.14892842)99:0.13578925)54:0.040935535)33:0.07255665)20:0.057061348)4:0.032740373,((((Rubrobacter_radiotolerans_DSM_5868_2501651217:0.15765171,Rubrobacter_xylanophilus_DSM_9941_uid58057:0.06478581)100:0.17308763,(((Atopobium_parvulum_DSM_20469_uid59195:0.034935035,((((Coriobacterium_glomerans_PW2_DSM_20642_2503538010:0.06339555,Collinsella_stercoris_DSM_13279_uid54813:0.10007678)100:0.048721805,((Eggerthella_lenta_DSM_2243_uid59079:0.12031595,Cryptobacterium_curtum_DSM_15641_uid59041:0.13599224)74:0.032695048,(Slackia_heliotrinireducens_RHS_1_DSM_20476_644736405:0.056176804,Slackia_exigua_ATCC_700122_uid55993:0.07866764)100:0.050874393)71:0.046204824)66:0.11560871,Olsenella_uli_DSM_7084_uid51367:0.031992532)44:0.049296133,Atopobium_vaginae_PB189_T1_4_uid51527:0.053892042)44:0.04817029)100:0.28827477,((Acidothermus_cellulolyticus_11B_uid58501:0.027830752,(((((Kineococcus_radiotolerans_SRS30216_uid58067:0.07599726,((Cellulomonas_flavigena_134_DSM_20109_646564520:0.06316641,Xylanimonas_cellulosilytica_DSM_15894_uid41935:0.05350242)95:0.03614033,((Tropheryma_whipplei_Twist_uid57705:0.14101505,(Clavibacter_michiganensis_sepedonicus_uid61577:0.031221647,(marine_actinobacterium_PHSC20C1_uid54153:0.052891664,Microbacterium_testaceum_StLB037_uid62789:0.06578693)82:0.039887514)95:0.032869883)54:0.023330627,((Sanguibacter_keddieii_ST_74_DSM_10542_646564565:0.056365598,(Janibacter_HTCC2649_uid54213:0.07007689,(Intrasporangium_calvum_DSM_43043_uid61729:0.024553107,(Dermacoccus_Ellin185_uid59483:0.05013473,Kytococcus_sedentarius_DSM_20547_uid59071:0.0620414)87:0.037912946)45:0.008066494)45:0.019557502)25:0.014077922,((Brachybacterium_faecium_DSM_4810_uid58649:0.094854414,(((Brevibacterium_linens_BL2_uid54109:0.07578009,Brevibacterium_mcbrellneri_ATCC_49030_uid48125:0.05573089)100:0.05665822,Kocuria_rhizophila_DC2201_uid59099:0.03799015)65:0.022841217,((Arthrobacter_chlorophenolicus_A6_uid58969:0.052136455,(Arthrobacter_arilaitensis_Re117_uid53509:0.04268498,Micrococcus_luteus_NCTC_2665_uid59033:0.041606255)50:0.008421073)82:0.014859746,Rothia_dentocariosa_M567_uid50557:0.073085696)63:0.019812196)62:0.024857825)25:0.013003195,(Beutenbergia_cavernae_DSM_12333_uid59047:0.07453739,(Jonesia_denitrificans_55134_DSM_20603_644736376:0.0681217,(Arcanobacterium_haemolyticum_DSM_20595_uid49489:0.093740255,(((Actinomyces_oris_K20_uid63275:0.108416565,Actinomyces_coleocanis_DSM_15436_uid55457:0.1096124)54:0.02237214,(Actinomyces_oral_taxon_180_F0310_uid61455:0.088249095,Mobiluncus_mulieris_ATCC_35239_uid52345:0.11374378)48:0.02551322)80:0.035094507,((Scardovia_inopinata_F0304_uid47829:0.12261692,Bifidobacterium_animalis_lactis_AD011_uid58911:0.10724582)100:0.20515151,Actinomyces_oral_taxon_848_F0332_uid55987:0.1413534)24:0.030360186)31:0.02428103)82:0.037939917)93:0.04103975)43:0.022311278)16:0.018696958)18:0.016084332)32:0.01922201)92:0.04201927)81:0.023768447,((((Actinosynnema_mirum_DSM_43827_uid58951:0.07336579,((Pseudonocardia_P1_uid63251:0.068977274,(Saccharomonospora_viridis_P101_DSM_43017_644736404:0.09296683,Saccharopolyspora_erythraea_NRRL_2338_uid54491:0.05947712)95:0.040779244)59:0.02116603,(((Tsukamurella_paurometabola_DSM_20162_646564587:0.045907646,(((Corynebacterium_amycolatum_SK46_uid55411:0.046403263,(((Corynebacterium_urealyticum_DSM_7109_uid61639:0.04581618,Corynebacterium_accolens_ATCC_49726_uid52361:0.0485583)15:0.009880716,(Corynebacterium_variabile_DSM_44702_uid62003:0.028976467,Corynebacterium_kroppenstedtii_DSM_44385_uid59411:0.099113725)51:0.018434035)29:0.018843347,(Corynebacterium_lipophiloflavum_DSM_44291_uid55469:0.06171724,(Corynebacterium_glucuronolyticum_ATCC_51867_uid55397:0.08637699,Corynebacterium_matruchotii_ATCC_14266_uid51885:0.10015884)79:0.032145962)54:0.020255512)82:0.02108588)100:0.06267646,Mycobacterium_leprae_Br4923_uid59293:0.10184578)64:0.017955685,(Gordonia_neofelifaecis_NRRL_B_59395_uid64473:0.035032228,Gordonia_bronchialis_3410_DSM_43247_646311932:0.040982638)98:0.0466202)63:0.024707384)54:0.020096749,(Rhodococcus_erythropolis_SK121_uid55853:0.039070517,Segniliparus_rotundus_DSM_44985_uid49049:0.10580251)33:0.01939773)12:0.012982584,Dietzia_cinnamea_P4_uid62173:0.048770074)89:0.039926525)36:0.013577986)55:0.024869999,(((Nocardioidaceae_bacterium_Broad_1_uid64407:0.21078089,Aeromicrobium_marinum_DSM_15272_uid55873:0.0717215)57:0.024029627,Kribbella_flavida_DSM_17836_uid43465:0.058676194)58:0.027162626,(Propionibacterium_acnes_J139_uid42957:0.08100695,Propionibacterium_freudenreichii_shermanii_CIRM_BIA1_uid49535:0.085250795)100:0.117995284)56:0.038979243)8:0.0133032175,(Salinispora_tropica_CNB_440_uid58565:0.08152379,(Jiangella_gansuensis_YIM_002_DSM_44835_2504756044:0.070485175,((Nocardiopsis_dassonvillei_DSM_43111_uid49483:0.108555734,(Streptosporangium_roseum_DSM_43021_uid42521:0.06389093,(Thermobispora_bispora_R51_DSM_43833_646564581:0.15604356,Thermomonospora_curvata_DSM_43183_uid41885:0.10046921)37:0.022679392)25:0.009441695)73:0.038426057,Stackebrandtia_nassauensis_DSM_44728_uid46663:0.14446953)30:0.014683674)30:0.022266135)21:0.02577659)17:0.022607861,Nakamurella_multipartita_DSM_44233_uid59221:0.09278157)7:0.014830524)8:0.011448781,((Streptomyces_Mg1_uid55043:0.024161793,Streptomyces_coelicolor_A3_2_uid57801:0.023195783)100:0.12654376,(Actinospica_robiniae_GE134769_DSM_44927_2503423014:0.09680656,Catenulispora_acidiphila_ID139908_DSM_44928_644736339:0.054981027)98:0.05164042)10:0.013969712)31:0.018564245,Geodermatophilus_obscurus_G_20_DSM_43160_646311931:0.06056394)85:0.04942639,Frankia_CcI3_uid58397:0.06621843)87:0.046602614)100:0.11480502,Acidimicrobium_ferrooxidans_ICP_DSM_10331_644736322:0.17187117)96:0.08018458)65:0.035672154,Conexibacter_woesei_DSM_14684_uid43467:0.21992385)29:0.032577)77:0.034558315,((Thermobaculum_terrenum_YNP1_ATCC_BAA_798_646311962:0.28713337,((Thermomicrobium_roseum_DSM_5159_uid59341:0.2477719,Sphaerobacter_thermophilus_4ac11_DSM_20745_646311953:0.11686756)100:0.16968404,(Ktedonobacter_racemifer_DSM_44963_uid49671:0.49720952,(Herpetosiphon_aurantiacus_ATCC_23779_uid58599:0.32959273,((Chloroflexus_aggregans_DSM_9485_uid58621:0.22681059,Oscillochloris_trichoides_DG6_uid59465:0.12050526)100:0.14201641,Roseiflexus_castenholzii_DSM_13941_uid58287:0.24641003)100:0.12770301)100:0.19569287)23:0.054782793)23:0.051745325)30:0.055185597,(Anaerolinea_thermophila_UNI_1_uid62245:0.44251308,(Dehalococcoides_ethenogenes_195_uid57763:0.13651197,Dehalogenimonas_lykanthroporepellens_BL_DC_9_uid48131:0.12738298)100:0.24435255)52:0.068867385)98:0.14790684)47:0.08470376,(Caldicellulosiruptor_kronotskyensis_2002_uid60491:0.3248252,((((Moorella_thermoacetica_ATCC_39073_uid58051:0.09122354,(Syntrophomonas_wolfei_Goettingen_uid58179:0.20974216,Syntrophothermus_lipocalidus_DSM_12680_646564577:0.07176467)100:0.10964825)75:0.03178543,((((Sulfobacillus_thermosulfidooxidans_AT_1_DSM_9293_2504557001:0.09731471,Sulfobacillus_acidophilus_NAL_DSM_10332_2502171164:0.14043862)100:0.413855,(Thermaerobacter_marianensis_DSM_12885_uid61727:0.006130974,Thermaerobacter_subterraneus_C21_DSM_13965_2503423007:0.022743883)100:0.077230364)80:0.099036865,((Thermoanaerobacter_tengcongensis_MB4_uid57813:0.10763233,Thermanaeromonas_toyohensis_ToBE_DSM_14490_2503538017:0.12545717)22:0.036057815,((Thermodesulfobium_narugense_Na82_DSM_14796_2502894016:0.44146347,(Candidatus_Desulforudis_audaxviator_MP104C_uid59067:0.24380727,Ammonifex_degensii_KC4_uid41053:0.0887017)62:0.050322436)17:0.02661088,(Thermosediminibacter_oceani_DSM_16646_uid51421:0.24055612,(((Anaerobaculum_hydrogeniformans_ATCC_BAA_1850_uid55759:0.24533981,(Thermovirga_lienii_Cas60314_DSM_17291_2501025492:0.12927982,((Aminobacterium_colombiense_DSM_12261_uid47083:0.14645454,((Jonquetella_anthropi_DSM_22815_2505119031:0.16007635,Pyramidobacter_piscolens_W5455_uid42959:0.16306378)99:0.069175996,Dethiosulfovibrio_peptidovorans_SEBR_4207_DSM_11002_643886134:0.1831039)100:0.11715555)74:0.050966647,((Aminomonas_paucivorans_DSM_12260_uid60577:0.09081344,Thermanaerovibrio_acidaminovorans_DSM_6589_uid41925:0.1336503)100:0.07707466,(Cloacibacillus_evryensis_158_DSM_19522_2503423011:0.08519774,Synergistes_jonesii:0.14391689)100:0.15384929)97:0.07057421)67:0.062283322)85:0.06804835)100:0.13894556,(((Thermotogales_bacterium_mesG1_Ag_4_2_uid52599:0.21810593,Kosmotoga_olearia_TBF_19_5_1_uid59205:0.04645938)100:0.173388,(((Thermotoga_thermarum_LA3_DSM_5069_2503508007:0.049671464,Thermotoga_lettingae_TMO_uid58419:0.100071184)100:0.047052857,Thermotoga_petrophila_RKU_1_uid58655:0.06759244)100:0.07929193,((Petrotoga_mobilis_SJ95_uid58747:0.60204464,Fervidobacterium_nodosum_Rt17_B1_uid58625:0.18172725)60:0.092089035,Thermosipho_melanesiensis_BI429_uid58683:0.073843636)65:0.06526749)65:0.037065864)100:0.18907036,(Dictyoglomus_turgidum_DSM_6724_uid59177:0.30647066,Coprothermobacter_proteolyticus_DSM_5265_uid59253:0.40368518)19:0.06231888)19:0.032662246)27:0.030706463,(((Thermovibrio_ammonificans_HB_1_uid62095:0.050982643,Desulfurobacterium_thermolithotrophum_BSA_DSM_11699_2503754020:0.05190348)100:0.17584896,((Persephonella_marina_EX_H1_uid58119:0.06164792,Sulfurihydrogenibium_yellowstonense_SS_5_uid54637:0.17310476)100:0.14104706,(Hydrogenobaculum_Y04AAS1_uid58857:0.31474504,(Hydrogenobacter_thermophilus_TK_6_DSM_6534_2502957034:0.03557213,(Thermocrinis_albus_HI_11_12_DSM_14484_646564582:0.026702551,(Aquifex_aeolicus_VF5_uid57765:0.070521064,Hydrogenivirga_128_5_R1_1_uid54685:0.112559184)100:0.12935162)89:0.053605195)99:0.08032802)100:0.16088775)100:0.13759713)100:0.14066999,(Thermodesulfatator_indicus_CIR29812_DSM_15286_2502082110:0.1301148,Thermodesulfobacterium_commune_DSM_2178:0.17334037)100:0.16850461)84:0.095088996)4:0.030121798)3:0.028707981)0:0.027843786)1:0.046610583)0:0.029183445,Carboxydothermus_hydrogenoformans_Z_2901_uid57821:0.2306621)0:0.02684271)1:0.06625527,Symbiobacterium_thermophilum_IAM_14863_uid58165:0.2804791)0:0.016387291,((((Bacillus_tusciae_T2_DSM_2912_646564511:0.21598455,Alicyclobacillus_acidocaldarius_acidocaldarius_104_IA_DSM_446_644736325:0.1204524)97:0.120758705,(((((Bacillus_clausii_KSM_K16_uid58237:0.07057708,Bacillus_selenitireducens_MLS10_uid49513:0.12083871)26:0.016740888,(Geobacillus_G11MC16_uid55035:0.1239988,(Bacillus_coagulans_36D1_uid54335:0.08367454,(((Oceanobacillus_iheyensis_HTE831_uid57867:0.10025611,(((Planococcus_donghaensis_MPA1U2_uid63099:0.0703263,Lysinibacillus_sphaericus_C3_41_uid58945:0.060644675)74:0.035084557,(Listeria_monocytogenes_FSL_F2_515_uid54421:0.06295438,(((((Streptococcus_pyogenes_Manfredo_uid57847:0.061882347,Streptococcus_infantis_SK1302_uid59469:0.051809087)100:0.0589531,Lactococcus_lactis_cremoris_SK11_uid57983:0.14054397)100:0.10170847,((Lactobacillus_sakei_23K_uid58281:0.06491322,(((Lactobacillus_brevis_ATCC_367_uid57989:0.06187002,Lactobacillus_plantarum_JDM1_uid59361:0.06722868)68:0.019694751,Lactobacillus_hilgardii_ATCC_8290_uid55501:0.0559219)60:0.014446434,(((((Weissella_paramesenteroides_ATCC_33313_uid55901:0.04245857,(Oenococcus_oeni_ATCC_BAA_1163_uid54405:0.3548863,Leuconostoc_citreum_KM20_uid58481:0.07694583)100:0.107917376)100:0.094724014,(Lactobacillus_fermentum_IFO_3956_uid58865:0.063802205,Lactobacillus_antri_DSM_16041_uid55491:0.090159334)99:0.03386705)76:0.013886401,(Lactobacillus_iners_LactinV_11V1_d_uid59473:0.08447209,(Lactobacillus_delbrueckii_bulgaricus_ATCC_11842_uid58647:0.07651761,Lactobacillus_acidophilus_NCFM_uid57685:0.08402035)100:0.06872139)100:0.111624554)65:0.024239235,Lactobacillus_paracasei_8700_2_uid55295:0.09136322)18:0.0071271053,Pediococcus_acidilactici_DSM_20284_uid51711:0.058724884)28:0.012652107)21:0.022344982)39:0.023986692,Lactobacillus_ruminis_ATCC_25644_uid55509:0.1022406)99:0.03465228)60:0.020402204,(Granulicatella_elegans_ATCC_700633_uid40873:0.088449165,(Carnobacterium_AT7_uid54673:0.061854433,Enterococcus_faecalis_CH188_uid55709:0.06126837)26:0.009858823)27:0.018395744)36:0.016721202,(((((((Catenibacterium_mitsuokai_DSM_15897_uid54829:0.15481976,Clostridium_spiroforme_DSM_1552_uid54607:0.15149747)100:0.1339118,(((Erysipelothrix_rhusiopathiae_ATCC_19414_uid55483:0.13474041,(Bulleidia_extructa_W1219_uid43197:0.097048774,Solobacterium_moorei_F0204_uid62281:0.046599697)100:0.1357531)70:0.03847901,(Holdemania_filiformis_DSM_12042_uid55297:0.082451604,(Clostridium_HGF2_uid61051:0.118644685,Eubacterium_biforme_DSM_3989_uid55117:0.1552534)100:0.11889626)48:0.02062225)87:0.06366338,(((Candidatus_Phytoplasma_mali_uid59087:0.06570426,(Candidatus_Phytoplasma_australiense_uid61641:0.03331767,Aster_yellows_witches_broom_phytoplasma_AYWB_uid58297:0.029517725)100:0.07550115)100:0.090961926,Acholeplasma_laidlawii_PG_8A_uid58901:0.15151277)100:0.17662257,((Mycoplasma_mycoides_SC_PG1_uid58031:0.050043672,Mesoplasma_florum_L1_uid58055:0.049566068)100:0.13388725,(((Mycoplasma_suis_KI_3806_uid63665:0.4152407,Mycoplasma_haemofelis_Langford_1_uid62461:0.23080625)100:0.37452555,((Ureaplasma_parvum_serovar_6_ATCC_27818_uid54747:0.19140144,Mycoplasma_penetrans_HF_2_uid57729:0.114877395)92:0.047947552,(Mycoplasma_gallisepticum_R_low_uid57993:0.071985185,(Mycoplasma_pneumoniae_M129_uid57709:0.01658471,Mycoplasma_genitalium_G37_uid54277:0.01626464)100:0.121414855)99:0.06640225)67:0.027328005)100:0.22055297,((Mycoplasma_arthritidis_158L3_1_uid58005:0.0492906,Mycoplasma_hominis_uid41875:0.03361869)100:0.0621764,((((Mycoplasma_alligatoris_A21JP2_uid46947:0.089818,Mycoplasma_synoviae_53_uid58061:0.08356479)90:0.026733857,(Mycoplasma_agalactiae_PG2_uid61619:0.039019335,Mycoplasma_fermentans_JER_uid53543:0.0613621)100:0.058295686)100:0.06690125,Mycoplasma_pulmonis_UAB_CTIP_uid61569:0.12639761)56:0.024933442,((Mycoplasma_hyorhinis_HUB_1_uid51695:0.012109351,(Mycoplasma_hyopneumoniae_232_uid58205:0.094622135,Mycoplasma_conjunctivae_HRC_581_uid59325:0.05203596)100:0.09271109)100:0.07843182,Mycoplasma_mobile_163K_uid58077:0.14681734)48:0.026281612)54:0.040033538)100:0.20161809)59:0.06115471)80:0.07754881)70:0.05730394)32:0.043942884)96:0.13749468,Turicibacter_HGF1_uid63587:0.053405084)50:0.06216889,Gemella_moribillum_M424_uid61881:0.16295424)47:0.08711207,Catonella_morbi_ATCC_51271_uid55757:0.07199977)14:0.01700444,Eremococcus_coleocola_ACS_139_V_Col8_uid61037:0.09359984)20:0.059207976,(Aerococcus_viridans_ATCC_11563_uid48397:0.046181332,Aerococcus_urinae_ACS_120_V_Col10a_uid64757:0.064775944)99:0.04411887)16:0.022219306)22:0.062063128)18:0.03147743)3:0.0036764296,((Prevotella_dentalis_ES_2772_DSM_3688_2503904001:0.011103938,Staphylococcus_hominis_C80_uid61127:0.015496055)100:0.052300144,Macrococcus_caseolyticus_JCSC5402_uid59003:0.04862204)98:0.061573103)2:0.0070968587)2:0.020344608,(Bacillus_m3_13_uid59767:0.05632184,(Bacillus_anthracis_Sterne_uid58091:0.042937636,Bacillus_coahuilensis_m4_4_uid54797:0.044875145)37:0.01188465)20:0.015339579)2:0.015634894,Bacillus_amyloliquefaciens_FZB42_uid58271:0.05967364)1:1.1317765E-6)2:0.0134110795)2:0.014441159)14:0.049285017,Exiguobacterium_sibiricum_255_15_uid58053:0.14221618)34:0.027809896,Brevibacillus_brevis_NBRC_100599_uid59175:0.1398837)41:0.038598325,(Paenibacillus_larvae_B_3650_uid62535:0.092756905,(Paenibacillus_curdlanolyticus_YK9_uid51723:0.08006745,Paenibacillus_polymyxa_E681_uid53477:0.085712634)37:0.015211441)100:0.092999145)55:0.053805914)51:0.06231398,(((Halanaerobium_praevalens_DSM_2228_2503283011:0.21151493,Halothermothrix_orenii_H_168_uid58585:0.08462534)100:0.14735003,(Acetohalobium_arabaticum_DSM_5501_uid51423:0.15448202,Halobacteroides_halobius_MD_1_DSM_5150_2502957029:0.1736591)100:0.09574307)100:0.18252541,(Dethiobacter_alkaliphilus_AHT_1_uid55401:0.19041535,Natranaerobius_thermophilus_JW_NM_WN_LF_uid59001:0.1551757)97:0.08980386)15:0.028296567)3:0.018681265,((((Pelotomaculum_thermopropionicum_SI_uid58877:0.15369111,Thermincola_JR_uid48823:0.13207522)61:0.059292827,((Phascolarctobacterium_YIT_12067_uid62745:0.10226075,(Acidaminococcus_fermentans_VR4_DSM_20731_646311901:0.043877468,Acidaminococcus_D21_uid55871:0.02872788)100:0.0910698)100:0.075174674,((Thermosinus_carboxydivorans_Nor1_uid54463:0.24287885,((Megasphaera_genomosp_type_1_28L_uid46567:0.10878827,(Dialister_microaerophilus_UPII_345_E_uid61045:0.05693395,Dialister_invisus_DSM_15470_uid55761:0.094143495)100:0.07538197)91:0.047271516,Veillonella_parvula_DSM_2008_uid41927:0.1207785)97:0.069586)68:0.018165015,(Selenomonas_artemidis_F0399_uid62283:0.10610711,Selenomonas_sputigena_DSM_20758_2503538014:0.12071081)99:0.08502864)69:0.023481267)100:0.1769205)18:0.009152174,(((Desulfitobacterium_hafniense_Y51_uid58605:0.15407479,Heliobacterium_modesticaldum_Ice1_uid58279:0.19828317)98:0.059108388,Desulfotomaculum_reducens_MI_1_uid58277:0.18413745)47:0.041635815,((Desulfotomaculum_acetoxidans_5575_DSM_771_644736351:0.023580544,Desulfotomaculum_acetoxidans_DSM_771_uid59109:0.0147511605)100:0.15370989,Desulfonispora_thiosulfatigenes_GKNTAUT_DSM_11270_2501915963:0.14860395)30:0.041677818)15:0.01746333)50:0.0371087,(((Clostridium_thermocellum_DSM_2360_uid55637:0.08195737,(Clostridium_cellulolyticum_H10_uid58709:0.13770872,Clostridiales_genomosp_BVAB3_UPII9_5_uid46219:0.1688445)30:0.017910805)97:0.070050515,((Bacteroides_capillosus_ATCC_29799_uid54531:0.13947919,Ruminococcaceae_bacterium_D16_uid52825:0.013820933)100:0.15576214,((Clostridium_methylpentosum_DSM_5476_uid55281:0.09808461,(Eubacterium_siraeum_DSM_15702_uid54603:0.16107172,(Ruminococcus_flavefaciens_FD_1_uid55965:0.08426499,Ruminococcus_albus_8_uid47357:0.08109976)45:0.014386858)23:0.038020942)11:0.021684382,((Ethanoligenens_harbinense_YUAN_3_uid46255:0.13833438,(Faecalibacterium_prausnitzii_A2_165_uid54551:0.13158844,Subdoligranulum_variabile_DSM_15176_uid54539:0.037160035)100:0.13231844)45:0.030141812,(Clostridium_leptum_DSM_753_uid54605:0.16399804,Anaerotruncus_colihominis_DSM_17241_uid54807:0.10222762)49:0.022331614)17:0.014916545)97:0.07874322)76:0.048216224)99:0.0741772,((Thermoanaerobacterium_xylanolyticum_LX_11_uid63163:0.2310299,Mahella_australiensis_50_1_BON_DSM_15567_2503508009:0.22945783)78:0.07585121,(((Clostridium_tetani_E88_uid57683:0.072844915,((((Clostridium_beijerinckii_NCIMB_8052_uid58137:0.057170693,Clostridium_perfringens_ATCC_13124_uid57901:0.063614406)97:0.027877653,Clostridium_cellulovorans_743B_uid51503:0.088356376)54:0.02000545,Clostridium_botulinum_C_Eklund_uid54841:0.10294935)38:0.018535124,(Clostridium_acetobutylicum_ATCC_824_uid57677:0.10634028,Clostridium_botulinum_A3_Loch_Maree_uid59149:0.06665248)41:0.017465722)21:0.009541186)77:0.045767657,Clostridium_kluyveri_DSM_555_uid58885:0.13101387)100:0.13183264,((Anaerofustis_stercorihominis_DSM_17244_uid54805:0.15121016,(Pseudoramibacter_alactolyticus_ATCC_23263_uid61507:0.11444954,Eubacterium_limosum_KIST612_uid59777:0.116181046)100:0.07035743)100:0.105549216,(((Parvimonas_micra_ATCC_33270_uid54527:0.10025095,Finegoldia_magna_ATCC_53516_uid59519:0.13303979)99:0.053865578,((Anaerococcus_prevotii_PC_1_DSM_20548_644736326:0.056005463,(Anaerococcus_hydrogenalis_ACS_025_V_Sch4_uid63589:0.14955708,Anaerococcus_lactolyticus_ATCC_51172_uid55391:0.048109837)15:0.024584757)100:0.21082091,(((Peptoniphilus_asaccharolyticus_UW_228_DSM_20463_2501025491:0.091251,Peptoniphilus_oral_taxon_386_F0131_uid49961:0.06518981)81:0.04730811,(Peptoniphilus_harei_ACS_146_V_Sch2b_uid61041:0.08968213,Peptoniphilus_oral_taxon_836_F0141_uid50573:0.07107653)94:0.05320727)44:0.02088373,Peptoniphilus_duerdenii_ATCC_BAA_1640_uid51739:0.114649035)95:0.06648013)96:0.06704513)100:0.094036914,((Eubacterium_saphenum_ATCC_49989_uid55765:0.20508933,((Alkaliphilus_metalliredigens_QYMF_uid58171:0.0749227,Alkaliphilus_oremlandii_OhILAs_uid58495:0.06634158)100:0.091465704,((Peptostreptococcus_anaerobius_653_L_uid46195:0.10501177,Clostridium_bartlettii_DSM_16795_uid54809:0.06507746)100:0.070240684,(Eubacterium_yurii_margaretiae_ATCC_43715_uid52347:0.40116546,Clostridium_sticklandii_DSM_519_uid59585:0.08943874)55:0.05566847)62:0.0414301)56:0.027696507)76:0.053500142,((Clostridium_lentocellum_DSM_5427_uid49117:0.07001972,Epulopiscium_N_t_morphotype_B_uid54871:0.09567479)100:0.14186563,((Abiotrophia_defectiva_ATCC_49176_uid55729:0.25273734,Clostridium_phytofermentans_ISDg_uid58519:0.094158985)37:0.027532889,((Coprococcus_eutactus_ATCC_27759_uid54541:0.2798801,Eubacterium_hallii_DSM_3353_uid54535:0.100985594)20:0.024666104,(Anaerostipes_3_2_56FAA_uid61867:0.09123262,(Blautia_hansenii_DSM_20583_uid55275:0.08973201,(((Clostridium_D5_uid63427:0.049600165,Lachnospiraceae_bacterium_8_1_57FAA_uid61885:0.049777173)85:0.043151505,(Clostridium_symbiosum_WAL_14673_uid63157:0.05844135,Clostridium_bolteae_ATCC_BAA_613_uid54523:0.15477131)68:0.017628867)28:0.024838734,(((Eubacterium_cellulosolvens_6_uid61055:0.10760008,(Butyrivibrio_proteoclasticus_B316_uid51489:0.15297796,(Oribacterium_sinus_F0268_uid55891:0.06717426,Oribacterium_oral_taxon_078_F0262_uid55773:0.10737877)100:0.10565215)42:0.03528736)19:0.02112861,((Clostridium_hylemonae_DSM_15053_uid55299:0.10699206,(Eubacterium_saburreum_DSM_3986_uid61491:0.14137185,Butyrivibrio_crossotus_DSM_2876_uid55091:0.11215342)63:0.0406472)5:0.023465069,(Eubacterium_ventriosum_ATCC_27560_uid54517:0.09386971,(Eubacterium_eligens_ATCC_27750_uid59171:0.10776999,(Eubacterium_rectale_ATCC_33656_uid59169:0.08560134,Shuttleworthia_satelles_DSM_14600_uid55775:0.15643068)37:0.019994745)25:0.009522837)13:0.017420119)1:0.012460762)4:0.029814644,(Blautia_hydrogenotrophica_DSM_10507_uid54939:0.079095475,Bryantella_formatexigens_DSM_14469_uid54943:0.11490344):0.02580701)56:0.00827327)3:0.012106638)12:0.04020303)34:0.02346294)25:0.0243417)27:0.066535994)99:0.112013295)100:0.048532896)85:0.03963739)47:0.02921211)45:0.060098335)80:0.020077692)48:0.057134945)54:0.041367643)24:0.023855457)2:0.028862664)0:0.027111592)3:0.028804297)3:0.016592517)1:0.021770312)1:0.00912189)2:0.038015187)6:0.013716921,(((Oceanithermus_profundus_DSM_14977_uid60855:0.09207356,(Thermus_thermophilus_HB8_uid58223:0.17151535,Marinithermus_hydrothermalis_T1_DSM_14884_2503423006:0.1049725)35:0.027401036)56:0.06928122,(Meiothermus_ruber_DSM_1279_uid46661:0.1412444,Meiothermus_silvanus_DSM_9946_uid49485:0.13162355)100:0.07656969)99:0.12157116,(Truepera_radiovictrix_DSM_17093_uid49533:0.22622748,(Deinococcus_peraridilitoris_KR_200_DSM_19664_2504557003:0.08360726,((Deinococcus_proteolyticus_MRP_uid63399:0.09993614,Deinococcus_hopiensis_KR_140_DSM_18049_2502422300:0.121917054)91:0.046306506,Deinococcus_maricopensis_LB_34_DSM_21211_2503982045:0.14202242)59:0.01796382)100:0.14343941)76:0.04472629)100:0.2606215);
