# Supplementary material for: Phylogeny of Bacterial and Archaeal Genomes Using Conserved Genes: Supertrees and Supermatrices
Source: PLoS One. 2013 Apr 25;8(4):e62510. doi: 10.1371/journal.pone.0062510 (PMC3636077; doi:10.1371/journal.pone.0062510)
Supplement: Datafile S3 — FastTree of all bacteria and archaea analyzed (2966 taxa) from 38 concatenated genes (Newick format). Phylogenetic tree of 2966 bacterial and archaeal taxa, inferred from a concatenated alignment of 38 marker genes (Wu et al., in prep) using FastTree. This Newick format is suitable for use in most tree-viewing programs. (TXT) [file pone.0062510.s010.txt]

((candidate_division_TM7_genomosp_GTL1_uid54755_fa/1-3771:0.92977,(Candidatus_Hodgkinia_cicadicola_Dsem_uid59311_fa/1-3960:2.33462,((Candidatus_Zinderia_insecticola_CARI_uid52459_fa/1-5314:0.8906,Candidatus_Carsonella_ruddii_uid58773_fa/1-3591:2.08813)0.992:0.56582,(((Hippea_maritima_MH2_DSM_10411_2503128001_faa/1-7976:1.4E-4,Hippea_maritima_MH2_DSM_10411_2504136000_faa/1-7973:1.4E-4)1.000:0.47,((Nitratiruptor_SB155_2_uid58861_fa/1-7861:0.19452,((((((Arcobacter_nitrofigilis_DSM_7299_uid49001_fa/1-7842:2.5E-4,Arcobacter_nitrofigilis_DSM_7299_646564506_faa/1-7840:3.8E-4)1.000:0.11878,(Arcobacter_butzleri_JV22_uid61483_fa/1-7861:0.00192,Arcobacter_butzleri_RM4018_uid58557_fa/1-7859:0.00243)1.000:0.1024)1.000:0.17491,((Sulfuricurvum_kujiense_DSM_16994_uid60789_fa/1-7863:1.7E-4,Sulfuricurvum_kujiense_YK_1_DSM_16994_2503538015_faa/1-7842:1.4E-4)1.000:0.17215,(Sulfurimonas_denitrificans_DSM_1251_uid58185_fa/1-7863:0.07958,(Campylobacterales_bacterium_GD_1_uid54671_fa/1-7156:0.07009,(Sulfurimonas_autotrophica_DSM_16294_uid53043_fa/1-7862:1.2E-4,Sulfurimonas_autotrophica_OK10_DSM_16294_648028058_faa/1-7862:3.6E-4)1.000:0.09634)0.270:0.03075)1.000:0.10127)1.000:0.11867)1.000:0.04124,(Sulfurovum_NBC37_1_uid58863_fa/1-7859:0.14306,(Nitratifractor_salsuginis_DSM_16511_uid62183_fa/1-7863:1.5E-4,Nitratifractor_salsuginis_E9I37_1_DSM_16511_2503538035_faa/1-7860:5.6E-4)1.000:0.14516)1.000:0.13571)0.999:0.03665,((Sulfurospirillum_deleyianum_DSM_6946_uid41861_fa/1-7856:4.0E-4,Sulfurospirillum_deleyianum_5175_DSM_6946_646311960_faa/1-7866:1.2E-4)1.000:0.19803,((Campylobacter_lari_RM2100_uid58115_fa/1-7865:0.08006,((Campylobacter_upsaliensis_JV21_uid61485_fa/1-7873:0.00402,Campylobacter_upsaliensis_RM3195_uid54143_fa/1-7853:0.01136)1.000:0.09433,((Campylobacter_coli_JV20_uid51831_fa/1-7863:9.9E-4,Campylobacter_coli_RM2228_uid54141_fa/1-7611:0.00289)1.000:0.03364,(Campylobacter_jejuni_414_uid43389_fa/1-7779:0.02179,((Campylobacter_jejuni_doylei_269_97_uid58671_fa/1-7849:0.01047,((((Campylobacter_jejuni_RM1221_uid57899_fa/1-7847:0.00212,(((Campylobacter_jejuni_CF93_6_uid54373_fa/1-7559:4.2E-4,Campylobacter_jejuni_NCTC_11168_uid57587_fa/1-7848:2.4E-4)0.813:2.7E-4,Campylobacter_jejuni_84_25_uid54381_fa/1-7766:0.00486)0.988:0.0012,Campylobacter_jejuni_CG8421_uid54941_fa/1-7841:0.00334)0.179:6.7E-4)0.995:0.00197,Campylobacter_jejuni_CG8486_uid54417_fa/1-7791:0.00395)0.992:0.0015,((Campylobacter_jejuni_81_176_uid54451_fa/1-7785:6.4E-4,Campylobacter_jejuni_81_176_uid58503_fa/1-7848:1.4E-4)0.992:0.00154,((Campylobacter_jejuni_260_94_uid54369_fa/1-7815:5.9E-4,Campylobacter_jejuni_ICDCCJ07001_uid61249_fa/1-7727:8.1E-4)0.994:0.00146,Campylobacter_jejuni_HB93_13_uid54375_fa/1-7786:0.00344)0.962:0.00179)0.298:7.2E-4)0.998:0.0018,Campylobacter_jejuni_81116_uid58771_fa/1-7845:0.00276)0.612:6.8E-4)0.853:0.0012,Campylobacter_jejuni_1336_uid43391_fa/1-7848:0.00506)1.000:0.00624)1.000:0.02391)1.000:0.03585)1.000:0.04406)1.000:0.08527,((Campylobacter_gracilis_RM3268_uid55421_fa/1-7875:0.14265,Campylobacter_hominis_ATCC_BAA_381_uid58981_fa/1-7857:0.1405)1.000:0.06492,((Campylobacter_fetus_82_40_uid58545_fa/1-7858:1.6E-4,Campylobacter_fetus_venerealis_Azul_94_uid54087_fa/0-6602:0.06132)1.000:0.12847,((Campylobacter_rectus_RM3267_uid55417_fa/1-7864:0.01335,Campylobacter_showae_RM3277_uid55419_fa/1-7864:0.01038)1.000:0.09789,(Campylobacter_concisus_13826_uid58667_fa/1-7856:0.05951,Campylobacter_curvus_525_92_uid58669_fa/1-7866:0.05951)1.000:0.04706)1.000:0.05221)0.218:0.0214)1.000:0.03344)1.000:0.11582)1.000:0.08379)0.604:0.02842,((Wolinella_succinogenes_DSM_1740_uid61591_fa/1-7867:0.16384,(Helicobacter_winghamensis_ATCC_BAA_430_uid55619_fa/1-7816:0.07846,(Helicobacter_pullorum_MIT_98_5489_uid55293_fa/1-7839:0.04751,(Helicobacter_canadensis_MIT_98_5491_uid55289_fa/1-7878:1.4E-4,Helicobacter_canadensis_MIT_98_5491_uid55359_fa/1-7877:1.4E-4)1.000:0.05259)1.000:0.04756)1.000:0.12085)1.000:0.04079,((Helicobacter_bilis_ATCC_43879_uid55617_fa/1-7795:0.2741,(Helicobacter_cinaedi_CCUG_18818_uid55291_fa/1-7822:0.05911,Helicobacter_hepaticus_ATCC_51449_uid57737_fa/1-7844:0.08533)1.000:0.13524)0.956:0.0401,(Helicobacter_mustelae_12198_uid46647_fa/1-7806:0.20127,((Helicobacter_acinonychis_Sheeba_uid58685_fa/1-7631:0.02465,(((Helicobacter_pylori_HPKX_438_AG0C1_uid55039_fa/1-6878:0.00185,Helicobacter_pylori_HPKX_438_CA4C1_uid55041_fa/1-4288:0.01727)1.000:0.01082,((Helicobacter_pylori_B128_uid55309_fa/1-7253:0.00291,Helicobacter_pylori_B8_uid49873_fa/1-7637:4.1E-4)1.000:0.0091,((Helicobacter_pylori_26695_uid57787_fa/1-7629:0.00792,(Helicobacter_pylori_G27_uid59305_fa/1-7636:0.00845,(Helicobacter_pylori_PeCan4_uid53539_fa/1-7648:0.01256,(Helicobacter_pylori_P12_uid59327_fa/1-7647:0.00732,Helicobacter_pylori_J99_uid57789_fa/1-7639:0.01534)0.772:0.00254)1.000:0.01081)0.657:0.00203)0.995:0.00316,(Helicobacter_pylori_B38_uid59415_fa/1-7637:0.0077,(Helicobacter_pylori_HPAG1_uid58517_fa/1-7637:0.01102,Helicobacter_pylori_SJM180_uid53541_fa/1-7631:0.01184)0.606:0.00202)0.976:0.00192)0.638:0.00191)0.907:0.00291)0.989:0.00349,(Helicobacter_pylori_98_10_uid55307_fa/1-7635:0.00655,Helicobacter_pylori_Shi470_uid59165_fa/1-7635:0.00786)1.000:0.00594)1.000:0.01209)1.000:0.16976,(Helicobacter_felis_ATCC_49179_uid61409_fa/1-7830:0.12699,(Helicobacter_suis_HS1_uid62531_fa/1-7612:0.00157,Helicobacter_suis_HS5_uid62533_fa/1-7533:0.00104)1.000:0.13361)1.000:0.17329)1.000:0.10902)0.985:0.0385)1.000:0.07211)1.000:0.12545)1.000:0.04971)1.000:0.06495,(Caminibacter_mediatlanticus_TB_2_uid54669_fa/1-7292:0.07157,Nautilia_profundicola_AmH_uid59345_fa/1-7789:0.07561)1.000:0.17934)1.000:0.40265)0.997:0.07689,(((Thermovibrio_ammonificans_HB_1_uid62095_fa/1-7952:0.09084,(Desulfurobacterium_thermolithotrophum_DSM_11699_uid63405_fa/1-7987:1.4E-4,Desulfurobacterium_thermolithotrophum_BSA_DSM_11699_2503754020_faa/1-7990:1.0E-4)1.000:0.07828)1.000:0.2615,((Persephonella_marina_EX_H1_uid58119_fa/1-7955:0.14431,(Sulfurihydrogenibium_azorense_Az_Fu1_uid58121_fa/1-7932:0.0781,(Sulfurihydrogenibium_yellowstonense_SS_5_uid54637_fa/1-5724:0.05689,Sulfurihydrogenibium_YO3AOP1_uid58855_fa/1-7926:0.01088)1.000:0.07694)1.000:0.10564)1.000:0.16627,((Aquifex_aeolicus_VF5_uid57765_fa/1-7940:0.16449,Hydrogenivirga_128_5_R1_1_uid54685_fa/1-7886:0.17667)0.000:0.05081,(((Hydrogenobacter_thermophilus_TK_6_uid45927_fa/1-7955:1.3E-4,(Hydrogenobacter_thermophilus_TK_6_DSM_6534_2502957034_faa/1-7957:0.0,Hydrogenobacter_thermophilus_TK_6_DSM_6534_646311936_faa/1-7957:0.0):1.2E-4)1.000:0.16803,(Thermocrinis_albus_DSM_14484_uid46231_fa/1-7953:1.1E-4,Thermocrinis_albus_HI_11_12_DSM_14484_646564582_faa/1-7950:1.4E-4)1.000:0.153)1.000:0.07721,Hydrogenobaculum_Y04AAS1_uid58857_fa/1-7933:0.40668)0.270:0.04817)1.000:0.15137)1.000:0.14603)1.000:0.09948,(((((Fervidobacterium_nodosum_Rt17_B1_uid58625_fa/1-7908:0.21736,(Thermosipho_africanus_TCF52B_uid59095_fa/1-7906:0.06255,Thermosipho_melanesiensis_BI429_uid58683_fa/1-7911:0.07946)1.000:0.11615)1.000:0.08964,((Thermotoga_neapolitana_DSM_4359_uid59065_fa/1-7924:0.04486,(Thermotoga_maritima_MSB8_uid57723_fa/1-7926:0.00428,(Thermotoga_RQ2_uid58935_fa/1-7927:0.00126,(Thermotoga_naphthophila_RKU_10_uid42777_fa/1-7927:0.00284,Thermotoga_petrophila_RKU_1_uid58655_fa/1-7927:0.00439)1.000:0.0046)1.000:0.00588)1.000:0.04233)1.000:0.15209,(Thermotoga_lettingae_TMO_uid58419_fa/1-7916:0.17867,Thermotoga_thermarum_LA3_DSM_5069_2503508007_faa/1-7924:0.14563)1.000:0.14796)0.998:0.04411)1.000:0.05834,((Kosmotoga_olearia_TBF_19_5_1_uid59205_fa/1-7950:0.14102,Thermotogales_bacterium_mesG1_Ag_4_2_uid52599_fa/1-7925:0.24938)1.000:0.15813,Petrotoga_mobilis_SJ95_uid58747_fa/1-7949:0.40552)0.959:0.04311)1.000:0.2658,((Dictyoglomus_thermophilum_H_6_12_uid59439_fa/1-7982:0.02738,Dictyoglomus_turgidum_DSM_6724_uid59177_fa/1-7972:0.03729)1.000:0.40086,(Coprothermobacter_proteolyticus_DSM_5265_uid59253_fa/1-7767:0.62594,(Thermodesulfobium_narugense_Na82_DSM_14796_2502894016_faa/1-7819:0.03782,Thermodesulfobium_narugense_Na82_DSM_14796_2504756006_faa/1-7913:0.00128)1.000:0.56368)0.993:0.1043)0.957:0.05603)1.000:0.06054,(((((Ilyobacter_polytropus_DSM_2926_uid59769_fa/1-7974:1.4E-4,Ilyobacter_polytropus_CuHBu1_DSM_2926_2503538000_faa/1-7976:1.5E-4)1.000:0.12582,((Fusobacterium_mortiferum_ATCC_9817_uid55571_fa/1-7976:0.05877,(Fusobacterium_ulcerans_ATCC_49185_uid55615_fa/1-7974:0.01083,Fusobacterium_varium_ATCC_27725_uid55573_fa/1-7975:0.00925)1.000:0.05384)1.000:0.0337,((Fusobacterium_D12_uid55613_fa/1-7602:0.02711,(Fusobacterium_3_1_5R_uid55607_fa/1-7599:0.00117,Fusobacterium_gonidiaformans_ATCC_25563_uid55569_fa/1-7601:8.9E-4)1.000:0.01582)1.000:0.09284,((Fusobacterium_2_1_31_uid55605_fa/1-7592:0.00312,(Fusobacterium_1_1_41FAA_uid47783_fa/1-7519:0.00434,Fusobacterium_periodonticum_ATCC_33693_uid55335_fa/1-7519:0.00653)1.000:0.00715)1.000:0.0181,((((((Fusobacterium_3_1_36A2_uid55995_fa/1-7592:0.00123,Fusobacterium_nucleatum_vincentii_ATCC_49256_uid54115_fa/1-7230:0.01212)0.973:0.00125,Fusobacterium_4_1_13_uid55609_fa/1-7593:7.5E-4)0.953:0.00164,Fusobacterium_3_1_27_uid47791_fa/1-7593:0.00129)1.000:0.00746,(Fusobacterium_3_1_33_uid40851_fa/1-7416:0.00236,(Fusobacterium_D11_uid55627_fa/1-7531:0.00701,Fusobacterium_7_1_uid55611_fa/1-7592:0.0023)0.536:7.5E-4)1.000:0.01431)1.000:0.00681,(Fusobacterium_nucleatum_ATCC_23726_uid49043_fa/1-7591:0.0018,Fusobacterium_nucleatum_ATCC_25586_uid57885_fa/1-7541:0.00799)1.000:0.01087)0.300:0.0035,Fusobacterium_nucleatum_polymorphum_ATCC_10953_uid54419_fa/1-7593:0.0086)0.998:0.01156)1.000:0.10408)1.000:0.05369)1.000:0.05672)1.000:0.1205,((Sebaldella_termitidis_ATCC_33386_uid41865_fa/1-7927:1.2E-4,Sebaldella_termitidis_ATCC_33386_646311952_faa/1-7929:1.4E-4)1.000:0.12832,((Streptobacillus_moniliformis_DSM_12112_uid41863_fa/1-7963:1.4E-4,Streptobacillus_moniliformis_9901_DSM_12112_646311956_faa/1-7965:1.4E-4)1.000:0.20958,((Leptotrichia_goodfellowii_F0264_uid41359_fa/1-7936:0.00383,Leptotrichia_goodfellowii_LB_57_DSM_19756_2502545042_faa/1-7627:0.00815)1.000:0.06767,(Leptotrichia_hofstadii_F0254_uid55767_fa/1-7165:0.05221,(Leptotrichia_buccalis_C_1013_b_uid59211_fa/1-7962:1.1E-4,Leptotrichia_buccalis_C_1013_b_DSM_1135_644736384_faa/1-7966:2.3E-4)0.995:0.00772)1.000:0.07688)1.000:0.05008)0.898:0.04103)1.000:0.13543)1.000:0.24572,(candidate_division_TM7_single_cell_isolate_TM7c_uid54643_fa/0-7409:1.01182,((Acholeplasma_laidlawii_PG_8A_uid58901_fa/1-7958:0.28385,(Candidatus_Phytoplasma_mali_uid59087_fa/1-7322:0.32696,(Candidatus_Phytoplasma_australiense_uid61641_fa/1-7201:0.22163,(Aster_yellows_witches_broom_phytoplasma_AYWB_uid58297_fa/1-7236:0.02664,Onion_yellows_phytoplasma_OY_M_uid58015_fa/1-6970:0.02083)1.000:0.08758)1.000:0.1556)1.000:0.21497)1.000:0.2097,(((Mesoplasma_florum_L1_uid58055_fa/1-7541:0.17845,(Mycoplasma_mycoides_SC_PG1_uid58031_fa/1-7483:0.03193,(Mycoplasma_capricolum_ATCC_27343_uid58525_fa/1-7556:0.01414,Mycoplasma_leachii_PG50_uid60849_fa/1-7556:0.00837)0.976:0.01095)1.000:0.16153)1.000:0.34104,(((Mycoplasma_haemofelis_Langford_1_uid62461_fa/1-6640:0.46335,(Mycoplasma_suis_Illinois_uid61897_fa/1-6375:1.2E-4,Mycoplasma_suis_KI_3806_uid63665_fa/1-6329:0.00189)1.000:0.89622)1.000:0.46405,((Mycoplasma_gallisepticum_R_low_uid57993_fa/1-7224:0.30446,(Mycoplasma_pneumoniae_M129_uid57709_fa/1-6694:0.14106,(Mycoplasma_genitalium_G37_uid54277_fa/1-6170:0.00771,Mycoplasma_genitalium_G37_uid57707_fa/1-6733:1.4E-4)1.000:0.15675)1.000:0.36287)1.000:0.19076,(Mycoplasma_penetrans_HF_2_uid57729_fa/1-7534:0.44754,((Ureaplasma_parvum_serovar_14_ATCC_33697_uid54873_fa/1-7252:3.5E-4,((Ureaplasma_parvum_serovar_3_ATCC_27815_uid58887_fa/1-7252:0.0,Ureaplasma_parvum_serovar_3_ATCC_700970_uid57711_fa/1-7252:0.0):4.2E-4,(Ureaplasma_parvum_serovar_1_ATCC_27813_uid54875_fa/1-7253:7.0E-4,Ureaplasma_parvum_serovar_6_ATCC_27818_uid54747_fa/1-7253:9.7E-4)0.928:4.2E-4)0.931:0.00104)1.000:0.02446,((((Ureaplasma_urealyticum_serovar_9_ATCC_33175_uid54651_fa/1-7267:1.4E-4,Ureaplasma_urealyticum_serovar_2_ATCC_27814_uid54915_fa/1-7267:6.9E-4)0.000:1.4E-4,((Ureaplasma_urealyticum_serovar_5_ATCC_27817_uid54749_fa/1-7267:0.0,Ureaplasma_urealyticum_serovar_8_ATCC_27618_uid54645_fa/1-7267:0.0):1.4E-4,(Ureaplasma_urealyticum_serovar_11_ATCC_33695_uid54751_fa/1-7150:2.8E-4,Ureaplasma_urealyticum_serovar_7_ATCC_27819_uid54649_fa/1-7267:2.2E-4)0.944:1.4E-4)0.740:1.3E-4)0.965:1.4E-4,(Ureaplasma_urealyticum_serovar_10_ATCC_33699_uid59011_fa/1-7266:0.00121,Ureaplasma_urealyticum_serovar_13_ATCC_33698_uid54877_fa/1-7187:0.00328)0.898:1.4E-4)0.000:1.2E-4,(Ureaplasma_urealyticum_serovar_4_ATCC_27816_uid54647_fa/1-6749:1.7E-4,Ureaplasma_urealyticum_serovar_12_ATCC_33696_uid54753_fa/1-7244:1.3E-4)0.000:1.4E-4)1.000:0.02265)1.000:0.41707)1.000:0.0849)0.988:0.0672)1.000:0.17844,((Mycoplasma_arthritidis_158L3_1_uid58005_fa/1-7222:0.17181,Mycoplasma_hominis_uid41875_fa/1-6681:0.17145)1.000:0.28325,(((((Mycoplasma_fermentans_JER_uid53543_fa/1-7286:0.00126,Mycoplasma_fermentans_M64_uid62099_fa/1-7301:0.00126)1.000:0.15421,(Mycoplasma_bovis_PG45_uid60859_fa/1-7310:0.02445,(Mycoplasma_agalactiae_PG2_uid61619_fa/1-7293:0.00874,Mycoplasma_agalactiae_uid46679_fa/1-7293:0.00364)1.000:0.03062)1.000:0.173)1.000:0.12922,(Mycoplasma_synoviae_53_uid58061_fa/1-6649:0.31685,(Mycoplasma_alligatoris_A21JP2_uid46947_fa/1-7308:0.09715,Mycoplasma_crocodyli_MP145_uid47087_fa/1-7341:0.09044)1.000:0.12163)0.949:0.05228)1.000:0.12067,Mycoplasma_pulmonis_UAB_CTIP_uid61569_fa/1-7203:0.35466)0.992:0.04606,(Mycoplasma_mobile_163K_uid58077_fa/1-7326:0.37794,(Mycoplasma_hyorhinis_HUB_1_uid51695_fa/1-7158:0.20149,(Mycoplasma_conjunctivae_HRC_581_uid59325_fa/1-7197:0.17385,Mycoplasma_hyopneumoniae_232_uid58205_fa/1-6727:0.30856)1.000:0.1157)1.000:0.17669)0.464:0.03645)0.999:0.05452)1.000:0.28269)1.000:0.08923)1.000:0.11704,((Catenibacterium_mitsuokai_DSM_15897_uid54829_fa/1-7974:0.14816,(Coprobacillus_29_1_uid62161_fa/1-7982:0.084,(Clostridium_spiroforme_DSM_1552_uid54607_fa/1-7971:0.06438,(Clostridium_ramosum_DSM_1402_uid54811_fa/1-7925:2.5E-4,Coprobacillus_D7_uid55621_fa/1-7980:2.4E-4)1.000:0.03268)1.000:0.10037)0.553:0.0436)1.000:0.18111,(Erysipelothrix_rhusiopathiae_ATCC_19414_uid55483_fa/1-7973:0.31097,((Eubacterium_biforme_DSM_3989_uid55117_fa/1-7945:0.22292,(Eubacterium_dolichum_DSM_3991_uid54609_fa/1-7449:0.07441,(Erysipelotrichaceae_bacterium_5_2_54FAA_uid46995_fa/1-7963:0.07362,(Clostridium_HGF2_uid61051_fa/1-7972:0.02081,Erysipelotrichaceae_bacterium_3_1_53_uid59459_fa/1-7965:0.01863)1.000:0.05332)0.974:0.02473)1.000:0.07966)1.000:0.09252,(Holdemania_filiformis_DSM_12042_uid55297_fa/1-7983:0.14929,(Bulleidia_extructa_W1219_uid43197_fa/1-7366:0.14635,Solobacterium_moorei_F0204_uid62281_fa/1-7450:0.1088)1.000:0.17221)1.000:0.05412)1.000:0.06026)1.000:0.08433)1.000:0.0995)1.000:0.04841)1.000:0.08187)0.078:0.04508)1.000:0.06663,(((((Symbiobacterium_thermophilum_IAM_14863_uid58165_fa/1-7640:0.33031,((Sulfobacillus_acidophilus_NAL_DSM_10332_2502171164_faa/1-7622:0.15756,Sulfobacillus_thermosulfidooxidans_AT_1_DSM_9293_2504557001_faa/1-7595:0.18192)1.000:0.26902,((Thermaerobacter_subterraneus_DSM_13965_uid61053_fa/1-7975:1.4E-4,Thermaerobacter_subterraneus_C21_DSM_13965_2503423007_faa/1-7980:1.4E-4)1.000:0.0343,(Thermaerobacter_marianensis_DSM_12885_uid61727_fa/1-7949:1.4E-4,Thermaerobacter_marianensis_7p75a_DSM_12885_2503538005_faa/1-7955:1.4E-4)1.000:0.0349)1.000:0.27391)0.976:0.05901)1.000:0.06425,(((((Anaerofustis_stercorihominis_DSM_17244_uid54805_fa/1-7985:0.31292,(Eubacterium_limosum_KIST612_uid59777_fa/1-7971:0.13471,Pseudoramibacter_alactolyticus_ATCC_23263_uid61507_fa/1-8003:0.16941)1.000:0.15084)1.000:0.10312,((Eubacterium_saphenum_ATCC_49989_uid55765_fa/1-7356:0.45951,((Peptoniphilus_duerdenii_ATCC_BAA_1640_uid51739_fa/1-7974:0.17747,((Peptoniphilus_oral_taxon_386_F0131_uid49961_fa/1-8001:0.10753,(Peptoniphilus_asaccharolyticus_UW_228_DSM_20463_2501025491_faa/1-7995:1.4E-4,Peptoniphilus_asaccharolyticus_UW_228_DSM_20463_2503982046_faa/1-7997:1.4E-4)1.000:0.12013)1.000:0.04724,(Peptoniphilus_harei_ACS_146_V_Sch2b_uid61041_fa/1-8003:0.1267,(Peptoniphilus_lacrimalis_315_B_uid42973_fa/1-8007:0.00149,Peptoniphilus_oral_taxon_836_F0141_uid50573_fa/1-7916:0.00388)1.000:0.13469)1.000:0.05791)0.998:0.03407)1.000:0.10892,(((Anaerococcus_vaginalis_ATCC_51170_uid56001_fa/1-7450:0.02217,(Anaerococcus_hydrogenalis_ACS_025_V_Sch4_uid63589_fa/1-7350:0.0042,Anaerococcus_hydrogenalis_DSM_7454_uid55367_fa/1-7376:0.00257)1.000:0.01936)1.000:0.09376,(Anaerococcus_lactolyticus_ATCC_51172_uid55391_fa/1-7461:0.10156,(Anaerococcus_tetradius_ATCC_35098_uid55461_fa/1-7643:0.03895,(Anaerococcus_prevotii_DSM_20548_uid59219_fa/1-7646:1.4E-4,Anaerococcus_prevotii_PC_1_DSM_20548_644736326_faa/1-7648:1.3E-4)1.000:0.04252)1.000:0.0505)1.000:0.07749)1.000:0.25721,(Parvimonas_micra_ATCC_33270_uid54527_fa/1-7980:0.22803,(Finegoldia_magna_ATCC_53516_uid59519_fa/1-7993:0.01351,(Finegoldia_magna_ATCC_29328_uid58867_fa/1-7992:5.0E-4,(Finegoldia_magna_ACS_171_V_Col3_uid51417_fa/1-7990:0.00197,Finegoldia_magna_BVS033A4_uid51529_fa/1-7990:8.6E-4)0.576:2.5E-4)1.000:0.00799)1.000:0.21429)0.917:0.05348)1.000:0.0484)1.000:0.10526)0.978:0.0486,((Alkaliphilus_metalliredigens_QYMF_uid58171_fa/1-7980:0.15524,Alkaliphilus_oremlandii_OhILAs_uid58495_fa/1-7451:0.13532)1.000:0.13346,(((Peptostreptococcus_anaerobius_653_L_uid46195_fa/1-7454:0.05867,Peptostreptococcus_stomatis_DSM_17678_uid52563_fa/1-7446:0.05809)1.000:0.07431,(Clostridium_hiranonis_DSM_13275_uid55075_fa/1-7441:0.07719,(Clostridium_bartlettii_DSM_16795_uid54809_fa/1-7972:0.1106,((Clostridium_difficile_NAP08_uid49121_fa/1-7582:0.00438,((Clostridium_difficile_BI9_uid42473_fa/1-7583:3.9E-4,Clostridium_difficile_QCD_63q42_uid54949_fa/1-7583:5.2E-4)0.818:1.4E-4,(Clostridium_difficile_QCD_66c26_uid54865_fa/1-7583:1.4E-4,Clostridium_difficile_QCD_32g58_uid54377_fa/1-7449:0.00378)0.984:6.4E-4)0.955:0.0011)0.997:0.00471,((Clostridium_difficile_630_uid57679_fa/1-7531:0.00129,((Clostridium_difficile_CD196_uid41017_fa/1-7531:0.0,Clostridium_difficile_QCD_37x79_uid54955_fa/1-7531:0.0,Clostridium_difficile_QCD_76w55_uid54951_fa/1-7531:0.0,Clostridium_difficile_QCD_97b34_uid54953_fa/1-7531:0.0,Clostridium_difficile_R20291_uid40921_fa/1-7531:0.0):1.4E-4,Clostridium_difficile_CIP_107932_uid55049_fa/1-7447:0.00145)0.953:5.1E-4)0.913:7.1E-4,(Clostridium_difficile_NAP07_uid49315_fa/1-7584:1.4E-4,Clostridium_difficile_QCD_23m63_uid55047_fa/1-7587:1.4E-4)1.000:0.00587)0.952:0.00368)1.000:0.07954)0.956:0.02859)1.000:0.06407)1.000:0.10292,(Clostridium_sticklandii_DSM_519_uid59585_fa/1-7540:0.13117,Eubacterium_yurii_margaretiae_ATCC_43715_uid52347_fa/1-7455:0.21278)1.000:0.10567)1.000:0.0546)1.000:0.04984)0.999:0.03375)1.000:0.03262,((Clostridiales_genomosp_BVAB3_UPII9_5_uid46219_fa/1-7443:0.41047,((Clostridium_cellulolyticum_H10_uid58709_fa/1-7994:0.03094,Clostridium_papyrosolvens_DSM_2782_uid55815_fa/1-7993:0.02195)1.000:0.20071,(Acetivibrio_cellulolyticus_CD2_uid51533_fa/1-7999:0.09291,(Clostridium_thermocellum_DSM_2360_uid55637_fa/1-7603:9.5E-4,(Clostridium_thermocellum_ATCC_27405_uid57917_fa/1-7954:1.4E-4,Clostridium_thermocellum_JW20_uid55013_fa/1-7954:1.2E-4)0.000:1.1E-4)1.000:0.13836)1.000:0.05616)1.000:0.05351)1.000:0.07329,(((Bacteroides_capillosus_ATCC_29799_uid54531_fa/1-7958:0.10648,Ruminococcaceae_bacterium_D16_uid52825_fa/1-7942:0.12062)1.000:0.18033,((Subdoligranulum_variabile_DSM_15176_uid54539_fa/1-7903:0.13042,(Faecalibacterium_prausnitzii_M21_2_uid54555_fa/1-7971:0.00888,(Faecalibacterium_cf_prausnitzii_KLE1255_uid60645_fa/1-7972:0.01229,Faecalibacterium_prausnitzii_A2_165_uid54551_fa/1-7891:0.01825)0.714:0.00814)1.000:0.11268)1.000:0.24467,((Clostridium_methylpentosum_DSM_5476_uid55281_fa/1-7979:0.1659,(Eubacterium_siraeum_DSM_15702_uid54603_fa/1-7950:0.2149,(Ruminococcus_flavefaciens_FD_1_uid55965_fa/1-7975:0.14803,(Ruminococcus_albus_7_uid51721_fa/1-7968:0.02178,Ruminococcus_albus_8_uid47357_fa/1-7963:0.0241)1.000:0.15128)1.000:0.05159)1.000:0.04137)1.000:0.03927,(Ethanoligenens_harbinense_YUAN_3_uid46255_fa/1-7990:0.23412,(Anaerotruncus_colihominis_DSM_17241_uid54807_fa/1-7971:0.19847,Clostridium_leptum_DSM_753_uid54605_fa/1-7993:0.16763)0.781:0.03941)0.715:0.02411)0.991:0.02804)1.000:0.04573)1.000:0.12435,((((Clostridium_perfringens_C_JGS1495_uid54845_fa/1-7812:5.3E-4,(((((Clostridium_perfringens_NCTC_8239_uid54853_fa/1-7456:0.00254,Clostridium_perfringens_CPE_F4969_uid54851_fa/1-7494:0.00152)0.887:7.0E-4,Clostridium_perfringens_B_ATCC_3626_uid54847_fa/1-7627:1.4E-4)0.738:1.4E-4,(Clostridium_perfringens_E_JGS1987_uid54849_fa/1-7587:0.00162,Clostridium_perfringens_D_JGS1721_uid55051_fa/1-7390:0.00156)0.012:1.6E-4)0.598:1.4E-4,Clostridium_perfringens_ATCC_13124_uid57901_fa/1-7995:1.4E-4)0.810:1.4E-4,Clostridium_perfringens_13_uid57681_fa/1-7977:0.00232)0.760:2.2E-4)1.000:0.10208,(Clostridium_7_2_43FAA_uid55597_fa/1-7993:0.08101,((Clostridium_botulinum_B_Eklund_17B_uid59159_fa/1-7987:0.00697,(Clostridium_botulinum_E1_BoNT_E_Beluga_uid55261_fa/1-7989:0.0017,Clostridium_botulinum_E3_Alaska_E43_uid59157_fa/1-7989:0.00125)0.999:0.00393)1.000:0.05789,(Clostridium_beijerinckii_NCIMB_8052_uid58137_fa/1-7993:0.05064,(Clostridium_butyricum_5521_uid54843_fa/1-7304:0.00165,Clostridium_butyricum_E4_BoNT_E_BL5262_uid55919_fa/1-7991:1.4E-4)1.000:0.04259)1.000:0.02854)1.000:0.04966)1.000:0.03581)1.000:0.05229,((Clostridium_tetani_E88_uid57683_fa/1-7464:0.1485,((Clostridium_sporogenes_ATCC_15579_uid54895_fa/1-7995:0.00851,((Clostridium_botulinum_Ba4_657_uid59173_fa/1-7995:0.0,Clostridium_botulinum_Bf_uid54839_fa/1-7995:0.0):0.00286,(Clostridium_botulinum_A3_Loch_Maree_uid59149_fa/1-7996:0.0062,((((Clostridium_botulinum_A_ATCC_19397_uid58927_fa/1-7996:0.0,Clostridium_botulinum_A_Hall_uid58931_fa/1-7996:0.0):1.3E-4,Clostridium_botulinum_A_ATCC_3502_uid61579_fa/1-7996:1.3E-4)0.939:5.4E-4,(Clostridium_botulinum_A2_Kyoto_uid59229_fa/1-7996:8.1E-4,Clostridium_botulinum_NCTC_2916_uid54837_fa/1-7988:1.5E-4)0.239:7.2E-4)0.970:0.00116,(Clostridium_botulinum_F_Langeland_uid58929_fa/1-7996:0.00356,Clostridium_botulinum_B1_Okra_uid59147_fa/1-7996:0.00407)0.822:8.9E-4)0.927:9.1E-4)0.979:0.00246)0.981:0.00486)1.000:0.113,((Clostridium_carboxidivorans_P7_uid48985_fa/1-7527:0.01453,Clostridium_carboxidivorans_P7_uid55755_fa/1-7913:1.5E-4)1.000:0.07527,((Clostridium_kluyveri_DSM_555_uid58885_fa/1-7985:0.0,Clostridium_kluyveri_NBRC_12016_uid59369_fa/1-7985:0.0):0.08281,Clostridium_ljungdahlii_DSM_13528_uid50583_fa/1-7991:0.05775)1.000:0.0561)1.000:0.02881)0.412:0.0174)0.997:0.02156,((Clostridium_botulinum_D_1873_uid55777_fa/1-7986:0.02928,(Clostridium_botulinum_C_Eklund_uid54841_fa/1-7824:0.01237,Clostridium_novyi_NT_uid58643_fa/1-7985:0.01043)1.000:0.02142)1.000:0.10969,((Clostridium_cellulovorans_743B_uid51503_fa/1-7996:0.0,Clostridium_cellulovorans_743B_uid52819_fa/1-7996:0.0):0.15467,Clostridium_acetobutylicum_ATCC_824_uid57677_fa/1-7994:0.13897)0.725:0.02513)0.986:0.0177)0.873:0.01766)1.000:0.16806,((Clostridium_lentocellum_DSM_5427_uid49117_fa/1-7977:0.12106,Epulopiscium_N_t_morphotype_B_uid54871_fa/1-7049:0.33313)1.000:0.10713,(Shuttleworthia_satelles_DSM_14600_uid55775_fa/1-7946:0.24807,(((((Clostridium_M62_1_uid54557_fa/1-7978:0.05457,(Clostridium_symbiosum_WAL_14163_uid63097_fa/1-7975:1.6E-4,Clostridium_symbiosum_WAL_14673_uid63157_fa/1-7975:8.2E-4)1.000:0.06115)1.000:0.04947,((Clostridium_asparagiforme_DSM_15981_uid55115_fa/1-7831:0.04696,(Clostridiales_bacterium_1_7_47FAA_uid55287_fa/1-7937:0.03797,Clostridium_bolteae_ATCC_BAA_613_uid54523_fa/1-7931:0.03853)1.000:0.03869)1.000:0.03969,(Clostridium_hathewayi_DSM_13479_uid55373_fa/1-7024:0.05079,Clostridium_saccharolyticum_WM1_uid51419_fa/1-7973:0.05158)1.000:0.03989)0.915:0.01219)1.000:0.02374,(Eubacterium_saburreum_DSM_3986_uid61491_fa/1-7488:0.15662,(Oribacterium_oral_taxon_078_F0262_uid55773_fa/1-7580:0.1081,Oribacterium_sinus_F0268_uid55891_fa/1-7516:0.12619)1.000:0.19736)1.000:0.03611)1.000:0.03636,((Bacteroides_pectinophilus_ATCC_43243_uid54987_fa/1-7821:0.08985,Eubacterium_eligens_ATCC_27750_uid59171_fa/1-7980:0.10479)1.000:0.05285,Eubacterium_ventriosum_ATCC_27560_uid54517_fa/1-7985:0.16037)0.984:0.01684)0.780:0.01194,(((((Butyrivibrio_crossotus_DSM_2876_uid55091_fa/1-7977:0.14452,Butyrivibrio_proteoclasticus_B316_uid51489_fa/1-7966:0.19118)1.000:0.05448,(Eubacterium_rectale_ATCC_33656_uid59169_fa/1-7982:0.08199,Roseburia_inulinivorans_DSM_16841_uid55375_fa/1-7932:0.0646)0.995:0.01748)1.000:0.06602,Roseburia_intestinalis_L1_82_uid55267_fa/1-7739:0.0652)1.000:0.06105,((Bryantella_formatexigens_DSM_14469_uid54943_fa/1-7936:0.1164,(Eubacterium_cellulosolvens_6_uid61055_fa/1-7988:0.19552,(Blautia_hansenii_DSM_20583_uid55275_fa/1-7942:0.11479,(Blautia_hydrogenotrophica_DSM_10507_uid54939_fa/1-7775:0.09631,(Ruminococcus_5_1_39BFAA_uid55629_fa/1-7982:0.0366,Ruminococcus_obeum_ATCC_29174_uid54509_fa/1-7804:0.03679)1.000:0.05194)0.000:0.02542)0.979:0.01946)0.615:0.02661)1.000:0.02623,((((Dorea_longicatena_DSM_13814_uid54515_fa/1-7977:0.04336,(Clostridium_scindens_ATCC_35704_uid54533_fa/1-7987:0.03091,Clostridium_hylemonae_DSM_15053_uid55299_fa/1-7993:0.07022)0.994:0.01556)0.983:0.01049,(Dorea_formicigenerans_ATCC_27755_uid54513_fa/1-7981:0.04457,(Lachnospiraceae_bacterium_8_1_57FAA_uid61885_fa/1-7979:5.3E-4,Ruminococcus_torques_ATCC_27756_uid54511_fa/1-7979:2.1E-4)1.000:0.125)1.000:0.09941)1.000:0.02439,(Ruminococcus_lactaris_ATCC_29176_uid54903_fa/1-7987:0.05185,(Ruminococcus_gnavus_ATCC_29149_uid54537_fa/1-7989:0.04077,Clostridium_D5_uid63427_fa/1-7954:0.07442)0.789:0.0125)1.000:0.02705)0.297:0.0093,(Coprococcus_comes_ATCC_27758_uid54883_fa/1-7940:0.06156,(Clostridium_nexile_DSM_1787_uid55077_fa/1-7891:0.04625,Lachnospiraceae_bacterium_4_1_37FAA_uid63581_fa/1-7516:0.03968)1.000:0.0366)0.169:0.00845)1.000:0.04967)0.964:0.0169)1.000:0.01806,((Abiotrophia_defectiva_ATCC_49176_uid55729_fa/1-7497:0.23079,Clostridium_phytofermentans_ISDg_uid58519_fa/1-7972:0.11213)1.000:0.04963,((Clostridium_L2_50_uid54559_fa/1-7981:0.04748,Coprococcus_eutactus_ATCC_27759_uid54541_fa/1-7980:0.05441)1.000:0.12004,(Eubacterium_hallii_DSM_3353_uid54535_fa/1-7981:0.14753,((Anaerostipes_3_2_56FAA_uid61867_fa/1-7911:0.00305,Anaerostipes_caccae_DSM_14662_uid54561_fa/1-7911:2.9E-4)1.000:0.08678,(Clostridium_SS2_1_uid54553_fa/1-7969:4.1E-4,Lachnospiraceae_bacterium_5_1_63FAA_uid61883_fa/1-7731:0.00276)1.000:0.06142)1.000:0.07585)1.000:0.0324)1.000:0.04033)1.000:0.02106)0.000:0.00609)1.000:0.05242)1.000:0.11723)1.000:0.08971)0.858:0.0319)0.999:0.02993)1.000:0.03142)1.000:0.03987,((Mahella_australiensis_50_1_BON_DSM_15567_2503508009_faa/1-7983:0.28675,((Thermoanaerobacterium_thermosaccharolyticum_DSM_571_uid51639_fa/1-7988:0.02439,Thermoanaerobacterium_xylanolyticum_LX_11_uid63163_fa/1-7985:0.02571)1.000:0.11211,((Carboxydibrachium_pacificum_DSM_12653_uid54667_fa/0-6862:0.00162,Thermoanaerobacter_tengcongensis_MB4_uid57813_fa/1-7993:0.00183)1.000:0.06081,((Thermoanaerobacter_italicus_Ab9_uid46241_fa/1-7993:0.00124,Thermoanaerobacter_mathranii_A3_uid49481_fa/1-7227:0.00183)1.000:0.01656,((Thermoanaerobacter_ethanolicus_CCSD1_uid55837_fa/1-7823:0.00293,(Thermoanaerobacter_X513_uid53065_fa/1-7991:0.0,Thermoanaerobacter_X514_uid58589_fa/1-7991:0.0,Thermoanaerobacter_X561_uid55835_fa/1-7991:0.0):0.00353)0.984:0.00334,((Thermoanaerobacter_brockii_finnii_Ako_1_uid55639_fa/1-7991:0.0,Thermoanaerobacter_pseudethanolicus_ATCC_33223_uid58339_fa/1-7991:0.0):0.00429,(Thermoanaerobacter_ethanolicus_JW_200_uid64477_fa/1-7993:8.2E-4,Thermoanaerobacter_wiegelii_Rt8_B1_uid52581_fa/1-7992:0.00325)1.000:0.00556)0.098:0.00332)1.000:0.00992)1.000:0.02762)1.000:0.0736)1.000:0.12337)0.983:0.03571,((Caldicellulosiruptor_saccharolyticus_DSM_8903_uid58289_fa/1-7985:0.03543,(((Caldicellulosiruptor_kristjanssonii_177R1B_uid60393_fa/1-7994:0.0016,Caldicellulosiruptor_lactoaceticus_6A_uid60575_fa/1-7979:0.00303)1.000:0.00363,(Caldicellulosiruptor_hydrothermalis_108_uid60157_fa/1-7990:0.00521,(Caldicellulosiruptor_bescii_DSM_6725_uid59201_fa/1-7992:0.00443,Caldicellulosiruptor_kronotskyensis_2002_uid60491_fa/1-7992:0.0056)1.000:0.00727)0.982:0.0024)0.976:0.00413,(Caldicellulosiruptor_obsidiansis_OB47_uid51501_fa/1-7995:0.00747,Caldicellulosiruptor_owensensis_OL_uid60165_fa/1-7995:0.01038)0.999:0.00534)1.000:0.02586)1.000:0.25613,(Thermosediminibacter_oceani_DSM_16646_uid51421_fa/1-7989:1.4E-4,Thermosediminibacter_oceani_JW_IW_1228P_DSM_16646_648028061_faa/1-7990:1.4E-4)1.000:0.25688)1.000:0.04407)0.509:0.03208)1.000:0.06524,((((((((Selenomonas_sputigena_ATCC_35185_uid55329_fa/1-8004:1.4E-4,(Selenomonas_sputigena_DSM_20758_2503538014_faa/1-8009:0.0,Selenomonas_sputigena_DSM_20758_2504557006_faa/1-8009:0.0):1.4E-4)1.000:0.10093,(Mitsuokella_multacida_DSM_20544_uid55073_fa/1-8005:0.08018,((Selenomonas_flueggei_ATCC_43531_uid55953_fa/1-7979:0.00963,(Selenomonas_noxia_ATCC_43541_uid55895_fa/1-7979:0.02959,(Selenomonas_artemidis_F0399_uid62283_fa/1-7973:0.00657,Selenomonas_oral_taxon_137_F0430_uid61049_fa/1-7932:0.00401)1.000:0.04343)1.000:0.02881)1.000:0.02694,Selenomonas_oral_taxon_149_67H29BP_uid51737_fa/1-8004:0.0068)1.000:0.12967)1.000:0.03901)1.000:0.13791,((Dialister_invisus_DSM_15470_uid55761_fa/1-7989:0.11713,Dialister_microaerophilus_UPII_345_E_uid61045_fa/1-7978:0.13512)1.000:0.20678,(((Veillonella_atypica_ACS_049_V_Sch6_uid51525_fa/1-7972:0.00124,Veillonella_atypica_ACS_134_V_Col7a_uid51523_fa/1-7972:0.00205)1.000:0.02326,(Veillonella_dispar_ATCC_17748_uid55331_fa/1-7973:0.00426,(Veillonella_oral_taxon_158_F0412_uid61047_fa/1-7829:0.00915,((Veillonella_parvula_DSM_2008_uid41927_fa/1-7968:1.4E-4,Veillonella_parvula_Te3_DSM_2008_646311965_faa/1-7971:1.4E-4)1.000:0.00497,(Veillonella_parvula_ATCC_17745_uid42953_fa/1-7962:0.00113,(Veillonella_3_1_44_uid47845_fa/1-7967:0.00129,Veillonella_6_1_27_uid47835_fa/1-7967:0.00126)0.822:4.1E-4)0.970:9.4E-4)1.000:0.00498)0.169:0.00181)1.000:0.01431)1.000:0.17633,(Megasphaera_genomosp_type_1_28L_uid46567_fa/1-7999:0.11769,Megasphaera_micronuciformis_F0359_uid60585_fa/1-8004:0.09444)1.000:0.12974)0.773:0.03176)1.000:0.08222)0.080:0.02498,(Phascolarctobacterium_YIT_12067_uid62745_fa/1-7990:0.13088,(Acidaminococcus_D21_uid55871_fa/1-7992:0.0821,(Acidaminococcus_fermentans_DSM_20731_uid43471_fa/1-7996:1.4E-4,Acidaminococcus_fermentans_VR4_DSM_20731_646311901_faa/1-7998:1.4E-4)1.000:0.05553)1.000:0.12498)1.000:0.13523)1.000:0.03531,Thermosinus_carboxydivorans_Nor1_uid54463_fa/1-7576:0.14254)1.000:0.11854,(((Heliobacterium_modesticaldum_Ice1_uid58279_fa/1-7995:0.22572,((Syntrophobotulus_glycolicus_DSM_8271_uid63343_fa/1-7994:1.4E-4,Syntrophobotulus_glycolicus_DSM_8271_2503707006_faa/1-7998:1.4E-4)1.000:0.19082,(Desulfitobacterium_hafniense_DCB_2_uid57749_fa/1-7930:0.00275,Desulfitobacterium_hafniense_Y51_uid58605_fa/1-7930:0.00305)1.000:0.15417)1.000:0.12722)0.980:0.03403,(Desulfonispora_thiosulfatigenes_GKNTAUT_DSM_11270_2501915963_faa/1-7991:0.0,Desulfonispora_thiosulfatigenes_GKNTAUT_DSM_11270_faa/1-7991:0.0):0.31287)1.000:0.03573,((((Ammonifex_degensii_KC4_uid41053_fa/1-7993:0.27009,Candidatus_Desulforudis_audaxviator_MP104C_uid59067_fa/1-7986:0.23629)1.000:0.07622,((Desulfotomaculum_nigrificans_DSM_574_uid63161_fa/1-7996:0.05456,Desulfotomaculum_reducens_MI_1_uid58277_fa/1-7999:0.09388)1.000:0.12425,(Pelotomaculum_thermopropionicum_SI_uid58877_fa/1-7993:0.155,(Desulfotomaculum_acetoxidans_DSM_771_uid59109_fa/1-7994:1.4E-4,Desulfotomaculum_acetoxidans_5575_DSM_771_644736351_faa/1-7998:1.4E-4)1.000:0.19073)0.996:0.03225)0.977:0.02528)1.000:0.04488,Thermincola_JR_uid48823_fa/1-7998:0.19198)0.692:0.02976,(((Syntrophomonas_wolfei_Goettingen_uid58179_fa/1-7845:0.2619,(Syntrophothermus_lipocalidus_DSM_12680_uid49527_fa/1-7843:1.1E-4,Syntrophothermus_lipocalidus_DSM_12680_646564577_faa/1-7851:1.4E-4)1.000:0.17925)1.000:0.15253,Carboxydothermus_hydrogenoformans_Z_2901_uid57821_fa/1-7983:0.25939)0.956:0.04575,(Moorella_thermoacetica_ATCC_39073_uid58051_fa/1-7987:0.14285,Thermanaeromonas_toyohensis_ToBE_DSM_14490_2503538017_faa/1-7989:0.17195)1.000:0.12735)0.985:0.02905)0.998:0.02372)1.000:0.03052)1.000:0.02494,((Dethiobacter_alkaliphilus_AHT_1_uid55401_fa/1-7991:0.26254,Natranaerobius_thermophilus_JW_NM_WN_LF_uid59001_fa/1-7994:0.37747)0.994:0.06632,((Halobacteroides_halobius_MD_1_DSM_5150_2502957029_faa/1-7988:0.24427,(Acetohalobium_arabaticum_DSM_5501_uid51423_fa/1-8002:1.4E-4,Acetohalobium_arabaticum_Z_7288_DSM_5501_648028002_faa/1-8005:1.4E-4)1.000:0.18053)1.000:0.08927,(Halothermothrix_orenii_H_168_uid58585_fa/1-7987:0.16452,(Halanaerobium_sapolanicus_uid60191_fa/1-7991:0.0772,Halanaerobium_praevalens_DSM_2228_2503283011_faa/1-7994:0.08834)1.000:0.19443)1.000:0.09444)1.000:0.13291)1.000:0.03604)0.156:0.01481,(((Bacillus_tusciae_DSM_2912_uid48361_fa/1-7987:1.2E-4,Bacillus_tusciae_T2_DSM_2912_646564511_faa/1-7989:1.4E-4)1.000:0.23357,(Alicyclobacillus_acidocaldarius_LAA1_uid55305_fa/1-7690:0.03478,(Alicyclobacillus_acidocaldarius_DSM_446_uid59199_fa/1-7975:1.4E-4,Alicyclobacillus_acidocaldarius_acidocaldarius_104_IA_DSM_446_644736325_faa/1-7981:1.4E-4)0.863:0.00462)1.000:0.26014)1.000:0.0782,((Brevibacillus_brevis_NBRC_100599_uid59175_fa/1-7983:0.22168,((Paenibacillus_larvae_B_3650_uid62535_fa/1-7988:1.7E-4,Paenibacillus_larvae_BRL_230010_uid54187_fa/1-4227:0.10041)1.000:0.10316,((Paenibacillus_oral_taxon_786_D14_uid55903_fa/1-7983:0.06477,((Paenibacillus_polymyxa_E681_uid53477_fa/1-7985:0.00596,Paenibacillus_polymyxa_SC2_uid59583_fa/1-7985:0.00392)1.000:0.06745,(Paenibacillus_vortex_V453_uid61489_fa/1-7870:0.01158,Paenibacillus_Y412MC10_uid41127_fa/1-7955:0.00706)1.000:0.05644)0.463:0.01661)1.000:0.04336,(Paenibacillus_curdlanolyticus_YK9_uid51723_fa/1-7986:0.08169,Paenibacillus_JDR_2_uid59021_fa/1-7985:0.0652)1.000:0.04573)1.000:0.03614)1.000:0.09174)0.861:0.03485,(((Oceanobacillus_iheyensis_HTE831_uid57867_fa/1-7993:0.22517,(((((Planococcus_donghaensis_MPA1U2_uid63099_fa/1-7993:0.11474,(Lysinibacillus_fusiformis_ZC1_uid50013_fa/1-8000:0.0093,(Bacillus_B14905_uid54613_fa/1-6732:0.0057,Lysinibacillus_sphaericus_C3_41_uid58945_fa/1-7923:0.0069)1.000:0.00972)1.000:0.09064)1.000:0.07186,((Gemella_haemolysans_ATCC_10379_uid55327_fa/1-7926:0.0263,Gemella_moribillum_M424_uid61881_fa/1-7982:0.02742)1.000:0.23256,(Macrococcus_caseolyticus_JCSC5402_uid59003_fa/1-7993:0.10234,(Staphylococcus_pseudintermedius_HKU10_03_uid62125_fa/1-7989:0.07021,(Staphylococcus_carnosus_TM300_uid59401_fa/1-7845:0.06833,(Staphylococcus_saprophyticus_ATCC_15305_uid58411_fa/1-7990:0.06576,(((((Staphylococcus_aureus_RF122_uid57661_fa/1-7996:0.00169,((Staphylococcus_aureus_D139_uid42995_fa/1-7996:1.4E-4,Staphylococcus_aureus_H19_uid43195_fa/1-7947:3.7E-4)0.993:8.5E-4,Staphylococcus_aureus_A9635_uid55935_fa/1-7996:0.00121)0.815:1.2E-4)0.823:1.3E-4,(((Staphylococcus_aureus_Btn1260_uid42987_fa/1-7984:2.4E-4,((Staphylococcus_aureus_55_2053_uid55909_fa/1-7996:0.0,Staphylococcus_aureus_C101_uid43001_fa/1-7996:0.0,Staphylococcus_aureus_M1015_uid47009_fa/1-7996:0.0,Staphylococcus_aureus_M809_uid47007_fa/1-7996:0.0,Staphylococcus_aureus_M876_uid55917_fa/1-7996:0.0,Staphylococcus_aureus_M899_uid42993_fa/1-7996:0.0):1.4E-4,((Staphylococcus_aureus_68_397_uid55913_fa/1-7996:1.2E-4,(Staphylococcus_aureus_65_1322_uid55911_fa/1-7996:1.2E-4,Staphylococcus_aureus_58_424_uid47005_fa/1-7996:1.4E-4)0.000:1.4E-4)0.943:2.6E-4,Staphylococcus_aureus_E1410_uid55915_fa/1-7996:3.8E-4)0.037:1.4E-4)0.905:1.5E-4)0.000:1.4E-4,(Staphylococcus_aureus_A017934_97_uid43393_fa/1-7996:0.0,Staphylococcus_aureus_C160_uid42985_fa/1-7996:0.0,Staphylococcus_aureus_EMRSA16_uid48295_fa/1-7996:0.0,Staphylococcus_aureus_MN8_uid59529_fa/1-7996:0.0,Staphylococcus_aureus_MRSA252_uid57839_fa/1-7996:0.0,Staphylococcus_aureus_WBG10049_uid42991_fa/1-7996:0.0,Staphylococcus_aureus_WW2703_97_uid42989_fa/1-7996:0.0):1.4E-4)0.000:1.4E-4,Staphylococcus_aureus_C427_uid42997_fa/1-7996:1.3E-4)0.998:0.00108)0.922:3.8E-4,(((((Staphylococcus_aureus_MR1_uid48401_fa/1-7989:1.3E-4,(Staphylococcus_aureus_A6224_uid55927_fa/1-7996:0.0,Staphylococcus_aureus_A6300_uid55929_fa/1-7996:0.0,Staphylococcus_aureus_A8115_uid55931_fa/1-7996:0.0,Staphylococcus_aureus_A8117_uid42979_fa/1-7996:0.0,Staphylococcus_aureus_A9299_uid55933_fa/1-7996:0.0,Staphylococcus_aureus_A9763_uid55939_fa/1-7996:0.0,Staphylococcus_aureus_ED98_uid41455_fa/1-7996:0.0):1.4E-4)0.907:1.4E-4,((Staphylococcus_aureus_A5937_uid55923_fa/1-7996:2.4E-4,(Staphylococcus_aureus_A8796_uid49425_fa/1-7996:2.4E-4,Staphylococcus_aureus_CF_Marseille_uid55083_fa/1-7923:0.0010)0.000:1.4E-4)0.914:1.4E-4,((Staphylococcus_aureus_Mu3_uid58817_fa/1-7996:0.0,Staphylococcus_aureus_Mu50_omega_uid55783_fa/1-7996:0.0,Staphylococcus_aureus_Mu50_uid57835_fa/1-7996:0.0):1.4E-4,Staphylococcus_aureus_N315_uid57837_fa/1-7996:1.5E-4)0.401:2.4E-4)0.739:1.4E-4)0.000:1.4E-4,Staphylococcus_aureus_A10102_uid43003_fa/1-7996:1.2E-4)0.000:1.4E-4,((Staphylococcus_aureus_A8819_uid48133_fa/1-7996:0.0,Staphylococcus_aureus_A9719_uid55937_fa/1-7996:0.0,Staphylococcus_aureus_JH1_uid58457_fa/1-7996:0.0):1.4E-4,(Staphylococcus_aureus_A9781_uid55941_fa/1-7996:1.3E-4,Staphylococcus_aureus_JH9_uid58455_fa/1-7996:1.6E-4)0.000:1.4E-4)0.819:1.3E-4)0.964:6.8E-4,((Staphylococcus_aureus_USA300_TCH959_uid54827_fa/1-7996:9.5E-4,(Staphylococcus_aureus_132_uid55975_fa/1-7996:2.4E-4,((((((((Staphylococcus_aureus_JKD6009_uid55147_fa/1-7955:0.0011,Staphylococcus_aureus_COL_uid57797_fa/1-7996:4.8E-4)0.000:1.3E-4,Staphylococcus_aureus_ATCC_BAA_39_uid51707_fa/1-7996:1.3E-4)0.838:1.3E-4,(Staphylococcus_aureus_D30_uid41365_fa/1-7956:1.4E-4,Staphylococcus_aureus_930918_3_uid41369_fa/1-7927:3.6E-4)0.994:9.9E-4)0.746:1.4E-4,Staphylococcus_aureus_A9765_uid42999_fa/1-7996:1.3E-4)0.000:1.4E-4,Staphylococcus_aureus_USA300_TCH1516_uid58925_fa/1-7996:1.2E-4)0.065:1.4E-4,(Staphylococcus_aureus_NCTC_8325_uid57795_fa/1-7978:7.3E-4,Staphylococcus_aureus_A5948_uid55925_fa/1-7996:2.4E-4)0.881:1.4E-4)0.000:1.4E-4,(Staphylococcus_aureus_Newman_uid58839_fa/1-7996:1.4E-4,Staphylococcus_aureus_USA300_FPR3757_uid58555_fa/1-7993:6.0E-4)0.000:1.4E-4)1.000:1.4E-4,Staphylococcus_aureus_A9754_uid47899_fa/1-7996:1.4E-4)0.000:1.4E-4)0.912:2.5E-4)0.882:3.6E-4,(Staphylococcus_aureus_ATCC_51811_uid49431_fa/1-7996:1.2E-4,(Staphylococcus_aureus_MW2_uid57903_fa/1-7996:1.3E-4,(Staphylococcus_aureus_TCH70_uid55535_fa/1-7996:1.2E-4,Staphylococcus_aureus_MSSA476_uid57841_fa/1-7996:1.4E-4)0.998:1.4E-4)0.842:1.3E-4)0.908:2.6E-4)0.867:1.5E-4)0.616:2.4E-4)0.915:2.5E-4,Staphylococcus_aureus_TCH130_uid55533_fa/1-7996:9.4E-4)1.000:0.05182,((Staphylococcus_warneri_L37603_uid55857_fa/1-7993:0.03184,((Staphylococcus_epidermidis_W23144_uid55899_fa/1-7994:0.00161,(Staphylococcus_epidermidis_RP62A_uid57663_fa/1-7994:1.3E-4,((Staphylococcus_epidermidis_ATCC_12228_uid57861_fa/1-7994:4.7E-4,Staphylococcus_epidermidis_M23864_W2_grey_uid46971_fa/1-7994:3.8E-4)0.817:3.7E-4,(Staphylococcus_epidermidis_SK135_uid42967_fa/1-7994:1.4E-4,Staphylococcus_epidermidis_BCM_HMP0060_uid55537_fa/1-7994:1.3E-4)0.924:3.9E-4)0.999:0.00243)0.550:0.00129)1.000:0.02557,(Staphylococcus_epidermidis_M23864_W1_uid55897_fa/1-7989:0.01431,(Staphylococcus_capitis_SK14_uid55415_fa/1-7992:0.00553,Staphylococcus_caprae_C87_uid61125_fa/1-7992:0.00628)1.000:0.01124)1.000:0.00846)1.000:0.01717)0.946:0.00684,((Staphylococcus_lugdunensis_HKU09_01_uid46233_fa/1-7993:8.3E-4,Staphylococcus_lugdunensis_M23590_uid61499_fa/1-7993:8.6E-4)1.000:0.03931,(Staphylococcus_haemolyticus_JCSC1435_uid62919_fa/1-7995:0.02486,(Staphylococcus_hominis_C80_uid61127_fa/1-7996:8.5E-4,Staphylococcus_hominis_SK119_uid55861_fa/1-7996:7.1E-4)1.000:0.02869)1.000:0.01336)1.000:0.01333)0.994:0.01128)1.000:0.01782)1.000:0.01475)1.000:0.0264)1.000:0.08558)1.000:0.07203)1.000:0.0719)0.862:0.0194,((Listeria_grayi_DSM_20601_uid55523_fa/1-7995:0.0664,(Listeria_marthii_FSL_S4_120_uid61341_fa/1-7621:0.00233,(((Listeria_monocytogenes_FSL_J1_208_uid54427_fa/1-5672:0.01417,(Listeria_monocytogenes_FSL_J2_071_uid54431_fa/1-7892:0.00109,Listeria_monocytogenes_HCC23_uid59203_fa/1-7995:7.3E-4)0.912:6.1E-4)0.985:0.0016,(((((Listeria_monocytogenes_serotype_4b_F2365_uid57689_fa/1-7995:1.3E-4,Listeria_monocytogenes_serotype_4b_H7858_uid54125_fa/1-7624:3.5E-4)0.000:1.4E-4,(((Listeria_monocytogenes_FSL_J1_194_uid54423_fa/1-7993:1.4E-4,Listeria_monocytogenes_FSL_J1_175_uid54425_fa/1-7600:9.0E-4)0.000:1.2E-4,Listeria_monocytogenes_HPB2262_uid54465_fa/1-7995:1.3E-4)0.899:1.4E-4,Listeria_monocytogenes_Clip80459_uid59317_fa/1-7995:2.4E-4)0.830:1.3E-4)0.794:1.4E-4,Listeria_monocytogenes_FSL_J2_064_uid54433_fa/1-7627:0.00363)0.000:1.4E-4,(Listeria_monocytogenes_FSL_N1_017_uid54435_fa/1-7995:1.4E-4,Listeria_monocytogenes_FSL_R2_503_uid54439_fa/1-7991:3.6E-4)0.839:1.2E-4)0.983:9.8E-4,(((Listeria_ivanovii_FSL_F6_596_uid61343_fa/1-7525:0.00662,Listeria_seeligeri_serovar_1_2b_SLCC3954_uid46215_fa/1-7995:0.00766)1.000:0.01315,Listeria_welshimeri_serovar_6b_SLCC5334_uid61605_fa/1-7995:0.00738)0.877:0.00205,Listeria_innocua_Clip11262_uid61567_fa/1-7995:0.00517)0.999:0.00386)0.957:0.00113)0.774:0.00115,(Listeria_monocytogenes_FSL_F2_515_uid54421_fa/1-3983:0.07789,(Listeria_monocytogenes_FSL_J2_003_uid54429_fa/1-6849:0.00528,(Listeria_monocytogenes_FSL_N3_165_uid54437_fa/1-7961:2.2E-4,((Listeria_monocytogenes_10403S_uid54461_fa/1-7995:3.6E-4,Listeria_monocytogenes_Finland_1988_uid54443_fa/1-7563:0.00104)0.352:2.2E-4,(((Listeria_monocytogenes_08_5923_uid43727_fa/1-7995:0.0,Listeria_monocytogenes_uid43671_fa/1-7995:0.0):3.4E-4,(Listeria_monocytogenes_EGD_e_uid61583_fa/1-7994:1.4E-4,(Listeria_monocytogenes_LO28_uid54449_fa/1-6720:0.00927,Listeria_monocytogenes_FSL_R2_561_uid54441_fa/1-7892:0.00112)0.851:1.1E-4)0.928:3.9E-4)0.695:2.5E-4,(Listeria_monocytogenes_J2818_uid54447_fa/1-7994:1.4E-4,(Listeria_monocytogenes_serotype_1_2a_F6854_uid54127_fa/1-6859:1.5E-4,(Listeria_monocytogenes_F6900_uid54445_fa/1-7994:0.0,Listeria_monocytogenes_J0161_uid54459_fa/1-7994:0.0):1.4E-4)0.000:1.1E-4)0.965:5.5E-4)0.879:2.9E-4)0.325:3.1E-4)0.847:4.5E-4)0.729:3.2E-4)0.865:0.00105)1.000:0.02336)1.000:0.06067)1.000:0.09294,((((((((((Lactobacillus_jensenii_115_3_CHN_uid40897_fa/1-7628:0.0,Lactobacillus_jensenii_27_2_CHN_uid55981_fa/1-7628:0.0):1.3E-4,Lactobacillus_jensenii_JV_V16_uid59525_fa/1-7628:1.2E-4)0.990:0.00322,(Lactobacillus_jensenii_208_1_uid43009_fa/1-7302:0.0030,(Lactobacillus_jensenii_SJ_7A_US_uid40901_fa/1-7628:2.1E-4,(Lactobacillus_jensenii_1153_uid55433_fa/1-7389:0.0030,Lactobacillus_jensenii_269_3_uid55867_fa/1-7628:1.4E-4)0.858:1.6E-4)1.000:0.00513)0.251:0.00294)1.000:0.06025,((((Lactobacillus_iners_LactinV_03V1_b_uid59477_fa/1-7301:0.00701,((Lactobacillus_iners_UPII_60_B_uid63611_fa/1-7607:1.5E-4,(Lactobacillus_iners_LactinV_01V1_a_uid59479_fa/1-7487:0.0017,(((Lactobacillus_iners_LEAF_3008A_a_uid60567_fa/1-7607:0.0010,(Lactobacillus_iners_LactinV_11V1_d_uid59473_fa/1-7399:8.8E-4,Lactobacillus_iners_UPII_143_D_uid63609_fa/1-7607:6.0E-4)0.885:4.4E-4)0.705:2.5E-4,(Lactobacillus_iners_SPIN_2503V10_D_uid59481_fa/1-7607:5.3E-4,(Lactobacillus_iners_ATCC_55195_uid61493_fa/1-7607:2.7E-4,Lactobacillus_iners_LactinV_09V1_c_uid59475_fa/1-7604:7.7E-4)0.735:2.6E-4)0.956:5.4E-4)0.323:1.4E-4,(Lactobacillus_iners_LEAF_2062A_h1_uid60569_fa/1-7607:9.8E-4,((Lactobacillus_iners_AB_1_uid51205_fa/1-7607:0.0,Lactobacillus_iners_DSM_13335_uid55503_fa/1-7607:0.0):8.5E-4,Lactobacillus_iners_LEAF_2053A_b_uid60573_fa/1-7607:1.3E-4)0.453:2.6E-4)0.841:2.6E-4)0.923:4.0E-4)0.428:2.7E-4)0.673:4.6E-4,Lactobacillus_iners_LEAF_2052A_d_uid60571_fa/1-7607:6.8E-4)1.000:0.01679)1.000:0.10517,((Lactobacillus_johnsonii_NCC_533_uid58029_fa/1-7615:0.00131,(Lactobacillus_johnsonii_FI9785_uid41735_fa/1-7615:0.00244,Lactobacillus_johnsonii_ATCC_33200_uid55505_fa/1-7615:0.00231)0.969:8.7E-4)1.000:0.0078,(Lactobacillus_gasseri_JV_V03_uid55499_fa/1-7612:0.00367,(((Lactobacillus_gasseri_ATCC_33323_uid57687_fa/1-7612:1.4E-4,Lactobacillus_gasseri_MV_22_uid55431_fa/1-7527:0.00247)0.877:1.3E-4,Lactobacillus_gasseri_224_1_uid42955_fa/1-7609:0.00153)0.841:1.3E-4,Lactobacillus_gasseri_202_4_uid55921_fa/1-7613:6.4E-4)0.990:0.00145)1.000:0.00638)1.000:0.04132)1.000:0.04733,(Lactobacillus_amylolyticus_DSM_11664_uid48293_fa/1-7600:0.04551,((Lactobacillus_crispatus_ST1_uid48359_fa/1-7613:0.00321,((Lactobacillus_crispatus_MV_3A_US_uid41363_fa/1-7613:5.2E-4,(Lactobacillus_crispatus_JV_V01_uid55355_fa/1-7613:2.6E-4,Lactobacillus_crispatus_MV_1A_US_uid55979_fa/1-7613:1.4E-4)0.969:6.3E-4)0.920:5.5E-4,(Lactobacillus_crispatus_214_1_uid46981_fa/1-7613:7.6E-4,Lactobacillus_crispatus_125_2_CHN_uid55999_fa/1-7614:0.00115)0.307:1.5E-4)0.998:0.00258)1.000:0.01564,((Lactobacillus_ultunensis_DSM_16047_uid55513_fa/1-7612:0.01366,(Lactobacillus_acidophilus_30SC_uid63605_fa/1-7608:0.00231,Lactobacillus_amylovorus_GRL_1112_uid61179_fa/1-7612:0.00166)1.000:0.01015)0.959:0.00437,((Lactobacillus_helveticus_DPC_4571_uid58761_fa/1-7610:0.00102,Lactobacillus_helveticus_DSM_20075_uid55883_fa/1-7611:0.00192)1.000:0.01684,(Lactobacillus_acidophilus_ATCC_4796_uid55489_fa/1-7610:4.0E-4,Lactobacillus_acidophilus_NCFM_uid57685_fa/1-7561:0.00369)1.000:0.0219)0.900:0.00338)0.992:0.00615)1.000:0.02453)1.000:0.04352)0.892:0.02591,(Lactobacillus_delbrueckii_bulgaricus_PB2003_044_T3_4_uid50571_fa/1-7609:0.00306,(Lactobacillus_delbrueckii_bulgaricus_ND02_uid60621_fa/1-7609:0.00346,(Lactobacillus_delbrueckii_bulgaricus_ATCC_11842_uid58647_fa/1-7606:8.9E-4,Lactobacillus_delbrueckii_bulgaricus_ATCC_BAA_365_uid57987_fa/1-7606:2.9E-4)1.000:0.00409)0.040:0.00119)1.000:0.12112)0.867:0.02496)1.000:0.21621,(((Lactobacillus_rhamnosus_GG_uid59313_fa/1-7983:1.3E-4,Lactobacillus_rhamnosus_HN001_uid55109_fa/1-7983:2.4E-4)0.982:0.00116,(Lactobacillus_rhamnosus_Lc_705_uid59315_fa/1-7983:1.4E-4,Lactobacillus_rhamnosus_LMS2_1_uid55507_fa/1-7983:1.3E-4)0.906:4.1E-4)1.000:0.01959,((Lactobacillus_casei_ATCC_334_uid57985_fa/1-7955:6.3E-4,(Lactobacillus_casei_Zhang_uid50673_fa/1-7955:1.2E-4,Lactobacillus_paracasei_8700_2_uid55295_fa/1-7739:8.7E-4)0.942:7.1E-4)1.000:0.0217,(Lactobacillus_casei_BL23_uid59237_fa/1-7980:3.7E-4,Lactobacillus_paracasei_ATCC_25302_uid55519_fa/1-7980:8.4E-4)0.871:1.4E-4)1.000:0.01703)1.000:0.13356)0.369:0.0346,Lactobacillus_sakei_23K_uid58281_fa/1-7987:0.13363)1.000:0.0491,((Lactobacillus_ruminis_ATCC_25644_uid55509_fa/1-7980:0.07628,(Lactobacillus_salivarius_ACS_116_V_Col5a_uid50761_fa/1-7843:0.00178,(Lactobacillus_salivarius_ATCC_11741_uid55511_fa/1-7978:4.8E-4,Lactobacillus_salivarius_UCC118_uid58233_fa/1-7978:8.5E-4)0.468:1.4E-4)1.000:0.06708)1.000:0.07719,((Weissella_paramesenteroides_ATCC_33313_uid55901_fa/1-7969:0.18148,((Oenococcus_oeni_ATCC_BAA_1163_uid54405_fa/0-7489:0.05027,(Oenococcus_oeni_AWRIB429_uid46525_fa/1-7956:2.4E-4,Oenococcus_oeni_PSU_1_uid59417_fa/1-7956:4.9E-4)0.988:0.00499)1.000:0.31193,((Leuconostoc_mesenteroides_ATCC_8293_uid57919_fa/1-7981:7.2E-4,Leuconostoc_mesenteroides_cremoris_ATCC_19254_uid55887_fa/1-7981:0.00347)1.000:0.04448,(Leuconostoc_argentinum_KCTC_3773_uid64589_fa/1-7980:0.04352,((Leuconostoc_citreum_KM20_uid58481_fa/1-7971:0.05077,Leuconostoc_gasicomitatum_LMG_18811_uid50385_fa/1-7969:0.04465)1.000:0.03318,Leuconostoc_kimchii_IMSNU_11154_uid48589_fa/1-7982:0.0396)0.872:0.01003)0.999:0.02541)1.000:0.11897)1.000:0.06103)1.000:0.12733,((Pediococcus_pentosaceus_ATCC_25745_uid57981_fa/1-7985:0.0458,(Pediococcus_acidilactici_7_4_uid42365_fa/1-7990:8.0E-4,Pediococcus_acidilactici_DSM_20284_uid51711_fa/1-7987:0.01496)1.000:0.03424)1.000:0.11459,((((Lactobacillus_vaginalis_ATCC_49540_uid55515_fa/1-7897:0.07793,((Lactobacillus_antri_DSM_16041_uid55491_fa/1-7982:0.02709,Lactobacillus_oris_PB013_T2_3_uid60565_fa/1-7984:0.02024)1.000:0.06078,(Lactobacillus_reuteri_100_23_uid54165_fa/1-7951:0.01546,((Lactobacillus_reuteri_CF48_3A_uid55541_fa/1-7988:1.4E-4,Lactobacillus_reuteri_SD2112_uid55357_fa/1-7989:1.4E-4)1.000:0.00535,((Lactobacillus_reuteri_DSM_20016_uid58471_fa/1-7988:0.0,Lactobacillus_reuteri_MM2_3_uid55885_fa/1-7988:0.0):0.00975,(Lactobacillus_reuteri_JCM_1112_uid58875_fa/1-7989:0.0,Lactobacillus_reuteri_MM4_1A_uid55517_fa/1-7989:0.0):1.6E-4)0.992:0.00388)0.977:0.00543)1.000:0.05111)0.587:0.01646)1.000:0.03391,(Lactobacillus_coleohominis_101_4_CHN_uid55977_fa/1-7968:0.09186,(Lactobacillus_fermentum_IFO_3956_uid58865_fa/1-7842:0.01181,(Lactobacillus_fermentum_28_3_CHN_uid40899_fa/1-7841:0.0011,Lactobacillus_fermentum_ATCC_14931_uid55497_fa/1-7841:0.0010)0.997:0.00421)1.000:0.10488)1.000:0.03371)1.000:0.1577,(Lactobacillus_plantarum_JDM1_uid59361_fa/1-7983:0.00124,(Lactobacillus_plantarum_ATCC_14917_uid55521_fa/1-7983:2.7E-4,(Lactobacillus_plantarum_ST_III_uid53537_fa/1-7983:1.8E-4,Lactobacillus_plantarum_WCFS1_uid62911_fa/1-7983:2.1E-4)0.821:3.6E-4)0.754:2.9E-4)1.000:0.18222)0.174:0.02433,(Lactobacillus_brevis_ATCC_367_uid57989_fa/1-7914:0.11366,(Lactobacillus_brevis_gravesensis_ATCC_27305_uid55493_fa/1-7981:0.00125,(Lactobacillus_buchneri_ATCC_11577_uid55495_fa/1-7981:2.5E-4,Lactobacillus_hilgardii_ATCC_8290_uid55501_fa/1-7981:8.4E-4)0.987:0.00235)1.000:0.15105)1.000:0.0534)0.767:0.02178)0.923:0.02692)1.000:0.02865)1.000:0.04281)1.000:0.07041,((((Lactococcus_lactis_Il1403_uid57671_fa/1-7992:6.6E-4,Lactococcus_lactis_KF147_uid42831_fa/1-7992:5.6E-4)1.000:0.00565,(Lactococcus_lactis_cremoris_MG1363_uid58837_fa/1-7991:0.00167,Lactococcus_lactis_cremoris_SK11_uid57983_fa/1-7908:0.00196)1.000:0.00557)1.000:0.16232,(((((Streptococcus_C150_uid62525_fa/1-7989:0.00651,(Streptococcus_salivarius_SK126_uid55863_fa/1-7987:0.00719,((Streptococcus_thermophilus_LMD_9_uid58327_fa/1-7989:9.7E-4,(Streptococcus_thermophilus_CNRZ1066_uid58221_fa/1-7989:4.0E-4,Streptococcus_thermophilus_LMG_18311_uid58219_fa/1-7989:2.3E-4)0.992:0.00121)1.000:0.01181,(Streptococcus_vestibularis_ATCC_49124_uid62665_fa/1-7898:9.7E-4,Streptococcus_vestibularis_F0396_uid60559_fa/1-7988:8.9E-4)0.998:0.00217)0.835:0.00128)0.946:0.0024)1.000:0.03922,((((Streptococcus_agalactiae_2603V_R_uid57943_fa/1-7994:1.6E-4,Streptococcus_agalactiae_18RS21_uid54309_fa/1-6997:0.00136)0.942:4.5E-4,Streptococcus_agalactiae_CJB111_uid54313_fa/1-7802:0.00159)0.778:3.3E-4,((Streptococcus_agalactiae_515_uid54311_fa/1-7159:0.00319,Streptococcus_agalactiae_NEM316_uid61585_fa/1-7994:1.5E-4)0.895:2.4E-4,(Streptococcus_agalactiae_COH1_uid54317_fa/1-7436:0.0025,(Streptococcus_agalactiae_A909_uid57935_fa/1-7994:2.5E-4,Streptococcus_agalactiae_H36B_uid54315_fa/1-7984:0.00195)0.795:1.3E-4)0.864:2.4E-4)0.848:1.7E-4)1.000:0.04291,(((Streptococcus_equi_zooepidemicus_uid59261_fa/1-7991:8.7E-4,(Streptococcus_equi_zooepidemicus_MGCS10565_uid59263_fa/1-7990:0.00303,Streptococcus_equi_4047_uid59259_fa/1-7992:0.00254)0.574:0.00133)1.000:0.03394,(Streptococcus_dysgalactiae_equisimilis_GGS_124_uid59103_fa/1-7942:0.02477,((Streptococcus_pyogenes_MGAS5005_uid58337_fa/1-7943:1.4E-4,Streptococcus_pyogenes_M1_GAS_uid57845_fa/1-7989:3.6E-4)0.992:0.00139,((((Streptococcus_pyogenes_MGAS10750_uid58575_fa/1-7846:0.00225,(Streptococcus_pyogenes_M49_591_uid54147_fa/0-6930:0.01177,Streptococcus_pyogenes_NZ131_uid59035_fa/1-7987:5.4E-4)0.999:0.0025)0.307:2.7E-4,Streptococcus_pyogenes_MGAS6180_uid58335_fa/1-7990:7.2E-4)0.893:1.7E-4,(((Streptococcus_pyogenes_MGAS10270_uid58571_fa/1-7991:0.00144,(Streptococcus_pyogenes_Manfredo_uid57847_fa/1-7759:0.03404,(Streptococcus_pyogenes_MGAS10394_uid58105_fa/1-7990:0.00138,Streptococcus_pyogenes_MGAS8232_uid57871_fa/1-7569:0.00303)0.652:0.00101)0.755:2.5E-4)0.768:1.2E-4,(Streptococcus_pyogenes_MGAS315_uid57911_fa/1-7990:0.0,Streptococcus_pyogenes_SSI_1_uid57895_fa/1-7990:0.0):0.00169)0.428:1.5E-4,Streptococcus_pyogenes_ATCC_10782_uid52353_fa/1-7827:0.00194)0.876:4.4E-4)0.431:1.5E-4,(Streptococcus_pyogenes_MGAS2096_uid58573_fa/1-7892:4.9E-4,Streptococcus_pyogenes_MGAS9429_uid58569_fa/1-7991:1.4E-4)0.994:7.6E-4)0.875:1.4E-4)1.000:0.00838)1.000:0.01626)1.000:0.01322,(Streptococcus_pseudoporcinus_SPIN_20026_uid61043_fa/1-7951:0.0521,Streptococcus_uberis_0140J_uid57959_fa/1-7992:0.02378)1.000:0.01919)1.000:0.01713)0.909:0.00949)0.948:0.00826,((Streptococcus_bovis_ATCC_700338_uid52359_fa/1-7990:0.00495,(Streptococcus_gallolyticus_TX20005_uid52357_fa/1-7990:7.3E-4,(Streptococcus_gallolyticus_ATCC_BAA_2069_uid63617_fa/1-7990:2.6E-4,Streptococcus_gallolyticus_UCN34_uid46061_fa/1-7990:8.2E-4)0.191:1.3E-4)0.981:0.00123)1.000:0.00465,(Streptococcus_equinus_ATCC_9812_uid62297_fa/1-7990:0.0070,Streptococcus_infantarius_ATCC_BAA_102_uid54885_fa/1-7947:0.00959)1.000:0.0064)1.000:0.02826)0.990:0.00929,(Streptococcus_downei_F0415_uid60561_fa/1-7993:0.05629,(Streptococcus_mutans_NN2025_uid46353_fa/1-7994:0.00152,Streptococcus_mutans_UA159_uid57947_fa/1-7577:0.00268)1.000:0.04863)1.000:0.0215)0.981:0.02043,((((Streptococcus_suis_BM407_uid59321_fa/1-7984:1.3E-4,(Streptococcus_suis_05HAH33_uid46569_fa/1-6559:0.00409,Streptococcus_suis_89_1591_uid54139_fa/1-6537:6.7E-4)1.000:0.00982)0.802:1.3E-4,(Streptococcus_suis_05ZYH33_uid58663_fa/1-7943:0.00316,(Streptococcus_suis_P1_7_uid32235_fa/1-7984:0.0,Streptococcus_suis_SC84_uid59323_fa/1-7984:0.0):1.4E-4)0.976:1.6E-4)0.797:1.2E-4,Streptococcus_suis_98HAH33_uid58665_fa/1-7880:9.9E-4)1.000:0.06134,((Streptococcus_anginosus_1_2_62CV_uid62163_fa/1-7991:0.00527,Streptococcus_anginosus_F0211_uid61277_fa/1-7962:0.02471)1.000:0.0246,((Streptococcus_cristatus_ATCC_51100_uid62537_fa/1-7511:0.02342,((Streptococcus_sanguinis_SK36_uid58381_fa/1-7989:0.00355,Streptococcus_sanguinis_VMC66_uid62785_fa/1-7988:0.00367)1.000:0.01049,(Streptococcus_2_1_36FAA_uid41507_fa/1-7961:0.00356,Streptococcus_gordonii_Challis_substr_CH1_uid57667_fa/1-7989:0.00379)1.000:0.00945)1.000:0.0088)1.000:0.01184,((Streptococcus_australis_ATCC_700641_uid62169_fa/1-7513:0.01514,(Streptococcus_parasanguinis_ATCC_15912_uid49313_fa/1-7991:0.00265,(Streptococcus_parasanguinis_ATCC_903_uid62541_fa/1-7990:0.00434,Streptococcus_parasanguinis_F0405_uid60563_fa/1-7990:0.00239)0.737:0.00158)1.000:0.00992)1.000:0.00946,((((Streptococcus_M334_uid62529_fa/1-7988:0.00303,(((Streptococcus_mitis_NCTC_12261_uid52969_fa/1-7508:0.00668,(Streptococcus_mitis_SK321_uid52973_fa/1-7989:0.00319,Streptococcus_mitis_SK564_uid52971_fa/1-7988:0.00191)0.034:2.4E-4)0.530:3.9E-4,Streptococcus_mitis_B6_uid46097_fa/1-7989:0.00549)0.976:7.3E-4,Streptococcus_mitis_SK597_uid52967_fa/1-7989:0.00216)0.913:4.2E-4)0.757:7.8E-4,(((((Streptococcus_pneumoniae_CDC1087_00_uid54923_fa/1-7921:0.00322,(Streptococcus_pneumoniae_SP3_BS71_uid54493_fa/1-7986:0.00159,(Streptococcus_pneumoniae_TIGR4_uid54275_fa/1-7989:1.4E-4,Streptococcus_pneumoniae_TIGR4_uid57857_fa/1-7989:1.2E-4)0.977:7.1E-4)0.211:2.9E-4)0.761:3.0E-4,Streptococcus_pneumoniae_SP6_BS73_uid54495_fa/1-7989:0.00114)0.821:1.4E-4,Streptococcus_pneumoniae_Hungary19A_6_uid59117_fa/1-7985:0.00205)0.969:6.0E-4,((((((((Streptococcus_pneumoniae_D39_uid58581_fa/1-7989:0.0,Streptococcus_pneumoniae_R6_uid57859_fa/1-7989:0.0):3.8E-4,Streptococcus_pneumoniae_SP23_BS72_uid54507_fa/1-7988:0.00118)0.444:1.5E-4,(Streptococcus_pneumoniae_670_6B_uid52533_fa/1-7988:2.4E-4,Streptococcus_pneumoniae_SP18_BS74_uid54503_fa/1-7971:1.3E-4)0.954:4.9E-4)0.878:2.7E-4,((((Streptococcus_pneumoniae_AP200_uid52453_fa/1-7989:0.0,Streptococcus_pneumoniae_SP11_BS70_uid54499_fa/1-7989:0.0):1.2E-4,Streptococcus_pneumoniae_MLV_016_uid54929_fa/1-7989:1.3E-4)0.942:4.4E-4,Streptococcus_pneumoniae_CDC1873_00_uid54921_fa/1-7891:0.00121)0.379:3.3E-4,((Streptococcus_pneumoniae_70585_uid59125_fa/1-7988:6.1E-4,(Streptococcus_pneumoniae_SP195_uid54889_fa/1-7989:2.6E-4,Streptococcus_pneumoniae_SP9_BS68_uid54497_fa/1-7769:0.00389)0.997:0.00142)0.667:2.8E-4,Streptococcus_pneumoniae_P1031_uid59123_fa/1-7989:6.8E-4)0.356:2.4E-4)0.558:1.0E-4)0.396:2.4E-4,(((Streptococcus_pneumoniae_CDC3059_06_uid54891_fa/1-7988:2.4E-4,Streptococcus_pneumoniae_ATCC_700669_uid59287_fa/1-7989:9.6E-4)0.981:7.2E-4,Streptococcus_pneumoniae_SP19_BS75_uid54505_fa/1-7989:9.6E-4)0.781:1.4E-4,(Streptococcus_pneumoniae_CCRI_1974M2_uid55647_fa/1-7965:1.3E-4,Streptococcus_pneumoniae_CCRI_1974_uid55563_fa/1-7963:7.3E-4)0.844:1.3E-4)0.876:1.3E-4)0.696:1.4E-4,(Streptococcus_infantis_SK1302_uid59469_fa/1-7523:0.01944,Streptococcus_pneumoniae_SP14_BS69_uid54501_fa/1-7537:0.00145)1.000:0.00709)0.916:3.3E-4,((Streptococcus_pneumoniae_CGSP14_uid59181_fa/1-7988:6.1E-4,((Streptococcus_pneumoniae_BS457_uid51553_fa/1-7988:0.0,Streptococcus_pneumoniae_BS458_uid51555_fa/1-7988:0.0,Streptococcus_pneumoniae_SP14_BS292_uid51549_fa/1-7988:0.0):1.4E-4,(Streptococcus_pneumoniae_BS397_uid51551_fa/1-7988:1.4E-4,(Streptococcus_pneumoniae_BS455_uid51543_fa/1-7988:2.4E-4,Streptococcus_pneumoniae_SP9v_BS293_uid51547_fa/1-7921:0.00183)0.000:1.4E-4)0.910:2.0E-4)0.812:4.0E-4)0.998:0.00115,(Streptococcus_pneumoniae_JJA_uid59121_fa/1-7989:0.00159,Streptococcus_pneumoniae_CDC0288_04_uid54893_fa/1-7989:8.2E-4)0.400:1.4E-4)0.921:3.7E-4)0.791:1.6E-4,Streptococcus_pneumoniae_G54_uid59167_fa/1-7962:7.4E-4)0.938:3.6E-4)0.706:1.2E-4,(((Streptococcus_pneumoniae_Canada_MDR_19A_uid42621_fa/1-7988:0.0,Streptococcus_pneumoniae_TCH8431_19A_uid49735_fa/1-7988:0.0):1.4E-4,Streptococcus_pneumoniae_Canada_MDR_19F_uid42623_fa/1-7979:1.5E-4)0.803:2.5E-4,Streptococcus_pneumoniae_Taiwan19F_14_uid59119_fa/1-7976:5.1E-4)0.998:0.00125)1.000:0.00313)0.999:0.00296,((Streptococcus_mitis_ATCC_6249_uid52355_fa/1-7989:0.0056,(Streptococcus_sanguinis_ATCC_49296_uid61461_fa/1-7989:0.00291,(Streptococcus_C300_uid62527_fa/1-7989:0.00173,(Streptococcus_oralis_ATCC_35037_uid53033_fa/1-7989:0.0,Streptococcus_oralis_uid47255_fa/1-7989:0.0):0.00264)0.847:6.2E-4)0.793:8.6E-4)0.819:8.1E-4,(Streptococcus_M143_uid42367_fa/1-7990:0.00411,Streptococcus_oral_taxon_071_73H25AP_uid52351_fa/1-7989:0.00606)0.531:0.00103)0.938:0.00156)1.000:0.00422,(Streptococcus_infantis_ATCC_700779_uid62539_fa/1-7991:0.00797,Streptococcus_peroris_ATCC_700780_uid62543_fa/1-7989:0.01396)1.000:0.00477)1.000:0.01088)1.000:0.01516)0.097:0.00797)1.000:0.02257)0.903:0.01363)1.000:0.0636)1.000:0.09799,(((((Enterococcus_faecium_E1039_uid47011_fa/1-7891:8.6E-4,((Enterococcus_faecium_1_231_501_uid55715_fa/1-7994:0.00119,((Enterococcus_faecium_E1636_uid47345_fa/1-7994:1.3E-4,Enterococcus_faecium_D344SRF_uid46237_fa/1-7947:2.3E-4)0.000:1.4E-4,((Enterococcus_faecium_E1679_uid47347_fa/1-7994:4.9E-4,Enterococcus_faecium_E1071_uid47015_fa/1-7994:2.4E-4)0.835:1.3E-4,(Enterococcus_faecium_TC_6_uid41101_fa/1-7994:1.4E-4,Enterococcus_faecium_DO_uid54089_fa/1-6294:0.00143)0.000:1.4E-4)0.000:1.4E-4)0.832:1.2E-4)0.436:1.4E-4,(Enterococcus_faecium_1_231_408_uid55721_fa/1-7994:2.2E-4,(((Enterococcus_faecium_C68_uid40855_fa/1-7994:2.5E-4,(Enterococcus_faecium_E1162_uid47013_fa/1-7994:1.2E-4,((Enterococcus_faecium_1_231_410_uid55719_fa/1-7994:0.0,Enterococcus_faecium_TX0133a01_uid61143_fa/1-7994:0.0,Enterococcus_faecium_TX0133a04_uid61129_fa/1-7994:0.0,Enterococcus_faecium_TX0133A_uid61139_fa/1-7994:0.0,Enterococcus_faecium_TX0133B_uid61141_fa/1-7994:0.0,Enterococcus_faecium_TX0133C_uid61131_fa/1-7994:0.0):1.4E-4,(Enterococcus_faecium_DO_uid55353_fa/1-7482:9.8E-4,Enterococcus_faecium_TX0082_uid61137_fa/1-7994:1.3E-4)0.000:1.4E-4)0.908:1.4E-4)0.000:1.3E-4)0.827:1.3E-4,(Enterococcus_faecium_1_230_933_uid55701_fa/1-7971:1.4E-4,Enterococcus_faecium_U0317_uid47349_fa/1-7971:2.4E-4)0.978:6.0E-4)0.000:1.4E-4,Enterococcus_faecium_1_231_502_uid55713_fa/1-7994:1.2E-4)1.000:1.4E-4)0.395:3.7E-4)0.939:6.8E-4)0.899:0.00168,(Enterococcus_faecium_Com15_uid55725_fa/1-7994:3.9E-4,(Enterococcus_faecium_E980_uid47017_fa/1-7994:8.6E-4,(Enterococcus_faecalis_PC1_1_uid46979_fa/1-7994:2.4E-4,((Enterococcus_faecium_Com12_uid55723_fa/1-7994:0.0,Enterococcus_faecium_TX1330_uid55481_fa/1-7994:0.0):2.4E-4,Enterococcus_faecium_1_141_733_uid55717_fa/1-7994:1.4E-4)0.000:1.4E-4)0.980:7.0E-4)0.894:6.0E-4)0.988:0.00171)1.000:0.04842,((Enterococcus_faecalis_T8_uid55967_fa/1-7994:6.0E-4,(Enterococcus_faecalis_ATCC_4200_uid55681_fa/1-7994:6.0E-4,Enterococcus_faecalis_CH188_uid55709_fa/1-7994:6.2E-4)0.879:2.6E-4)1.000:0.01984,(Enterococcus_faecalis_TX0635_uid60589_fa/1-7996:0.0011,(((Enterococcus_faecalis_TX1322_uid55479_fa/1-7996:1.3E-4,Enterococcus_faecalis_TX0411_uid52595_fa/1-7996:3.6E-4)0.926:2.4E-4,((((Enterococcus_faecalis_T3_uid55677_fa/1-7940:3.7E-4,Enterococcus_faecalis_X98_uid55711_fa/1-7996:1.2E-4)0.000:1.4E-4,(Enterococcus_faecalis_Fly1_uid55703_fa/1-7996:4.8E-4,Enterococcus_faecalis_TX2134_uid52587_fa/1-7996:1.3E-4)0.859:1.3E-4)0.923:1.4E-4,((((Enterococcus_faecalis_TUSoD_Ef11_uid55455_fa/1-7996:1.4E-4,(Enterococcus_faecalis_DS5_uid55683_fa/1-7996:1.4E-4,((Bacteroides_vulgatus_EK4_2_uid47777_fa/1-7996:0.0,Enterococcus_faecalis_TX4248_uid52583_fa/1-7996:0.0):1.4E-4,Enterococcus_faecalis_JH1_uid55697_fa/1-7996:1.2E-4)0.939:3.4E-4)0.907:4.4E-4)0.369:2.2E-4,(Enterococcus_faecalis_ATCC_29200_uid55477_fa/1-7996:1.3E-4,(Enterococcus_faecalis_T1_uid55673_fa/1-7996:1.4E-4,Enterococcus_faecalis_TX0102_uid60609_fa/1-7996:1.3E-4)1.000:1.4E-4)0.716:1.3E-4)0.617:1.4E-4,((Enterococcus_faecalis_HIP11704_uid55695_fa/1-7996:0.0,Enterococcus_faecalis_TX0855_uid52585_fa/1-7996:0.0):2.4E-4,(Enterococcus_faecalis_TX0104_uid55351_fa/1-7996:0.00141,(Enterococcus_faecalis_T11_uid55707_fa/1-7996:4.1E-4,(Enterococcus_faecalis_HH22_uid55475_fa/1-7980:6.0E-4,Enterococcus_faecalis_V583_uid57669_fa/1-7996:1.3E-4)0.894:3.2E-4)0.084:3.6E-4)0.943:1.5E-4)0.902:2.4E-4)0.786:1.2E-4,(Enterococcus_faecalis_TX0470_uid60587_fa/1-7996:1.3E-4,(Enterococcus_faecalis_T2_uid55675_fa/1-7996:1.4E-4,Enterococcus_faecalis_TX0860_uid52589_fa/1-7996:1.3E-4)0.982:6.0E-4)0.912:2.4E-4)0.771:1.1E-4)0.419:1.3E-4,(Enterococcus_faecalis_DAPTO_512_uid60591_fa/1-7996:0.0,Enterococcus_faecalis_DAPTO_516_uid60619_fa/1-7996:0.0,Enterococcus_faecalis_Merz96_uid55691_fa/1-7996:0.0,Enterococcus_faecalis_R712_uid46983_fa/1-7996:0.0,Enterococcus_faecalis_S613_uid46987_fa/1-7996:0.0):9.5E-4)0.820:1.4E-4)0.000:1.4E-4,(Enterococcus_faecalis_E1Sol_uid55699_fa/1-7996:3.6E-4,(Enterococcus_faecalis_TX0109_uid52591_fa/1-7996:4.8E-4,(Enterococcus_faecalis_D6_uid55705_fa/1-7996:3.5E-4,Enterococcus_faecalis_ARO1_DG_uid55687_fa/1-7996:7.2E-4)0.000:1.4E-4)0.000:1.4E-4)0.854:1.3E-4)0.896:1.2E-4)0.506:1.2E-4)1.000:0.07085)0.995:0.01505,(Enterococcus_gallinarum_EG2_uid55685_fa/1-7968:0.02469,(Enterococcus_casseliflavus_ATCC_12755_uid63559_fa/1-7968:0.00287,((Enterococcus_casseliflavus_EC10_uid55689_fa/1-7968:0.0,Enterococcus_casseliflavus_EC30_uid55679_fa/1-7968:0.0):8.4E-4,Enterococcus_casseliflavus_EC20_uid55693_fa/1-7947:9.9E-4)0.970:0.00147)1.000:0.02527)1.000:0.05728)0.925:0.0146,Enterococcus_italicus_DSM_15952_uid61487_fa/1-7994:0.0658)1.000:0.04754)1.000:0.03977)1.000:0.03441,Carnobacterium_AT7_uid54673_fa/1-6982:0.14216)0.650:0.01893,((Granulicatella_adiacens_ATCC_49175_uid55951_fa/1-7422:0.03576,Granulicatella_elegans_ATCC_700633_uid40873_fa/1-7417:0.04289)1.000:0.12611,((Aerococcus_urinae_ACS_120_V_Col10a_uid64757_fa/1-7206:0.17786,Aerococcus_viridans_ATCC_11563_uid48397_fa/1-7995:0.16452)1.000:0.10499,(Catonella_morbi_ATCC_51271_uid55757_fa/1-7944:0.1253,Eremococcus_coleocola_ACS_139_V_Col8_uid61037_fa/1-7440:0.16213)1.000:0.0934)0.567:0.0315)1.000:0.06314)1.000:0.09596)1.000:0.04769)0.830:0.01531,(Turicibacter_HGF1_uid63587_fa/1-8000:2.6E-4,Turicibacter_PC909_uid46977_fa/1-8000:1.4E-4)1.000:0.32312)0.840:0.01735,(((Bacillus_2_A_57_CT2_uid62059_fa/1-8000:0.072,(Bacillus_coahuilensis_m4_4_uid54797_fa/1-7164:0.08784,Bacillus_SG_1_uid54663_fa/1-5198:0.11546)1.000:0.02671)1.000:0.02679,((Bacillus_m3_13_uid59767_fa/1-7904:0.11408,(Bacillus_megaterium_DSM319_uid48371_fa/1-7993:0.00204,Bacillus_megaterium_QM_B1551_uid15862_fa/1-7993:8.9E-4)1.000:0.08332)1.000:0.02101,((Bacillus_cytotoxicus_NVH_391_98_uid58317_fa/1-8002:0.01068,((((((Bacillus_cereus_B4264_uid58757_fa/1-8000:1.3E-4,Bacillus_cereus_m1550_uid55155_fa/1-8000:1.2E-4)0.737:1.3E-4,((((Bacillus_thuringiensis_serovar_pakistani_T13001_uid55227_fa/1-8000:3.6E-4,Bacillus_thuringiensis_BMB171_uid49135_fa/1-8000:2.4E-4)0.000:1.4E-4,Bacillus_cereus_Rock1_15_uid55181_fa/1-7999:2.4E-4)0.000:1.4E-4,(Bacillus_cereus_AH676_uid55199_fa/1-8000:1.4E-4,Bacillus_cereus_BDRD_ST24_uid55165_fa/1-8000:2.4E-4)0.000:1.4E-4)0.737:1.3E-4,(Bacillus_thuringiensis_serovar_huazhongensis_BGSC_4BD1_uid55235_fa/1-8000:8.4E-4,(Bacillus_cereus_ATCC_14579_uid57975_fa/1-7999:1.2E-4,Bacillus_cereus_BDRD_Cer4_uid55173_fa/1-7999:1.4E-4)0.933:2.4E-4)0.000:1.4E-4)0.436:1.3E-4)0.889:2.4E-4,((Bacillus_thuringiensis_serovar_kurstaki_T03a001_uid55217_fa/1-8000:1.2E-4,(Bacillus_cereus_F65185_uid55195_fa/1-8000:1.4E-4,Bacillus_cereus_Rock4_2_uid55191_fa/1-7709:7.4E-4)0.838:1.3E-4)0.737:1.4E-4,(Bacillus_cereus_AH1134_uid54485_fa/1-7922:5.0E-4,(Bacillus_cereus_172560W_uid55151_fa/1-8000:1.4E-4,Bacillus_cereus_ATCC_10876_uid55177_fa/1-8000:6.1E-4)0.825:1.2E-4)0.714:1.3E-4)0.896:3.6E-4)0.938:9.2E-4,(((Bacillus_cereus_R309803_uid55153_fa/1-8000:0.00485,(Bacillus_cereus_AH1271_uid55201_fa/1-8000:0.00272,Bacillus_cereus_MM3_uid55159_fa/1-8000:0.00225)0.852:0.00134)0.773:0.00103,(((Bacillus_cereus_AH1272_uid55203_fa/1-7841:6.2E-4,Bacillus_cereus_AH1273_uid55205_fa/1-7772:1.6E-4)1.000:0.00237,((Bacillus_cereus_BDRD_ST196_uid55169_fa/1-8000:3.9E-4,(Bacillus_cereus_AH603_uid55197_fa/1-8000:9.5E-4,Bacillus_weihenstephanensis_KBAB4_uid58315_fa/1-8000:3.8E-4)0.994:0.00132)0.916:4.6E-4,(Bacillus_cereus_AH621_uid55161_fa/1-8000:1.2E-4,Bacillus_mycoides_DSM_2048_uid55207_fa/1-7966:6.1E-4)0.387:1.3E-4)1.000:0.00667)0.999:0.00282,(Bacillus_cereus_Rock3_28_uid55183_fa/1-7926:6.6E-4,(Bacillus_cereus_Rock4_18_uid55193_fa/1-8000:7.2E-4,(Bacillus_cereus_Rock1_3_uid55179_fa/1-8000:1.2E-4,Bacillus_cereus_Rock3_29_uid55185_fa/1-8000:1.3E-4)0.905:2.5E-4)0.007:1.6E-4)0.999:0.00333)0.958:0.00177)0.139:0.00151,(((Bacillus_thuringiensis_Bt407_uid55223_fa/1-8000:0.0,Bacillus_thuringiensis_serovar_berliner_ATCC_10792_uid55229_fa/1-8000:0.0):1.4E-4,Bacillus_thuringiensis_serovar_T01001_uid55225_fa/1-7987:1.4E-4)0.974:8.1E-4,(Bacillus_thuringiensis_IBL_200_uid55239_fa/1-8000:6.0E-4,(Bacillus_thuringiensis_IBL_4222_uid55241_fa/1-8000:2.4E-4,(Bacillus_cereus_G9842_uid58759_fa/1-7995:7.1E-4,Bacillus_thuringiensis_serovar_sotto_T04001_uid55221_fa/1-7876:0.00134)0.915:1.4E-4)0.816:1.3E-4)0.986:0.00124)0.971:0.00156)1.000:0.00363)0.623:0.0018,((Bacillus_thuringiensis_serovar_andalousiensis_BGSC_4AW1_uid55231_fa/1-8000:2.5E-4,((Bacillus_cereus_E33L_uid58103_fa/1-8000:2.4E-4,(Bacillus_thuringiensis_serovar_pondicheriensis_BGSC_4BA1_uid55233_fa/1-8000:1.3E-4,((((Bacillus_thuringiensis_serovar_monterrey_BGSC_4AJ1_uid55215_fa/1-8000:1.4E-4,((Bacillus_cereus_03BB102_uid59299_fa/1-8000:0.0,Bacillus_cereus_BGSC_6E1_uid55157_fa/1-8000:0.0,Bacillus_thuringiensis_Al_Hakam_uid58795_fa/1-8000:0.0):2.4E-4,(Bacillus_anthracis_CI_uid50615_fa/1-8000:2.4E-4,Bacillus_thuringiensis_serovar_konkukian_97_27_uid58089_fa/1-8000:1.4E-4)0.000:1.4E-4)0.898:2.4E-4)0.859:1.3E-4,(Bacillus_thuringiensis_serovar_pulsiensis_BGSC_4CC1_uid55237_fa/1-7927:1.4E-4,((((((Bacillus_anthracis_Australia_94_uid54137_fa/1-7720:1.3E-4,((Bacillus_cereus_H3081_97_uid54833_fa/0-7611:0.03137,((Bacillus_cereus_NVH0597_99_uid54831_fa/1-5542:0.00178,Bacillus_cereus_W_uid54483_fa/0-7283:0.00346)0.874:0.00137,(Bacillus_anthracis_A0389_uid54999_fa/1-5950:4.4E-4,(Bacillus_anthracis_A0174_uid55003_fa/0-7600:1.4E-4,Bacillus_anthracis_A0193_uid55005_fa/0-7848:0.00106)0.923:1.6E-4)1.000:0.0081)1.000:0.016)1.000:0.01593,(Bacillus_anthracis_Tsiankovskii_I_uid54481_fa/0-7816:3.3E-4,Bacillus_anthracis_Vollum_uid54135_fa/1-7530:1.4E-4)0.968:1.5E-4)1.000:0.00561)0.861:1.3E-4,(Bacillus_anthracis_A2012_uid54101_fa/1-6675:0.00181,(Bacillus_anthracis_A0248_uid59385_fa/1-8000:0.0,Bacillus_anthracis_Ames_Ancestor_uid58083_fa/1-8000:0.0,Bacillus_anthracis_Ames_uid57909_fa/1-8000:0.0):1.3E-4)0.780:1.4E-4)0.000:1.4E-4,(Bacillus_anthracis_CDC_684_uid59303_fa/1-8000:0.0,Bacillus_anthracis_Sterne_uid58091_fa/1-8000:0.0):1.4E-4)0.000:1.1E-4,Bacillus_anthracis_Western_North_America_USA6153_uid54107_fa/1-7722:1.4E-4)0.828:1.3E-4,((Bacillus_anthracis_A0465_uid55001_fa/0-7882:0.00134,Bacillus_anthracis_CNEVA_9066_uid54133_fa/1-7822:1.4E-4)0.877:0.00188,Bacillus_anthracis_Kruger_B_uid54105_fa/1-7729:3.8E-4)0.886:3.5E-4)0.876:2.4E-4,Bacillus_anthracis_A1055_uid54131_fa/1-7866:4.9E-4)0.991:8.4E-4)0.000:1.4E-4)0.753:1.3E-4,(Bacillus_cereus_95_8201_uid55175_fa/1-8000:1.4E-4,Bacillus_cereus_AH820_uid58751_fa/1-7829:0.0068)0.436:1.3E-4)0.414:1.3E-4,(Bacillus_cereus_Rock3_42_uid55187_fa/1-8000:3.6E-4,Bacillus_cereus_SJ1_uid50375_fa/1-8000:8.4E-4)0.744:1.4E-4)0.744:1.4E-4)0.956:3.6E-4)0.287:1.5E-4,((Bacillus_cereus_AH187_uid58753_fa/1-8000:1.4E-4,(Bacillus_cereus_Q1_uid58529_fa/1-8000:6.0E-4,Bacillus_cereus_BDRD_ST26_uid55167_fa/1-7879:0.00234)0.000:1.4E-4)0.886:3.1E-4,(Bacillus_cereus_m1293_uid55163_fa/1-8001:4.9E-4,Bacillus_cereus_ATCC_10987_uid57673_fa/1-8001:8.4E-4)0.586:3.6E-4)1.000:0.00199)0.534:4.8E-4)0.955:9.4E-4,((Bacillus_cereus_ATCC_4342_uid55171_fa/1-8000:4.8E-4,Bacillus_cereus_G9241_uid54129_fa/1-6130:0.00335)0.159:1.4E-4,Bacillus_thuringiensis_serovar_tochigiensis_BGSC_4Y1_uid55219_fa/1-8000:2.4E-4)0.947:7.4E-4)0.997:0.00299)1.000:0.00977,(Bacillus_cereus_Rock3_44_uid55189_fa/1-7937:0.00762,(Bacillus_pseudomycoides_DSM_12442_uid55213_fa/1-7999:2.8E-4,(Bacillus_mycoides_Rock1_4_uid55209_fa/1-7907:1.4E-4,Bacillus_mycoides_Rock3_17_uid55211_fa/1-7998:1.2E-4)0.991:0.00106)1.000:0.00673)0.998:0.00569)1.000:0.0167)1.000:0.09751,((Bacillus_pumilus_ATCC_7061_uid55251_fa/1-7948:0.0045,Bacillus_pumilus_SAFR_032_uid59017_fa/1-7947:0.00282)1.000:0.04863,((Bacillus_BT1B_CT2_uid62055_fa/1-7996:1.3E-4,(Bacillus_licheniformis_ATCC_14580_uid58097_fa/1-7997:0.0,Bacillus_licheniformis_ATCC_14580_uid58199_fa/1-7997:0.0):6.2E-4)1.000:0.04414,(Bacillus_atrophaeus_1942_uid59887_fa/1-7997:0.01931,((Bacillus_amyloliquefaciens_DSM_7_uid53535_fa/1-7997:0.00309,Bacillus_amyloliquefaciens_FZB42_uid58271_fa/1-7996:0.00342)1.000:0.0252,((Bacillus_subtilis_spizizenii_ATCC_6633_uid49045_fa/1-7998:1.4E-4,Bacillus_subtilis_spizizenii_W23_uid51879_fa/1-7998:1.3E-4)1.000:0.00488,(Bacillus_subtilis_BSn5_uid62463_fa/1-7998:0.00103,((Bacillus_subtilis_168_uid55263_fa/1-7999:0.0,Bacillus_subtilis_JH642_uid55255_fa/1-7999:0.0,Bacillus_subtilis_NCIB_3610_uid55265_fa/1-7999:0.0,Bacillus_subtilis_SMY_uid55257_fa/1-7999:0.0):1.3E-4,Bacillus_subtilis_168_uid57675_fa/1-7999:1.4E-4)0.967:6.8E-4)0.999:0.00348)1.000:0.01132)0.704:0.00643)1.000:0.0265)0.822:0.01749)1.000:0.07305)0.681:0.01509)0.977:0.01258)1.000:0.01584,(Bacillus_coagulans_36D1_uid54335_fa/1-7991:0.11646,(Anoxybacillus_flavithermus_WK1_uid59135_fa/1-7998:0.04644,((Geobacillus_WCH70_uid59045_fa/1-8006:0.01069,(Geobacillus_thermoglucosidasius_C56_YS93_uid48129_fa/1-8005:2.5E-4,Geobacillus_Y4_1MC1_uid55779_fa/1-8005:1.3E-4)1.000:0.0134)1.000:0.01766,((Geobacillus_G11MC16_uid55035_fa/1-7998:0.00123,Geobacillus_thermodenitrificans_NG80_2_uid58829_fa/1-8002:2.5E-4)1.000:0.01969,(Geobacillus_kaustophilus_HTA426_uid58227_fa/1-7969:0.00213,(Geobacillus_C56_T3_uid49467_fa/1-8005:0.00164,(Geobacillus_Y412MC52_uid55381_fa/1-8005:1.2E-4,Geobacillus_Y412MC61_uid41171_fa/1-7977:7.5E-4)1.000:0.00192)0.727:0.00103)1.000:0.01538)1.000:0.0424)1.000:0.0285)1.000:0.0634)0.978:0.01913)1.000:0.02514)0.995:0.02099)0.939:0.02202,((Bacillus_cellulosilyticus_DSM_2522_uid43329_fa/1-7992:0.08589,Bacillus_selenitireducens_MLS10_uid49513_fa/1-7990:0.13317)1.000:0.06565,(Bacillus_halodurans_C_125_uid57791_fa/1-7994:0.09127,(Bacillus_clausii_KSM_K16_uid58237_fa/1-7980:0.13255,Bacillus_pseudofirmus_OF4_uid45847_fa/1-7992:0.07122)0.964:0.02402)1.000:0.03655)1.000:0.03971)0.986:0.02622,(Exiguobacterium_AT1b_uid59093_fa/1-7980:0.08727,Exiguobacterium_sibiricum_255_15_uid58053_fa/1-7988:0.08989)1.000:0.14936)1.000:0.07046)1.000:0.08548)1.000:0.07758)0.954:0.02108)1.000:0.04154)1.000:0.04674,(((((Synechococcus_JA_2_3B_a_2_13_uid58537_fa/1-7957:0.02955,Synechococcus_JA_3_3Ab_uid58535_fa/1-7958:0.0381)1.000:0.20773,(((Acaryochloris_marina_MBIC11017_uid58167_fa/1-7972:0.16005,(Cyanothece_PCC_7425_uid59435_fa/1-7972:0.11036,Thermosynechococcus_elongatus_BP_1_uid57907_fa/1-7976:0.16663)1.000:0.04045)1.000:0.03661,((Microcoleus_chthonoplastes_PCC_7420_uid54695_fa/1-7978:0.13483,(Synechococcus_PCC_7002_uid59137_fa/1-7975:0.16461,((Microcystis_aeruginosa_NIES_843_uid59101_fa/1-7984:0.13893,(Cyanothece_PCC_7424_uid59025_fa/1-7982:0.04352,Cyanothece_PCC_7822_uid52547_fa/1-7984:0.04821)1.000:0.06223)0.961:0.02148,(((Cyanothece_PCC_8801_uid59027_fa/1-7972:3.0E-4,Cyanothece_PCC_8802_uid59143_fa/1-7972:7.0E-4)1.000:0.06764,(cyanobacterium_UCYN_A_uid43697_fa/1-7612:0.1612,(Crocosphaera_watsonii_WH_8501_uid54123_fa/1-7827:0.04039,(Cyanothece_ATCC_51142_uid59013_fa/1-7974:0.01713,Cyanothece_CCY0110_uid54615_fa/1-7979:0.01704)1.000:0.01596)1.000:0.02857)1.000:0.04366)1.000:0.03798,Synechocystis_PCC_6803_uid57659_fa/1-7974:0.15649)0.907:0.01849)1.000:0.03146)1.000:0.05108)1.000:0.02362,((Oscillatoria_PCC_6506_uid50611_fa/1-7981:0.11271,((Lyngbya_PCC_8106_uid54161_fa/1-7977:0.0991,(Arthrospira_maxima_CS_328_uid55093_fa/1-7189:0.03902,Arthrospira_platensis_Paraca_uid55907_fa/1-7769:0.00661)1.000:0.0982)1.000:0.04225,Trichodesmium_erythraeum_IMS101_uid57925_fa/1-7964:0.14388)0.969:0.02532)1.000:0.03833,((Anabaena_variabilis_ATCC_29413_uid58043_fa/1-7973:0.0042,Nostoc_PCC_7120_uid57803_fa/1-7974:0.00642)1.000:0.04309,((_Nostoc_azollae_0708_uid49725_fa/1-7978:0.04028,(Cylindrospermopsis_raciborskii_CS_505_uid42983_fa/1-7957:0.00569,Raphidiopsis_brookii_D9_uid42981_fa/1-7899:0.01203)1.000:0.06949)1.000:0.02916,(Nostoc_punctiforme_PCC_73102_uid57767_fa/1-7971:0.05274,Nodularia_spumigena_CCY9414_uid54171_fa/1-7976:0.05861)0.809:0.01023)0.681:0.01084)1.000:0.08985)0.991:0.02212)0.999:0.02578)0.997:0.02861,(Synechococcus_PCC_7335_uid54731_fa/1-7975:0.21869,((Synechococcus_elongatus_PCC_6301_uid58235_fa/1-7941:0.00152,Synechococcus_elongatus_PCC_7942_uid58045_fa/1-7973:2.3E-4)1.000:0.1267,(Synechococcus_RCC307_uid61609_fa/1-7974:0.10508,((((Prochlorococcus_marinus_MIT_9303_uid58305_fa/1-7969:0.00707,Prochlorococcus_marinus_MIT_9313_uid57773_fa/1-7969:0.00718)1.000:0.06514,((Prochlorococcus_marinus_CCMP1375_uid57995_fa/1-7964:0.10918,Prochlorococcus_marinus_MIT_9211_uid58309_fa/1-7968:0.0933)0.999:0.02657,((Prochlorococcus_marinus_NATL1A_uid58423_fa/1-7976:0.00382,Prochlorococcus_marinus_NATL2A_uid58359_fa/1-7976:0.00309)1.000:0.11371,((Prochlorococcus_marinus_MIT_9312_uid58357_fa/1-7965:0.01614,((Prochlorococcus_marinus_MIT_9202_uid54709_fa/1-7969:0.00474,Prochlorococcus_marinus_MIT_9215_uid58819_fa/1-7970:0.00475)1.000:0.01143,(Prochlorococcus_marinus_AS9601_uid58307_fa/1-7971:0.01246,Prochlorococcus_marinus_MIT_9301_uid58437_fa/1-7971:0.01124)0.934:0.00446)0.999:0.00864)1.000:0.03123,(Prochlorococcus_marinus_MIT_9515_uid58313_fa/1-7969:0.0315,Prochlorococcus_marinus_pastoris_CCMP1986_uid57761_fa/1-7965:0.02586)1.000:0.03252)1.000:0.1807)1.000:0.03602)1.000:0.07801)0.999:0.02956,((Synechococcus_WH_8102_uid61581_fa/1-7967:0.04761,((Synechococcus_BL107_uid54225_fa/1-7893:0.00791,Synechococcus_CC9902_uid58323_fa/1-7972:0.00922)1.000:0.05323,(Synechococcus_CC9605_uid58319_fa/1-7970:0.00785,Synechococcus_WH_8109_uid55973_fa/1-7969:0.0087)1.000:0.0317)0.066:0.01108)1.000:0.03963,((Synechococcus_RS9916_uid54223_fa/1-7973:0.04684,Synechococcus_RS9917_uid54221_fa/1-7977:0.05177)0.920:0.01114,((Synechococcus_WH_7803_uid61607_fa/1-7977:0.01635,Synechococcus_WH_7805_uid54217_fa/1-7980:0.01441)1.000:0.03829,Synechococcus_CC9311_uid58123_fa/1-7979:0.06478)1.000:0.01608)1.000:0.01783)0.914:0.01398)1.000:0.04859,(Cyanobium_PCC_7001_uid54675_fa/1-7960:0.07735,(Synechococcus_CB0101_uid61895_fa/1-7973:0.03331,Synechococcus_CB0205_uid61893_fa/1-7838:0.04197)1.000:0.04262)1.000:0.03648)1.000:0.04905)1.000:0.24576)1.000:0.05959)0.695:0.02146)1.000:0.08676)1.000:0.06567,Gloeobacter_violaceus_PCC_7421_uid58011_fa/1-7983:0.26392)1.000:0.30946,(((Ktedonobacter_racemifer_DSM_44963_uid49671_fa/1-7891:1.4E-4,Ktedonobacter_racemifer_SOSP1_21_DSM_44963_648276680_faa/1-7893:1.4E-4)1.000:0.42948,(Dehalogenimonas_lykanthroporepellens_BL_DC_9_uid48131_fa/1-7538:0.26927,((Dehalococcoides_BAV1_uid58477_fa/1-7552:0.00109,(Dehalococcoides_CBDB1_uid58413_fa/1-7552:7.8E-4,Dehalococcoides_GT_uid42115_fa/1-7552:0.00128)0.401:3.3E-4)1.000:0.02087,(Dehalococcoides_ethenogenes_195_uid57763_fa/1-7552:0.02108,Dehalococcoides_VS_uid42393_fa/1-7555:0.01594)0.980:0.01239)1.000:0.2907)1.000:0.24178)0.999:0.06485,(((Herpetosiphon_aurantiacus_ATCC_23779_uid58599_fa/1-7984:0.26849,((Roseiflexus_castenholzii_DSM_13941_uid58287_fa/1-7969:0.03294,Roseiflexus_RS_1_uid58523_fa/1-7970:0.02343)1.000:0.1413,(Oscillochloris_trichoides_DG6_uid59465_fa/1-7980:0.12496,(Chloroflexus_aggregans_DSM_9485_uid58621_fa/1-7955:0.06291,(Chloroflexus_aurantiacus_J_10_fl_uid57657_fa/1-7974:0.0,Chloroflexus_Y_400_fl_uid59085_fa/1-7974:0.0):0.0209)1.000:0.08784)1.000:0.09222)1.000:0.09553)1.000:0.1181,Anaerolinea_thermophila_UNI_1_uid62245_fa/1-7819:0.4891)0.714:0.04367,((Thermobaculum_terrenum_ATCC_BAA_798_uid42011_fa/1-7977:1.2E-4,Thermobaculum_terrenum_YNP1_ATCC_BAA_798_646311962_faa/1-7982:1.4E-4)1.000:0.34771,(Thermomicrobium_roseum_DSM_5159_uid59341_fa/1-7971:0.20338,(Sphaerobacter_thermophilus_DSM_20745_uid41997_fa/1-7977:1.4E-4,Sphaerobacter_thermophilus_4ac11_DSM_20745_646311953_faa/1-7984:2.5E-4)1.000:0.16446)1.000:0.16624)1.000:0.05921)1.000:0.0484)1.000:0.08947)0.922:0.03448,(((((Oceanithermus_profundus_DSM_14977_uid60855_fa/1-7942:1.4E-4,Oceanithermus_profundus_506_DSM_14977_2503508010_faa/1-7948:1.4E-4)1.000:0.16966,(Marinithermus_hydrothermalis_T1_DSM_14884_2503423006_faa/1-7928:1.4E-4,Marinithermus_hydrothermalis_T1_DSM_14884_2504643006_faa/1-7958:1.4E-4)1.000:0.10257)1.000:0.0517,((Thermus_scotoductus_SA_01_uid62273_fa/1-7920:0.0398,(Thermus_aquaticus_Y51MC23_uid55053_fa/1-7924:0.04924,(Thermus_thermophilus_HB27_uid58033_fa/1-7927:0.00159,Thermus_thermophilus_HB8_uid58223_fa/1-7927:0.0022)1.000:0.0567)0.480:0.01635)1.000:0.13516,((Meiothermus_ruber_DSM_1279_uid46661_fa/1-7931:1.4E-4,Meiothermus_ruber_21_DSM_1279_646564545_faa/1-7938:1.4E-4)1.000:0.1392,(Meiothermus_silvanus_DSM_9946_uid49485_fa/1-7938:1.4E-4,Meiothermus_silvanus_VI_R2_DSM_9946_646564546_faa/1-7943:1.4E-4)1.000:0.10766)1.000:0.09249)1.000:0.04465)1.000:0.11811,((Deinococcus_peraridilitoris_KR_200_DSM_19664_2504557003_faa/1-7859:0.11477,((Deinococcus_maricopensis_DSM_21211_uid62225_fa/1-7894:1.3E-4,(Deinococcus_maricopensis_LB_34_DSM_21211_2502545032_faa/1-7900:0.0,Deinococcus_maricopensis_LB_34_DSM_21211_2503982045_faa/1-7900:0.0):1.4E-4)1.000:0.08722,(Deinococcus_geothermalis_DSM_11300_uid58275_fa/1-7896:0.04908,((Deinococcus_deserti_VCD115_uid58615_fa/1-7907:0.05658,(Deinococcus_radiodurans_R1_uid57665_fa/1-7869:0.07057,((Deinococcus_proteolyticus_MRP_uid63399_fa/1-7897:0.0,Deinococcus_proteolyticus_MRP_DSM_20540_2503982044_faa/1-7897:0.0):1.4E-4,Deinococcus_proteolyticus_MRP_DSM_20540_2502422331_faa/1-7869:1.4E-4)1.000:0.13803)1.000:0.02877)0.999:0.01975,Deinococcus_hopiensis_KR_140_DSM_18049_2502422300_faa/1-7857:0.05788)0.658:0.01635)1.000:0.07037)1.000:0.05564)1.000:0.1901,(Truepera_radiovictrix_DSM_17093_uid49533_fa/1-7899:1.4E-4,Truepera_radiovictrix_RQ_24_DSM_17093_646564586_faa/1-7905:1.4E-4)1.000:0.32987)0.946:0.07128)1.000:0.34513,(((Conexibacter_woesei_DSM_14684_uid43467_fa/1-7929:1.4E-4,Conexibacter_woesei_ID131577_DSM_14684_646311917_faa/1-7931:1.4E-4)1.000:0.44949,(Rubrobacter_xylanophilus_DSM_9941_uid58057_fa/1-7949:0.10363,Rubrobacter_radiotolerans_DSM_5868_2501651217_faa/1-7924:0.17339)1.000:0.32872)1.000:0.10458,((((Slackia_exigua_ATCC_700122_uid55993_fa/1-7879:0.10955,(Slackia_heliotrinireducens_DSM_20476_uid59051_fa/1-7899:0.00531,Slackia_heliotrinireducens_RHS_1_DSM_20476_644736405_faa/1-7899:0.00615)1.000:0.09986)1.000:0.11756,((Cryptobacterium_curtum_DSM_15641_uid59041_fa/1-7997:1.4E-4,Cryptobacterium_curtum_12_3_DSM_15641_644736346_faa/1-7999:1.4E-4)1.000:0.14531,(Eggerthella_HGA1_uid63585_fa/1-7999:0.00197,(Eggerthella_1_3_56FAA_uid61877_fa/1-7999:0.0012,(Eggerthella_lenta_DSM_2243_uid59079_fa/1-8001:1.4E-4,Eggerthella_lenta_VPI_0255_DSM_2243_644736358_faa/1-8004:1.4E-4)1.000:0.00384)0.565:8.1E-4)1.000:0.11141)0.995:0.03388)1.000:0.12235,((Coriobacterium_glomerans_PW2_DSM_20642_2503538010_faa/1-7969:0.1495,(Collinsella_aerofaciens_ATCC_25986_uid54525_fa/1-7969:0.0751,(Collinsella_intestinalis_DSM_13280_uid55125_fa/1-7961:0.02154,Collinsella_stercoris_DSM_13279_uid54813_fa/1-7872:0.03484)1.000:0.08092)0.999:0.03198)1.000:0.08761,((Atopobium_rimae_ATCC_49626_uid55409_fa/1-7956:0.06818,(Atopobium_parvulum_DSM_20469_uid59195_fa/1-7978:1.4E-4,Atopobium_parvulum_IPP_1246_DSM_20469_644736327_faa/1-7980:1.4E-4)1.000:0.07163)1.000:0.06309,((Olsenella_uli_DSM_7084_uid51367_fa/1-7819:0.03906,Olsenella_uli_VPI_DSM_7084_648028047_faa/1-7923:1.5E-4)1.000:0.09117,(Atopobium_vaginae_PB189_T1_4_uid51527_fa/1-7977:0.11097,(Atopobium_vaginae_DSM_15829_uid53885_fa/1-7768:1.5E-4,Atopobium_vaginae_DSM_15829_uid55463_fa/1-7946:1.4E-4)1.000:0.09252)1.000:0.07332)1.000:0.0515)1.000:0.10238)1.000:0.10808)1.000:0.22623,((Acidimicrobium_ferrooxidans_DSM_10331_uid59215_fa/1-7893:1.2E-4,Acidimicrobium_ferrooxidans_ICP_DSM_10331_644736322_faa/1-7898:1.4E-4)1.000:0.5194,((((Micrococcus_luteus_SK58_uid46281_fa/1-7924:0.00389,(Micrococcus_luteus_NCTC_2665_uid59033_fa/1-7924:1.4E-4,Micrococcus_luteus_NCTC_2665_uid55345_fa/1-6609:4.9E-4)0.997:0.0036)1.000:0.13978,((Arthrobacter_arilaitensis_Re117_uid53509_fa/1-7946:0.1185,(Renibacterium_salmoninarum_ATCC_33209_uid58899_fa/1-7950:0.0844,(Arthrobacter_aurescens_TC1_uid58109_fa/1-7939:0.03082,(Arthrobacter_FB24_uid58141_fa/1-7944:0.02397,(Arthrobacter_chlorophenolicus_A6_uid58969_fa/1-7938:0.02167,Arthrobacter_phenanthrenivorans_Sphe3_uid63629_fa/1-7939:0.01835)0.999:0.01147)1.000:0.01485)1.000:0.03726)1.000:0.04172)1.000:0.03681,(Kocuria_rhizophila_DC2201_uid59099_fa/1-7956:0.11614,((Rothia_dentocariosa_ATCC_17931_uid49331_fa/1-7951:0.00122,Rothia_dentocariosa_M567_uid50557_fa/1-7951:0.00319)1.000:0.03926,(Rothia_mucilaginosa_ATCC_25296_uid55453_fa/1-7951:0.00234,Rothia_mucilaginosa_uid43093_fa/1-7951:0.00185)1.000:0.03115)1.000:0.10301)1.000:0.04178)0.390:0.01926)1.000:0.05598,(((((((Actinomyces_urogenitalis_DSM_15434_uid55459_fa/1-7433:0.04896,(Actinomyces_oral_taxon_171_F0337_uid62285_fa/1-7020:0.01045,(Actinomyces_oris_K20_uid63275_fa/1-7007:0.01303,Actinomyces_viscosus_C505_uid51663_fa/1-7093:0.00273)0.993:0.00487)1.000:0.04557)1.000:0.10256,((Actinomyces_coleocanis_DSM_15436_uid55457_fa/1-7319:0.19044,(Actinomyces_oral_taxon_178_F0338_uid62223_fa/1-7025:0.06009,(Actinomyces_oral_taxon_180_F0310_uid61455_fa/1-7324:0.02877,(Actinomyces_odontolyticus_ATCC_17982_uid54529_fa/1-7376:0.00267,Actinomyces_odontolyticus_F0309_uid46093_fa/1-7325:0.00288)1.000:0.02418)1.000:0.0373)1.000:0.11853)1.000:0.07664,((Mobiluncus_mulieris_ATCC_35243_uid55889_fa/1-7433:2.5E-4,(Mobiluncus_mulieris_28_1_uid42169_fa/1-7344:3.9E-4,(Mobiluncus_mulieris_ATCC_35239_uid52345_fa/1-7432:8.9E-4,Mobiluncus_mulieris_FB024_16_uid52965_fa/1-7432:4.3E-4)0.304:5.3E-4)0.421:4.3E-4)1.000:0.07036,(Mobiluncus_curtisii_ATCC_51333_uid61495_fa/1-7422:0.00277,(Mobiluncus_curtisii_holmesii_ATCC_35242_uid61497_fa/1-7425:0.00116,(Mobiluncus_curtisii_ATCC_35241_uid51715_fa/1-7419:0.00116,Mobiluncus_curtisii_ATCC_43063_uid49695_fa/1-7419:1.7E-4)0.877:5.3E-4)0.831:0.00135)1.000:0.06399)1.000:0.17672)0.988:0.02057)0.967:0.02212,(Actinomyces_oral_taxon_848_F0332_uid55987_fa/1-7412:0.12107,(Arcanobacterium_haemolyticum_DSM_20595_uid49489_fa/1-7439:1.4E-4,Arcanobacterium_haemolyticum_CCM_DSM_20595_646564505_faa/1-7440:1.4E-4)1.000:0.14064)1.000:0.07947)1.000:0.04322,(((Parascardovia_denticolens_DSM_10105_uid61281_fa/1-7966:0.0,Parascardovia_denticolens_F0305_uid47801_fa/1-7966:0.0):0.05581,Scardovia_inopinata_F0304_uid47829_fa/1-7877:0.06395)1.000:0.06656,(((Gardnerella_vaginalis_ATCC_14018_uid53883_fa/1-7161:9.3E-4,Gardnerella_vaginalis_ATCC_14019_uid55487_fa/1-7898:2.5E-4)1.000:0.02986,(Gardnerella_vaginalis_AMD_uid49423_fa/1-7958:0.00243,(Gardnerella_vaginalis_409_05_uid43211_fa/1-7957:7.3E-4,Gardnerella_vaginalis_5_1_uid49673_fa/1-7957:3.7E-4)0.941:0.00138)1.000:0.0256)1.000:0.05561,(((Bifidobacterium_bifidum_NCIMB_41171_uid55283_fa/1-7956:8.5E-4,(Bifidobacterium_bifidum_PRL2010_uid59883_fa/1-7956:3.7E-4,Bifidobacterium_bifidum_S17_uid59545_fa/1-7957:9.9E-4)0.867:2.5E-4)1.000:0.04991,(Bifidobacterium_angulatum_DSM_20098_uid55113_fa/1-7959:0.04694,(Bifidobacterium_breve_DSM_20213_uid55111_fa/1-7873:0.01125,(((Bifidobacterium_12_1_47BFAA_uid61873_fa/1-7872:2.5E-4,Bifidobacterium_longum_infantis_ATCC_55813_uid55465_fa/1-7872:6.2E-4)0.826:1.4E-4,((Bifidobacterium_longum_BBMN68_uid60163_fa/1-7872:8.7E-4,(Bifidobacterium_longum_DJO10A_uid58833_fa/1-7872:1.4E-4,Bifidobacterium_longum_DJO10A_uid54103_fa/1-7727:1.4E-4)0.898:2.5E-4)0.882:2.4E-4,(Bifidobacterium_longum_infantis_157F_uid62693_fa/1-7872:5.0E-4,((Bifidobacterium_longum_JCM_1217_uid62695_fa/1-7872:5.0E-4,Bifidobacterium_longum_infantis_CCUG_52486_uid55285_fa/1-7872:7.5E-4)0.846:1.3E-4,Bifidobacterium_longum_NCC2705_uid57939_fa/1-7872:1.4E-4)0.834:1.3E-4)0.771:1.4E-4)0.948:6.1E-4)0.987:0.0015,(Bifidobacterium_longum_JDM301_uid49131_fa/1-7870:0.00175,Bifidobacterium_longum_infantis_ATCC_15697_uid58677_fa/1-7870:0.00537)0.963:0.00102)1.000:0.00902)1.000:0.03161)0.973:0.01519)0.934:0.01064,((((Bifidobacterium_dentium_ATCC_27678_uid54901_fa/1-7954:1.2E-4,Bifidobacterium_dentium_Bd1_uid43091_fa/1-7954:1.4E-4)0.884:2.4E-4,(Bifidobacterium_dentium_ATCC_27679_uid52349_fa/1-7954:1.4E-4,Bifidobacterium_dentium_JCVIHMP022_uid59471_fa/1-7658:1.4E-4)0.985:7.3E-4)1.000:0.01226,((Bifidobacterium_adolescentis_ATCC_15703_uid58559_fa/1-7955:0.00161,Bifidobacterium_adolescentis_L2_32_uid54549_fa/1-7956:0.0015)1.000:0.01367,(Bifidobacterium_catenulatum_DSM_16992_uid55369_fa/1-7953:0.00507,Bifidobacterium_pseudocatenulatum_DSM_20438_uid55303_fa/1-7954:0.00434)1.000:0.00976)1.000:0.00781)1.000:0.02101,(Bifidobacterium_gallicum_DSM_20093_uid55371_fa/1-7920:0.05494,(Bifidobacterium_animalis_lactis_AD011_uid58911_fa/1-7756:6.2E-4,((Bifidobacterium_animalis_lactis_Bl_04_uid59359_fa/1-7841:0.0,Bifidobacterium_animalis_lactis_HN019_uid55085_fa/1-7841:0.0):1.4E-4,Bifidobacterium_animalis_lactis_DSM_10140_uid59357_fa/1-7841:1.3E-4)0.000:1.4E-4)1.000:0.06119)1.000:0.03133)0.751:0.0109)1.000:0.0218)1.000:0.05101)1.000:0.28028)1.000:0.03577,((Beutenbergia_cavernae_DSM_12333_uid59047_fa/1-7566:2.4E-4,Beutenbergia_cavernae_HKI_0122_DSM_12333_643692008_faa/1-7569:1.4E-4)1.000:0.15376,(((Xylanimonas_cellulosilytica_DSM_15894_uid41935_fa/1-7583:1.3E-4,Xylanimonas_cellulosilytica_XIL07_DSM_15894_646311968_faa/1-7584:1.3E-4)1.000:0.10336,((Sanguibacter_keddieii_DSM_10542_uid40845_fa/1-7583:1.3E-4,Sanguibacter_keddieii_ST_74_DSM_10542_646564565_faa/1-7584:1.2E-4)1.000:0.07316,(Jonesia_denitrificans_DSM_20603_uid59053_fa/1-7592:1.3E-4,Jonesia_denitrificans_55134_DSM_20603_644736376_faa/1-7593:1.4E-4)1.000:0.12873)0.990:0.02545)0.736:0.01763,(Cellulomonas_flavigena_DSM_20109_uid48821_fa/1-7623:1.4E-4,Cellulomonas_flavigena_134_DSM_20109_646564520_faa/1-7626:1.4E-4)1.000:0.08876)1.000:0.03372)1.000:0.03266)1.000:0.02785,((Kineococcus_radiotolerans_SRS30216_uid58067_fa/1-7571:0.17233,(Brachybacterium_faecium_DSM_4810_uid58649_fa/1-7902:1.4E-4,Brachybacterium_faecium_6_10_DSM_4810_644736331_faa/1-7904:1.2E-4)1.000:0.21614)1.000:0.04542,(((Janibacter_HTCC2649_uid54213_fa/1-7571:0.10534,(Intrasporangium_calvum_DSM_43043_uid61729_fa/1-7614:1.4E-4,Intrasporangium_calvum_7KIP_DSM_43043_2503538011_faa/1-7616:1.3E-4)1.000:0.09836)1.000:0.03643,(Dermacoccus_Ellin185_uid59483_fa/1-7628:0.10524,(Kytococcus_sedentarius_DSM_20547_uid59071_fa/1-7571:1.4E-4,Kytococcus_sedentarius_541_DSM_20547_644736380_faa/1-7573:1.3E-4)1.000:0.17748)0.963:0.03096)1.000:0.06241,((Jiangella_gansuensis_YIM_002_DSM_44835_2504756044_faa/1-7410:0.18668,(((Kribbella_flavida_DSM_17836_uid43465_fa/1-7627:1.4E-4,Kribbella_flavida_IFO_14399_DSM_17836_646311938_faa/1-7628:1.4E-4)1.000:0.14986,(Aeromicrobium_marinum_DSM_15272_uid55873_fa/1-7913:0.16674,(Nocardioidaceae_bacterium_Broad_1_uid64407_fa/1-7408:0.11712,Nocardioides_JS614_uid58149_fa/1-7610:0.06875)1.000:0.06934)1.000:0.03439)0.410:0.02268,(Propionibacterium_freudenreichii_shermanii_CIRM_BIA1_uid49535_fa/1-7929:0.20261,(Propionibacterium_acnes_J139_uid42957_fa/1-7968:0.00337,(Propionibacterium_acnes_KPA171202_uid58101_fa/1-7968:4.8E-4,(Propionibacterium_acnes_SK187_uid46201_fa/1-7967:6.1E-4,(Propionibacterium_acnes_J165_uid46203_fa/1-7967:3.6E-4,Propionibacterium_acnes_SK137_uid48071_fa/1-7967:2.4E-4)0.945:4.8E-4)0.982:8.5E-4)0.961:0.00161)1.000:0.15416)1.000:0.13243)1.000:0.0433)0.112:0.01807,((((Streptomyces_hygroscopicus_ATCC_53653_uid55827_fa/1-7433:0.01833,Streptomyces_violaceusniger_Tu_4113_uid52609_fa/1-7641:0.01998)1.000:0.02827,(((Streptomyces_clavuligerus_ATCC_27064_uid55045_fa/1-5406:0.02117,(Streptomyces_clavuligerus_ATCC_27064_uid47867_fa/1-7594:1.4E-4,Streptomyces_clavuligerus_ATCC_27064_uid64411_fa/1-7641:1.4E-4)1.000:1.4E-4)1.000:0.04584,((Streptomyces_albus_J1074_uid55547_fa/1-7641:0.03795,(Streptomyces_SPB74_uid48415_fa/1-7593:0.01675,(Streptomyces_SPB78_uid55819_fa/1-7643:0.00395,(Streptomyces_SA3_actF_uid61901_fa/1-7632:3.9E-4,Streptomyces_SA3_actG_uid61899_fa/1-7643:1.4E-4)0.968:7.8E-4)1.000:0.00718)1.000:0.03641)1.000:0.01863,(Streptomyces_e14_uid47353_fa/1-7278:0.03077,((Streptomyces_avermitilis_MA_4680_uid57739_fa/1-7643:0.02649,(Streptomyces_sviceus_ATCC_29083_uid59513_fa/1-7346:0.01918,Streptomyces_scabiei_87_22_uid46531_fa/1-7630:0.02727)0.898:0.00821)1.000:0.01142,(Streptomyces_viridochromogenes_DSM_40736_uid55829_fa/1-7294:0.0241,(Streptomyces_ghanaensis_ATCC_14672_uid55543_fa/1-7644:0.01761,(Streptomyces_griseoflavus_Tu4000_uid55831_fa/1-7636:0.01447,(Streptomyces_coelicolor_A3_2_uid57801_fa/1-7616:8.4E-4,Streptomyces_lividans_TK24_uid55825_fa/1-7616:5.8E-4)1.000:0.02137)1.000:0.02902)0.344:0.00516)0.980:0.00516)1.000:0.01566)0.999:0.0138)0.971:0.01219)0.998:0.01302,(((Streptomyces_C_uid55823_fa/1-7642:0.01549,Streptomyces_Mg1_uid55043_fa/1-7144:0.06395)1.000:0.03383,(Streptomyces_ACTE_uid42963_fa/1-7643:0.01459,((Streptomyces_roseosporus_NRRL_11379_uid55565_fa/1-7643:1.4E-4,Streptomyces_roseosporus_NRRL_15998_uid55545_fa/1-7627:1.4E-4)1.000:0.02045,(Streptomyces_ACT_1_uid42965_fa/1-7645:5.5E-4,Streptomyces_griseus_NBRC_13350_uid58983_fa/1-7645:2.2E-4)1.000:0.00491)1.000:0.01224)1.000:0.02185)0.864:0.00877,Streptomyces_pristinaespiralis_ATCC_25486_uid59511_fa/1-7638:0.02494)0.976:0.00822)1.000:0.02157)1.000:0.1038,(Actinospica_robiniae_GE134769_DSM_44927_2503423014_faa/1-7572:0.12104,(Catenulispora_acidiphila_DSM_44928_uid59077_fa/1-7581:1.1E-4,Catenulispora_acidiphila_ID139908_DSM_44928_644736339_faa/1-7590:1.5E-4)1.000:0.13479)1.000:0.04346)1.000:0.03705,(((Frankia_symbiont_of_Datisca_glomerata_uid46257_fa/1-7569:0.0689,(Frankia_EuI1c_uid42615_fa/1-7583:0.07898,((Frankia_EAN1pec_uid58367_fa/1-7570:0.02671,Frankia_EUN1f_uid46069_fa/1-7563:0.02316)1.000:0.028,(Frankia_alni_ACN14a_uid58695_fa/1-7574:0.02414,Frankia_CcI3_uid58397_fa/1-7894:0.05914)1.000:0.0468)0.988:0.01929)0.966:0.02525)1.000:0.14689,(((Geodermatophilus_obscurus_DSM_43160_uid43725_fa/1-7615:1.2E-4,Geodermatophilus_obscurus_G_20_DSM_43160_646311931_faa/1-7617:1.5E-4)1.000:0.1558,((Nakamurella_multipartita_DSM_44233_uid59221_fa/1-7946:1.4E-4,Nakamurella_multipartita_Y_104_DSM_44233_644736393_faa/1-7947:1.2E-4)1.000:0.20329,((Pseudonocardia_P1_uid63251_fa/1-7554:0.15599,((Saccharopolyspora_erythraea_NRRL_2338_uid54491_fa/1-7630:0.0,Saccharopolyspora_erythraea_NRRL_2338_uid62947_fa/1-7630:0.0):0.11272,((Actinosynnema_mirum_DSM_43827_uid58951_fa/1-7598:1.4E-4,Actinosynnema_mirum_101_DSM_43827_644736323_faa/1-7602:1.3E-4)1.000:0.11169,((Saccharomonospora_viridis_DSM_43017_uid59055_fa/1-7621:1.2E-4,Saccharomonospora_viridis_P101_DSM_43017_644736404_faa/1-7622:1.4E-4)1.000:0.10839,(Amycolatopsis_mediterranei_U32_uid50565_fa/1-7628:0.03475,Streptomyces_AA4_uid55821_fa/1-7372:0.0348)1.000:0.04772)1.000:0.03828)0.949:0.02049)0.994:0.02336)0.992:0.02128,((((Nocardia_farcinica_IFM_10152_uid58203_fa/1-7956:0.07573,((Rhodococcus_equi_103S_uid60171_fa/1-7960:4.3E-4,Rhodococcus_equi_ATCC_33707_uid48621_fa/1-7960:1.9E-4)1.000:0.03873,((Rhodococcus_erythropolis_PR4_uid59019_fa/1-7965:6.4E-4,Rhodococcus_erythropolis_SK121_uid55853_fa/1-7965:0.00143)1.000:0.0393,(Rhodococcus_jostii_RHA1_uid58325_fa/1-7960:0.00635,Rhodococcus_opacus_B4_uid13791_fa/1-7958:0.00672)1.000:0.01777)1.000:0.02451)1.000:0.02998)1.000:0.02803,(Mycobacterium_abscessus_ATCC_19977_uid61613_fa/1-7978:0.07346,(((Mycobacterium_parascrofulaceum_ATCC_BAA_614_uid48977_fa/1-7631:0.02536,(Mycobacterium_intracellulare_ATCC_13950_uid55007_fa/1-7451:0.02276,(Mycobacterium_avium_paratuberculosis_K_10_uid57699_fa/1-7632:0.00205,(Mycobacterium_avium_104_uid57693_fa/1-7626:0.00153,Mycobacterium_avium_ATCC_25291_uid55387_fa/1-7432:6.7E-4)0.935:5.0E-4)1.000:0.01851)1.000:0.01081)0.995:0.0102,((Mycobacterium_leprae_Br4923_uid59293_fa/1-7624:0.0,Mycobacterium_leprae_TN_uid57697_fa/1-7624:0.0):0.06248,((((((Mycobacterium_tuberculosis_SUMu010_uid51945_fa/1-7289:1.4E-4,Mycobacterium_tuberculosis_T85_uid55131_fa/1-6987:0.00237)0.870:1.4E-4,Mycobacterium_tuberculosis_210_uid42617_fa/1-7364:0.0013)0.000:1.4E-4,((((((((((Mycobacterium_tuberculosis_T46_uid55875_fa/1-7588:1.6E-4,Mycobacterium_tuberculosis_EAS054_uid55133_fa/1-7587:0.01056)0.869:2.6E-4,Mycobacterium_tuberculosis_94_M4241A_uid55095_fa/1-7391:4.1E-4)0.959:1.4E-4,Mycobacterium_tuberculosis_H37Ra_uid54595_fa/1-7558:3.9E-4)0.947:6.0E-4,Mycobacterium_tuberculosis_Haarlem_uid54453_fa/1-7597:6.4E-4)0.000:1.4E-4,(Mycobacterium_tuberculosis_H37Ra_uid58853_fa/1-7631:0.0,Mycobacterium_tuberculosis_H37Rv_uid57777_fa/1-7631:0.0):1.4E-4)0.000:1.4E-4,(Mycobacterium_tuberculosis_KZN_1435_uid59069_fa/1-7631:0.0,Mycobacterium_tuberculosis_KZN_4207_uid47493_fa/1-7631:0.0,Mycobacterium_tuberculosis_KZN_605_uid54947_fa/1-7631:0.0,Mycobacterium_tuberculosis_KZN_R506_uid47489_fa/1-7631:0.0,Mycobacterium_tuberculosis_KZN_V2475_uid47491_fa/1-7631:0.0):1.3E-4)0.341:1.4E-4,((((Mycobacterium_tuberculosis_SUMu003_uid51931_fa/1-7629:0.0,Mycobacterium_tuberculosis_SUMu007_uid51939_fa/1-7629:0.0,Mycobacterium_tuberculosis_SUMu008_uid51941_fa/1-7629:0.0):1.6E-4,Mycobacterium_tuberculosis_SUMu001_uid51927_fa/1-7287:3.4E-4)0.704:3.8E-4,(((Mycobacterium_tuberculosis_SUMu006_uid51937_fa/1-7257:1.5E-4,Mycobacterium_tuberculosis_SUMu009_uid51943_fa/1-7631:1.2E-4)0.000:1.4E-4,Mycobacterium_tuberculosis_SUMu004_uid51933_fa/1-7631:1.4E-4)0.000:1.4E-4,Mycobacterium_tuberculosis_SUMu005_uid51935_fa/1-7289:1.4E-4)1.000:1.5E-4)0.929:1.4E-4,(Mycobacterium_tuberculosis_GM_1503_uid55271_fa/1-6932:1.4E-4,(Mycobacterium_tuberculosis_SUMu011_uid51947_fa/1-7276:1.4E-4,Mycobacterium_tuberculosis_SUMu002_uid51925_fa/1-7276:1.4E-4)0.755:1.4E-4)0.363:1.6E-4)0.851:1.5E-4)0.000:1.4E-4,(Mycobacterium_tuberculosis_C_uid54359_fa/1-7631:2.1E-4,Mycobacterium_tuberculosis_SUMu012_uid51949_fa/1-7358:1.4E-4)0.874:1.4E-4)0.135:1.4E-4,(Mycobacterium_tuberculosis_02_1987_uid55097_fa/1-7607:0.00621,Mycobacterium_tuberculosis_F11_uid58417_fa/1-7631:1.7E-4)0.846:1.3E-4)0.609:1.4E-4,(Mycobacterium_tuberculosis_CDC1551_uid57775_fa/1-7631:3.8E-4,Mycobacterium_tuberculosis_98_R604_INH_RIF_EM_uid55399_fa/1-7631:1.2E-4)0.972:1.4E-4)0.836:1.4E-4)0.750:1.4E-4,(((Mycobacterium_bovis_AF2122_97_uid57695_fa/1-7631:1.3E-4,(Mycobacterium_bovis_BCG_Pasteur_1173P2_uid58781_fa/1-7631:1.4E-4,Mycobacterium_bovis_BCG_Tokyo_172_uid59281_fa/1-7631:1.2E-4)0.822:1.3E-4)0.826:1.4E-4,(Mycobacterium_tuberculosis_CPHL_A_uid55877_fa/1-7467:4.3E-4,Mycobacterium_tuberculosis_T92_uid55099_fa/1-6790:0.01242)1.000:1.6E-4)0.000:1.3E-4,Mycobacterium_tuberculosis_K85_uid55879_fa/1-7578:1.3E-4)0.935:1.6E-4)0.000:1.5E-4,Mycobacterium_tuberculosis_T17_uid55273_fa/1-7355:5.1E-4)1.000:0.03244,(Mycobacterium_kansasii_ATCC_12478_uid55385_fa/1-7626:0.02555,(Mycobacterium_marinum_M_uid59423_fa/1-7628:2.4E-4,Mycobacterium_ulcerans_Agy99_uid62939_fa/1-7628:0.00484)1.000:0.03325)0.999:0.00955)0.994:0.00818)0.994:0.01098)1.000:0.03639,(Mycobacterium_smegmatis_MC2_155_uid57701_fa/1-7972:0.06293,((Mycobacterium_JLS_uid58489_fa/1-7975:6.2E-4,(Mycobacterium_KMS_uid58491_fa/1-7975:0.0,Mycobacterium_MCS_uid58465_fa/1-7975:0.0):4.8E-4)1.000:0.03693,(Mycobacterium_vanbaalenii_PYR_1_uid58463_fa/1-7972:0.02122,(Mycobacterium_gilvum_PYR_GCK_uid59421_fa/1-7973:1.3E-4,Mycobacterium_Spyr1_uid61403_fa/1-7973:2.5E-4)1.000:0.03351)1.000:0.02484)0.997:0.01502)0.999:0.01549)1.000:0.02865)1.000:0.06567)0.067:0.01381,(((Tsukamurella_paurometabola_DSM_20162_uid48829_fa/1-7963:1.3E-4,Tsukamurella_paurometabola_DSM_20162_646564587_faa/1-7974:2.8E-4)1.000:0.10467,(Gordonia_neofelifaecis_NRRL_B_59395_uid64473_fa/1-7953:0.07457,(Gordonia_bronchialis_DSM_43247_uid41403_fa/1-7959:1.4E-4,Gordonia_bronchialis_3410_DSM_43247_646311932_faa/1-7961:1.4E-4)1.000:0.04849)1.000:0.04839)0.993:0.02003,(Dietzia_cinnamea_P4_uid62173_fa/1-7950:0.12245,(Corynebacterium_amycolatum_SK46_uid55411_fa/1-7966:0.1207,(((Corynebacterium_glucuronolyticum_ATCC_51866_uid55539_fa/1-7447:7.0E-4,Corynebacterium_glucuronolyticum_ATCC_51867_uid55397_fa/1-7447:0.0010)1.000:0.14004,((((Corynebacterium_efficiens_YS_314_uid55881_fa/1-7938:0.0,Corynebacterium_efficiens_YS_314_uid62905_fa/1-7938:0.0):0.04513,(Corynebacterium_glutamicum_R_uid58897_fa/1-7864:0.00156,(Corynebacterium_glutamicum_ATCC_13032_uid57905_fa/1-7964:1.4E-4,Corynebacterium_glutamicum_ATCC_13032_uid61611_fa/1-7964:1.3E-4)0.945:8.9E-4)1.000:0.04293)1.000:0.04386,((Corynebacterium_matruchotii_ATCC_14266_uid51885_fa/1-7449:9.5E-4,Corynebacterium_matruchotii_ATCC_33806_uid55379_fa/1-7449:6.1E-4)1.000:0.09549,(Corynebacterium_diphtheriae_NCTC_13129_uid57691_fa/1-7441:0.04075,Corynebacterium_pseudotuberculosis_FRC41_uid50585_fa/1-7444:0.04499)1.000:0.03036)1.000:0.02727)0.578:0.01586,((Corynebacterium_ammoniagenes_DSM_20306_uid48813_fa/1-7434:0.07838,(Corynebacterium_striatum_ATCC_6940_uid55471_fa/1-7738:0.03272,((Corynebacterium_aurimucosum_ATCC_700975_uid55473_fa/1-7437:0.0,Corynebacterium_aurimucosum_ATCC_700975_uid59409_fa/1-7437:0.0):0.03804,((Corynebacterium_pseudogenitalium_ATCC_33035_uid55395_fa/1-7483:0.00194,Corynebacterium_tuberculostearicum_SK141_uid55413_fa/1-7482:0.00185)1.000:0.01458,(Corynebacterium_accolens_ATCC_49725_uid55467_fa/1-7435:9.3E-4,Corynebacterium_accolens_ATCC_49726_uid52361_fa/1-7380:0.0020)1.000:0.02852)1.000:0.04355)0.517:0.01104)1.000:0.02697)1.000:0.0383,(Corynebacterium_genitalium_ATCC_33030_uid52785_fa/1-7440:0.06513,Corynebacterium_lipophiloflavum_DSM_44291_uid55469_fa/1-7972:0.06751)1.000:0.07086)1.000:0.02993)0.992:0.01913)1.000:0.03556,(Corynebacterium_kroppenstedtii_DSM_44385_uid59411_fa/1-7912:0.13947,(Corynebacterium_variabile_DSM_44702_uid62003_fa/1-7974:0.10666,(Corynebacterium_urealyticum_DSM_7109_uid61639_fa/1-7448:0.09404,(Corynebacterium_resistens_DSM_45100_uid50555_fa/1-7977:0.05163,(Corynebacterium_jeikeium_ATCC_43734_uid40867_fa/1-7975:0.00314,Corynebacterium_jeikeium_K411_uid58399_fa/1-7975:0.00321)1.000:0.05825)0.955:0.01863)1.000:0.02343)1.000:0.03359)0.983:0.0204)0.953:0.02214)1.000:0.11329)1.000:0.05455)0.188:0.01363)1.000:0.03359,(Segniliparus_rugosus_ATCC_BAA_974_uid61889_fa/1-7959:0.03415,(Segniliparus_rotundus_DSM_44985_uid49049_fa/1-7960:1.4E-4,Segniliparus_rotundus_CDC_1076_DSM_44985_646564566_faa/1-7966:1.3E-4)1.000:0.0404)1.000:0.20106)1.000:0.05216)1.000:0.03225)1.000:0.03768)0.995:0.0229,((Stackebrandtia_nassauensis_DSM_44728_uid46663_fa/1-7619:1.4E-4,Stackebrandtia_nassauensis_LLR_40K_21_DSM_44728_646564571_faa/1-7624:1.2E-4)1.000:0.17909,((Salinispora_arenicola_CNS_205_uid58659_fa/1-7583:0.01198,Salinispora_tropica_CNB_440_uid58565_fa/1-7585:0.01647)1.000:0.02489,(Micromonospora_ATCC_39149_uid55817_fa/1-7072:0.02533,(Micromonospora_aurantiaca_ATCC_27029_uid42501_fa/1-7628:6.0E-4,Micromonospora_L5_uid45895_fa/1-7628:8.2E-4)1.000:0.02538)0.990:0.01383)1.000:0.10559)1.000:0.07181)0.998:0.02802)1.000:0.03345,(Acidothermus_cellulolyticus_11B_uid58501_fa/1-7610:0.17867,(((Streptosporangium_roseum_DSM_43021_uid42521_fa/1-7577:1.4E-4,Streptosporangium_roseum_NI_9100_DSM_43021_646311958_faa/1-7579:1.3E-4)1.000:0.09031,(Thermobispora_bispora_DSM_43833_uid48999_fa/1-7567:1.4E-4,Thermobispora_bispora_R51_DSM_43833_646564581_faa/1-7569:1.3E-4)1.000:0.07753)1.000:0.06104,((Thermomonospora_curvata_DSM_43183_uid41885_fa/1-7580:0.00803,Thermomonospora_curvata_DSM_43183_646311963_faa/1-7591:0.00304)1.000:0.10135,(Thermobifida_fusca_YX_uid57703_fa/1-7594:0.07779,(Nocardiopsis_dassonvillei_DSM_43111_uid49483_fa/1-7584:1.4E-4,Nocardiopsis_dassonvillei_dassonvillei_DSM_43111_646564557_faa/1-7588:1.3E-4)1.000:0.10053)1.000:0.09277)0.999:0.02614)1.000:0.04385)1.000:0.02652)0.987:0.01919)1.000:0.0293)1.000:0.06144)0.061:0.01316)0.521:0.01384)1.000:0.03094,(Brevibacterium_linens_BL2_uid54109_fa/1-7969:0.11902,Brevibacterium_mcbrellneri_ATCC_49030_uid48125_fa/1-7025:0.18776)1.000:0.11319)0.968:0.02618)0.000:0.0343,((Tropheryma_whipplei_TW08_27_uid57961_fa/1-7677:0.00154,Tropheryma_whipplei_Twist_uid57705_fa/1-7676:0.00194)1.000:0.53724,(Microbacterium_testaceum_StLB037_uid62789_fa/1-7578:0.11725,(Leifsonia_xyli_CTCB07_uid57759_fa/1-7572:0.09207,((Clavibacter_michiganensis_NCPPB_382_uid61625_fa/1-7566:0.00204,Clavibacter_michiganensis_sepedonicus_uid61577_fa/1-7465:0.05599)1.000:0.11869,marine_actinobacterium_PHSC20C1_uid54153_fa/1-7576:0.12057)0.936:0.02651)0.875:0.03284)1.000:0.0476)0.690:0.05852)1.000:0.26887)1.000:0.1032)0.759:0.04285)1.000:0.06165)1.000:0.04353)0.982:0.04209)0.924:0.027,(((Aminobacterium_colombiense_DSM_12261_uid47083_fa/1-7933:1.4E-4,Aminobacterium_colombiense_ALA_1_DSM_12261_646564503_faa/1-7936:1.4E-4)1.000:0.23773,((Dethiosulfovibrio_peptidovorans_SEBR_4207_DSM_11002_2501533205_faa/1-7932:1.4E-4,(Dethiosulfovibrio_peptidovorans_DSM_11002_uid54917_fa/1-7930:1.3E-4,Dethiosulfovibrio_peptidovorans_SEBR_4207_DSM_11002_643886134_faa/1-7892:0.00199)0.000:1.5E-4)1.000:0.19561,(Pyramidobacter_piscolens_W5455_uid42959_fa/1-7528:0.19478,(Jonquetella_anthropi_E3_33_E1_uid55753_fa/1-7478:0.00121,Jonquetella_anthropi_DSM_22815_2505119031_faa/1-7482:0.00142)1.000:0.23923)1.000:0.12842)1.000:0.08716)1.000:0.0545,((Anaerobaculum_hydrogeniformans_ATCC_BAA_1850_uid55759_fa/1-7933:0.29025,(Thermovirga_lienii_Cas60314_DSM_17291_2501025492_faa/1-7938:1.4E-4,Thermovirga_lienii_Cas60314_DSM_17291_2505119043_faa/1-7962:1.4E-4)1.000:0.23199)0.972:0.03516,(Cloacibacillus_evryensis_158_DSM_19522_2503423011_faa/1-7944:0.31922,((Aminomonas_paucivorans_DSM_12260_uid60577_fa/1-7932:1.4E-4,Aminomonas_paucivorans_GLU_3_DSM_12260_2502790015_faa/1-7935:1.4E-4)1.000:0.13682,(Thermanaerovibrio_acidaminovorans_DSM_6589_uid41925_fa/1-7937:1.4E-4,Thermanaerovibrio_acidaminovorans_Su883_DSM_6589_646311961_faa/1-7940:1.4E-4)1.000:0.14471)1.000:0.08062)1.000:0.09394)0.144:0.02204)1.000:0.32226)0.994:0.03123,((((Elusimicrobium_minutum_Pei191_uid58949_fa/1-7515:0.55332,uncultured_Termite_group_1_bacterium_phylotype_Rs_D17_uid59059_fa/1-7186:0.46319)1.000:0.22174,((Leptonema_illini_3055_DSM_21528_2503982033_faa/1-7796:0.43572,((Leptospira_biflexa_serovar_Patoc_Patoc_1_Ames_uid58511_fa/1-7721:0.0,Leptospira_biflexa_serovar_Patoc_Patoc_1_Paris_uid58993_fa/1-7721:0.0):0.23427,((Leptospira_interrogans_serovar_Copenhageni_Fiocruz_L1_130_uid58065_fa/1-7773:2.5E-4,Leptospira_interrogans_serovar_Lai_56601_uid57881_fa/1-7774:2.7E-4)1.000:0.04022,(Leptospira_borgpetersenii_serovar_Hardjo_bovis_JB197_uid58509_fa/1-7727:2.4E-4,Leptospira_borgpetersenii_serovar_Hardjo_bovis_L550_uid58507_fa/1-7727:2.7E-4)1.000:0.03593)1.000:0.18983)1.000:0.21602)1.000:0.30374,((Brachyspira_pilosicoli_95_1000_uid50609_fa/1-7962:0.02795,(Brachyspira_hyodysenteriae_WA1_uid59291_fa/1-7953:0.02129,(Brachyspira_murdochii_DSM_12563_uid48819_fa/1-7955:1.4E-4,Brachyspira_murdochii_56_150_DSM_12563_646564514_faa/1-7955:1.4E-4)1.000:0.02602)1.000:0.0289)1.000:0.58215,((((Borrelia_SV1_uid55065_fa/1-7668:0.00817,(Borrelia_burgdorferi_94a_uid54933_fa/1-7668:0.00248,(Borrelia_burgdorferi_80a_uid55057_fa/1-7667:0.00281,((Borrelia_burgdorferi_CA_11_2a_uid55063_fa/1-7668:5.6E-4,(Borrelia_burgdorferi_118a_uid54935_fa/1-7667:5.9E-4,Borrelia_burgdorferi_72a_uid54937_fa/1-7667:0.00102)0.346:6.5E-4)0.915:8.3E-4,(Borrelia_burgdorferi_29805_uid55055_fa/1-7658:0.00131,((Borrelia_burgdorferi_B31_uid57581_fa/1-7665:7.0E-4,Borrelia_burgdorferi_156a_uid54817_fa/1-7666:0.00193)0.285:1.4E-4,(Borrelia_burgdorferi_64b_uid55067_fa/1-7667:0.00122,(Borrelia_burgdorferi_WI91_23_uid55061_fa/1-7539:0.00169,(Borrelia_burgdorferi_Bol26_uid54819_fa/1-7666:2.7E-4,Borrelia_burgdorferi_ZS7_uid59429_fa/1-7666:4.0E-4)0.880:2.9E-4)0.905:4.2E-4)0.779:1.5E-4)0.898:3.5E-4)0.924:5.9E-4)0.336:3.2E-4)0.797:9.2E-4)1.000:0.00349)1.000:0.01199,(Borrelia_valaisiana_VS116_uid54823_fa/1-7675:0.02085,((Borrelia_spielmanii_A14S_uid55069_fa/1-7590:0.01787,(Borrelia_afzelii_ACA_1_uid54821_fa/1-7676:0.00101,Borrelia_afzelii_PKo_uid58653_fa/1-7676:8.3E-4)1.000:0.01052)1.000:0.00774,(Borrelia_garinii_PBi_uid58125_fa/1-7675:0.00832,(Borrelia_garinii_Far04_uid55149_fa/1-7587:0.00379,Borrelia_garinii_PBr_uid55059_fa/1-7678:0.00218)1.000:0.00421)1.000:0.01348)0.288:0.00209)0.220:0.00591)1.000:0.11236,((Borrelia_duttonii_Ly_uid58791_fa/1-7668:0.0016,Borrelia_recurrentis_A1_uid58793_fa/1-7671:0.00354)1.000:0.04551,(Borrelia_hermsii_DAH_uid59225_fa/1-7676:0.03014,Borrelia_turicatae_91E135_uid58311_fa/1-7679:0.03485)1.000:0.02145)1.000:0.07131)1.000:0.43176,((Spirochaeta_caldaria_H1_DSM_7334_2502957039_faa/1-7753:0.19109,((Treponema_denticola_ATCC_35405_uid57583_fa/1-7680:0.1732,(Treponema_vincentii_ATCC_35580_uid55865_fa/1-7585:0.11395,(Treponema_phagedenis_F0421_uid62291_fa/1-7715:0.09663,(Treponema_pallidum_Nichols_uid57585_fa/1-7118:0.0,Treponema_pallidum_SS14_uid58977_fa/1-7118:0.0):0.33236)0.999:0.0361)0.990:0.03119)1.000:0.09229,(((Treponema_brennaborense_DD5_3_DSM_12168_2503707000_faa/1-7692:0.0,Treponema_brennaborense_DD5_3_DSM_12168_2503754050_faa/1-7692:0.0):0.00155,Treponema_brennaborense_DD5_3_DSM_12168_2504756052_faa/1-7693:1.4E-4)1.000:0.1115,(Treponema_saccharophilum_PB_DSM_2985_2503707002_faa/1-7586:0.13286,(Treponema_succinifaciens_DSM_2489_2503423008_faa/1-7689:0.0,Treponema_succinifaciens_DSM_2489_2504557012_faa/1-7689:0.0):0.16022)1.000:0.0823)1.000:0.07522)1.000:0.08657)1.000:0.10996,(((Spirochaeta_Buddy_uid63633_fa/1-7682:0.16141,Spirochaeta_coccoides_SPN1_DSM_17374_2503904012_faa/1-7688:0.16049)1.000:0.173,(Spirochaeta_smaragdinae_DSM_11293_uid51369_fa/1-7694:1.4E-4,Spirochaeta_smaragdinae_SEBR_4228_DSM_11293_648028052_faa/1-7697:1.4E-4)1.000:0.23879)0.901:0.06004,(Spirochaeta_africana_Z_7692_DSM_8902_2503692004_faa/1-7522:0.2974,(Spirochaeta_thermophila_DSM_6192_uid53037_fa/1-7687:0.00544,Spirochaeta_thermophila_DSM_6578_2503423005_faa/1-7679:0.00757)1.000:0.28137)0.963:0.05838)0.470:0.03186)1.000:0.08663)1.000:0.2367)0.988:0.05745)1.000:0.08019)0.936:0.02983,(((Gemmatimonas_aurantiaca_T_27_uid58813_fa/1-7941:0.61249,(Fibrobacter_succinogenes_S85_uid41169_fa/1-7949:0.58537,Candidatus_Cloacamonas_acidaminovorans_uid62959_fa/1-7978:0.59057)0.447:0.05297)0.924:0.04083,(((Prevotella_dentalis_ES_2772_DSM_3688_2503904001_faa/1-7964:0.42736,(((Rikenella_microfusus_Q_1_DSM_15922_2503538013_faa/1-7983:0.14094,(Alistipes_putredinis_DSM_17216_uid54803_fa/1-7992:0.05747,Alistipes_finegoldii_AHN_2437_DSM_17242_2502171163_faa/1-7960:0.05095)1.000:0.11331)1.000:0.13161,((Odoribacter_splanchnicus_DSM_20712_uid63397_fa/1-7984:1.4E-4,Odoribacter_splanchnicus_1651_6_DSM_20712_2503754021_faa/1-7987:1.4E-4)1.000:0.20821,((((((Bacteroides_coprosuis_PC_139_DSM_18011_2502171165_faa/1-7988:1.4E-4,Bacteroides_coprosuis_PC_139_DSM_18011_2503982039_faa/1-7989:1.4E-4)1.000:0.14431,(((Bacteroides_fragilis_3_1_12_uid55575_fa/1-7877:0.00845,(((Bacteroides_2_1_16_uid41707_fa/1-7990:1.3E-4,Bacteroides_3_2_5_uid55583_fa/1-7990:4.9E-4)0.827:1.3E-4,Bacteroides_fragilis_NCTC_9343_uid57639_fa/1-7990:2.5E-4)0.685:1.3E-4,Bacteroides_fragilis_YCH46_uid58195_fa/1-7990:3.7E-4)1.000:0.00552)1.000:0.02708,(((Bacteroides_finegoldii_DSM_17565_uid54985_fa/1-7803:0.01164,(Bacteroides_caccae_ATCC_43185_uid54521_fa/1-7986:0.00792,(Bacteroides_1_1_14_uid49709_fa/1-7594:3.8E-4,(Bacteroides_thetaiotaomicron_VPI_5482_uid62913_fa/1-7982:0.00544,Bacteroides_1_1_6_uid55577_fa/1-7986:1.3E-4)0.909:2.6E-4)1.000:0.01388)0.987:0.00421)0.647:0.00277,((Bacteroides_2_2_4_uid55581_fa/1-7983:4.7E-4,(Bacteroides_ovatus_ATCC_8483_uid54543_fa/1-7986:2.2E-4,(Bacteroides_3_1_23_uid49963_fa/1-7986:8.6E-4,Bacteroides_D2_uid55591_fa/1-7985:0.00183)0.900:2.8E-4)0.427:3.1E-4)0.975:0.00126,(Bacteroides_ovatus_SD_CMC_3f_uid46973_fa/1-7920:0.00191,(Bacteroides_D22_uid49721_fa/1-7986:7.4E-4,((Bacteroides_2_1_22_uid41621_fa/1-7985:0.0,Bacteroides_D1_uid55589_fa/1-7985:0.0,Bacteroides_ovatus_SD_CC_2a_uid47359_fa/1-7985:0.0):1.4E-4,Bacteroides_xylanisolvens_SD_CC_1b_uid47865_fa/1-7892:1.3E-4)0.989:0.00121)1.000:0.00276)0.792:0.00164)1.000:0.00744)1.000:0.01839,((Bacteroides_cellulosilyticus_DSM_14838_uid55279_fa/1-7664:0.00741,Bacteroides_intestinalis_DSM_17393_uid54881_fa/1-7972:0.00503)1.000:0.02033,((Bacteroides_stercoris_ATCC_43183_uid54825_fa/1-7990:0.00932,(Bacteroides_eggerthii_1_2_48FAA_uid61869_fa/1-7988:4.9E-4,Bacteroides_eggerthii_DSM_20697_uid54989_fa/1-7914:2.5E-4)1.000:0.00778)1.000:0.0105,((Bacteroides_helcogenes_P_36_108_uid62135_fa/1-7988:1.4E-4,Bacteroides_helcogenes_P_36_108_DSM_20613_2503538016_faa/1-7987:1.2E-4)1.000:0.02299,(Bacteroides_uniformis_ATCC_8492_uid54547_fa/1-7980:6.3E-4,(Bacteroides_4_1_36_uid61871_fa/1-7988:9.7E-4,Bacteroides_D20_uid42369_fa/1-7988:3.7E-4)0.868:3.6E-4)1.000:0.01214)0.978:0.00498)1.000:0.01228)1.000:0.01621)0.905:0.00921)1.000:0.02504,((((Bacteroides_dorei_5_1_36_D4_uid55593_fa/1-7986:1.2E-4,Bacteroides_dorei_DSM_17855_uid54993_fa/1-7986:2.5E-4)0.000:1.3E-4,(Bacteroides_9_1_42FAA_uid55587_fa/1-7986:3.7E-4,Bacteroides_3_1_33FAA_uid41705_fa/1-7986:7.4E-4)0.461:1.2E-4)0.992:0.00191,(Bacteroides_vulgatus_PC510_uid47771_fa/1-7987:1.3E-4,(Bacteroides_vulgatus_ATCC_8482_uid58253_fa/1-7988:1.4E-4,(Bacteroides_3_1_40A_uid62053_fa/1-7987:1.4E-4,Bacteroides_4_3_47FAA_uid55585_fa/1-7987:1.2E-4)0.832:1.3E-4)0.853:1.3E-4)0.996:0.00201)1.000:0.02653,((Bacteroides_salanitronis_DSM_18170_uid63269_fa/1-7993:1.4E-4,Bacteroides_salanitronis_BL78_DSM_18170_2503754023_faa/1-7992:1.2E-4)1.000:0.04681,(Bacteroides_coprophilus_DSM_18228_uid55301_fa/1-7893:0.02004,(Bacteroides_coprocola_DSM_17136_uid54879_fa/1-7993:0.01446,Bacteroides_plebeius_DSM_17135_uid54991_fa/1-7989:0.01881)0.730:0.00486)0.718:0.00704)1.000:0.02919)1.000:0.03028)0.814:0.02021)1.000:0.02858,(Prevotella_tannerae_ATCC_51259_uid55769_fa/1-7989:0.17111,(Prevotella_ruminicola_23_uid47507_fa/1-7985:0.08632,(((Prevotella_oral_taxon_299_F0039_uid45899_fa/1-7979:0.0907,((Prevotella_oral_taxon_317_F0108_uid46073_fa/1-7983:0.00893,Prevotella_oral_taxon_472_F0295_uid41061_fa/1-7986:0.01091)1.000:0.06541,Prevotella_marshii_DSM_16973_uid51709_fa/1-7986:0.09248)0.998:0.02022)0.991:0.01436,(Prevotella_oralis_ATCC_33269_uid61459_fa/1-7986:0.05392,(Prevotella_buccalis_ATCC_35310_uid42969_fa/1-7951:0.03878,Prevotella_timonensis_CRIS_5C_B1_uid42971_fa/1-7988:0.04219)1.000:0.04061)0.996:0.01331)0.691:0.01024,((((Prevotella_copri_DSM_18205_uid55277_fa/1-7992:0.06047,Prevotella_bryantii_B14_uid50549_fa/1-7463:0.07223)0.217:0.01208,(Prevotella_buccae_ATCC_33574_uid61457_fa/1-7988:7.6E-4,Prevotella_buccae_D17_uid46071_fa/1-7867:0.0026)1.000:0.06377)0.610:0.00812,(Prevotella_salivae_DSM_15606_uid61887_fa/1-7988:0.02948,(Prevotella_oris_C735_uid49959_fa/1-7650:0.00312,Prevotella_oris_F0302_uid55989_fa/1-7987:0.00272)1.000:0.02088)1.000:0.05281)0.333:0.01027,((((Prevotella_denticola_CRIS_18C_A_uid63591_fa/1-7990:0.01053,Prevotella_multiformis_DSM_16608_uid63431_fa/1-7986:0.01072)1.000:0.01696,(Prevotella_veroralis_F0319_uid55991_fa/1-7984:0.01929,(Prevotella_melaninogenica_ATCC_25845_uid51377_fa/1-7985:0.0020,Prevotella_melaninogenica_D18_uid45901_fa/1-7933:0.00345)1.000:0.01723)0.272:0.00526)1.000:0.01667,(Prevotella_disiens_FB035_09AN_uid51531_fa/1-7977:0.05936,(Prevotella_amnii_CRIS_21A_A_uid52821_fa/1-7987:0.03825,(Prevotella_bivia_JCVIHMP010_uid42961_fa/1-7988:1.4E-4,Prevotella_bivia_653C_DSM_20514_2503423010_faa/1-7987:1.4E-4)1.000:0.02109)1.000:0.03141)0.907:0.01146)1.000:0.03799,(Prevotella_bergensis_DSM_17361_uid55893_fa/1-7989:0.08554,Prevotella_multisaccharivorax_PPPA20_DSM_17128_2503754046_faa/1-7984:0.07727)1.000:0.02617)1.000:0.01596)1.000:0.01966)1.000:0.02715)1.000:0.07185)1.000:0.05627)1.000:0.05236,(Barnesiella_viscericola_C46_DSM_18177_2503508005_faa/1-7962:0.12655,(Candidatus_Azobacteroides_pseudotrichonymphae_genomovar_CFP2_uid59163_fa/1-7722:0.30316,(((Porphyromonas_gingivalis_ATCC_33277_uid58879_fa/1-7990:0.00182,Porphyromonas_gingivalis_W83_uid57641_fa/1-7990:0.0021)1.000:0.09755,(Porphyromonas_endodontalis_ATCC_35406_uid55449_fa/1-7704:0.14978,(Porphyromonas_uenonis_60_3_uid55869_fa/1-7935:0.01013,(Porphyromonas_asaccharolytica_PR426713P_I_uid61039_fa/1-7987:7.9E-4,(Porphyromonas_asaccharolytica_VPI_4198_DSM_20707_2503508001_faa/1-7986:1.4E-4,Porphyromonas_asaccharolytica_VPI_4198_DSM_20707_2504756018_faa/1-7984:1.4E-4)0.964:6.6E-4)1.000:0.01216)1.000:0.2004)1.000:0.08882)1.000:0.07174,((Bacteroides_2_1_33B_uid41591_fa/1-7987:0.00103,(Parabacteroides_D13_uid55997_fa/1-7987:4.3E-4,(Bacteroides_20_3_uid50765_fa/1-7986:6.6E-4,(Bacteroides_3_1_19_uid49705_fa/1-7987:2.5E-4,(Bacteroides_2_1_7_uid55579_fa/1-7987:3.7E-4,Parabacteroides_distasonis_ATCC_8503_uid58301_fa/1-7987:6.1E-4)0.924:3.7E-4)0.896:1.9E-4)0.324:1.3E-4)0.942:6.2E-4)1.000:0.03226,(Parabacteroides_johnsonii_DSM_18315_uid55269_fa/1-7863:0.0046,Parabacteroides_merdae_ATCC_43184_uid54545_fa/1-7993:0.00485)1.000:0.02539)1.000:0.05779)1.000:0.02542)0.999:0.02327)0.976:0.01809)1.000:0.03888,(Bacteroidetes_oral_taxon_274_F0058_uid49703_fa/1-7980:0.22816,(Paludibacter_propionicigenes_WB4_uid60725_fa/1-7985:1.4E-4,Paludibacter_propionicigenes_WB4_DSM_17365_2503538024_faa/1-7983:1.4E-4)1.000:0.12999)0.998:0.03721)1.000:0.06533,(Alkaliflexus_imshenetskii_Z_7010_DSM_15055_2505119008_faa/1-7983:0.14119,Cytophaga_fermentans_IAM_14302_DSM_9555_2503423016_faa/1-7990:0.13718)1.000:0.06848)0.408:0.02383)0.989:0.03078)1.000:0.04947,((Fluviicola_taffensis_RW262_DSM_16823_2503707007_faa/1-7989:0.29342,((((((Myroides_odoratus_DSM_2801_2504557019_faa/1-7983:0.10735,(Flavobacteria_bacterium_BAL38_uid54617_fa/1-7963:0.06657,(Flavobacterium_johnsoniae_UW101_uid58493_fa/1-7978:0.06443,Flavobacterium_psychrophilum_JIP02_86_uid61627_fa/1-7983:0.0738)1.000:0.02671)1.000:0.02743)1.000:0.06178,((Capnocytophaga_sputigena_ATCC_33612_uid55407_fa/1-7991:0.01528,(Capnocytophaga_ochracea_F0287_uid61279_fa/1-7991:0.00525,(Capnocytophaga_ochracea_DSM_7271_uid59197_fa/1-7992:1.4E-4,Capnocytophaga_ochracea_VPI_2845_DSM_7271_644736338_faa/1-7989:1.4E-4)1.000:0.00305)1.000:0.01095)1.000:0.07696,(Capnocytophaga_gingivalis_ATCC_33624_uid55451_fa/1-7992:0.04261,Capnocytophaga_oral_taxon_338_F0234_uid64409_fa/1-7993:0.0362)1.000:0.07627)1.000:0.07772)0.992:0.01926,(((Flavobacteriales_bacterium_ALC_1_uid54679_fa/1-7994:0.11034,(((Croceibacter_atlanticus_HTCC2559_uid49661_fa/1-7992:0.09939,Psychroflexus_torquis_ATCC_700755_uid54205_fa/1-7988:0.19157)0.979:0.02571,((Gillisia_limnaea_R_8282_DSM_15749_2503386002_faa/1-7988:0.0,Gillisia_limnaea_R_8282_DSM_15749_2503423009_faa/1-7988:0.0):0.08912,(Gramella_forsetii_KT0803_uid58881_fa/1-7996:0.06379,Zunongwangia_profunda_SM_A87_uid48073_fa/1-7994:0.05972)1.000:0.0258)1.000:0.02852)1.000:0.02667,((Flavobacteria_bacterium_BBFL7_uid54263_fa/1-7991:0.17345,(unidentified_eubacterium_SCB49_uid54737_fa/1-7993:0.0804,Aequorivita_sublithincola_QSSC9_3_DSM_14238_2502894010_faa/1-7980:0.09453)1.000:0.04424)0.999:0.02032,(Dokdonia_donghaensis_MED134_uid54209_fa/1-7992:0.09755,Leeuwenhoekiella_blandensis_MED217_uid54243_fa/1-7987:0.09682)1.000:0.03017)0.181:0.01164)0.999:0.01946)0.996:0.0224,Kordia_algicida_OT_1_uid54687_fa/1-7918:0.09248)0.782:0.01336,((Flavobacteriales_bacterium_HTCC2170_uid51877_fa/1-7994:0.07715,((Cellulophaga_lytica_DSM_7489_uid63401_fa/1-7998:1.4E-4,(Cellulophaga_lytica_LIM_21_DSM_7489_2503423020_faa/1-8000:0.0,Cellulophaga_lytica_LIM_21_DSM_7489_2504136007_faa/1-8000:0.0):1.4E-4)1.000:0.07848,((Cellulophaga_algicola_DSM_14237_uid62159_fa/1-7993:1.4E-4,Cellulophaga_algicola_IC166_DSM_14237_2503904003_faa/1-7996:1.4E-4)1.000:0.07827,Flavobacteria_bacterium_MS024_3C_uid55011_fa/1-6119:0.11913)0.631:0.01702)0.536:0.01397)0.965:0.01591,(Muricauda_ruestringensis_B1_DSM_13258_2503538022_faa/1-7995:0.08073,Robiginitalea_biformata_HTCC2501_uid58285_fa/1-7996:0.1209)1.000:0.02507)1.000:0.04392)0.988:0.01812)0.805:0.01561,Flavobacteria_bacterium_MS024_2A_uid55009_fa/1-7985:0.23837)0.873:0.02234,(Polaribacter_irgensii_23_P_uid54179_fa/1-7993:0.07054,Polaribacter_MED152_uid54207_fa/1-7992:0.04198)1.000:0.10978)1.000:0.07093,(((Blattabacterium_Blattella_germanica_Bge_uid41533_fa/1-7623:0.13769,Blattabacterium_Periplaneta_americana_BPLAN_uid41287_fa/1-7621:0.12595)1.000:0.22808,(Candidatus_Sulcia_muelleri_SMDSEM_uid59393_fa/1-5515:0.19572,(Candidatus_Sulcia_muelleri_CARI_uid52535_fa/1-5620:0.10865,(Candidatus_Sulcia_muelleri_DMIN_uid47075_fa/1-5264:0.00678,(Candidatus_Sulcia_muelleri_Hc_Homalodisca_coagulata_uid54367_fa/1-4390:0.04995,Candidatus_Sulcia_muelleri_GWSS_uid58943_fa/1-5253:4.7E-4)0.996:0.00749)1.000:0.21651)0.954:0.05347)1.000:0.33642)1.000:0.24272,(((Riemerella_anatipestifer_DSM_15868_uid60727_fa/1-7967:1.4E-4,Riemerella_anatipestifer_A350_72_DSM_15868_2503538031_faa/1-7968:1.4E-4)1.000:0.05769,(Chryseobacterium_gleum_ATCC_35910_uid55393_fa/1-7974:0.05631,Flavobacteriaceae_bacterium_3519_10_uid59413_fa/1-7972:0.08201)1.000:0.03691)1.000:0.1561,(Ornithobacterium_rhinotracheale_DSM_15997_2503423013_faa/1-7981:0.17527,(Weeksella_virosa_DSM_16922_uid63627_fa/1-7978:1.4E-4,Weeksella_virosa_9751_DSM_16922_2503754024_faa/1-7979:1.0E-4)1.000:0.18751)0.999:0.04094)1.000:0.03895)1.000:0.04858)1.000:0.07453)1.000:0.04084,((Solitalea_canadensis_USAM_9D_DSM_3403_2503982010_faa/1-7977:0.13566,((Sphingobacterium_21_uid64755_fa/1-7992:0.07407,(Sphingobacterium_spiritivorum_ATCC_33300_uid55527_fa/1-7787:0.0025,Sphingobacterium_spiritivorum_ATCC_33861_uid55529_fa/1-7996:0.0025)1.000:0.08939)1.000:0.04944,((Pedobacter_saltans_DSM_12145_uid61349_fa/1-7993:1.4E-4,Pedobacter_saltans_Steyn_113_DSM_12145_2503538033_faa/1-7991:1.4E-4)1.000:0.10901,((Mucilaginibacter_paludis_DSM_18603_uid60581_fa/1-7988:1.4E-4,Mucilaginibacter_paludis_TPT56_DSM_18603_2502790001_faa/1-7987:1.4E-4)1.000:0.10134,(Pedobacter_BAL39_uid54703_fa/1-7993:0.03528,(Pedobacter_heparinus_DSM_2366_uid59111_fa/1-7997:1.4E-4,Pedobacter_heparinus_HIM_762_3_DSM_2366_644736398_faa/1-7997:1.4E-4)1.000:0.03686)1.000:0.09062)0.357:0.01832)0.012:0.01658)1.000:0.03921)1.000:0.10828,(((((Cytophaga_hutchinsonii_ATCC_33406_uid57651_fa/1-7974:0.22851,(Hymenobacter_roseosalivarius_AA_718_DSM_11622_2502422321_faa/1-7945:0.17789,Pontibacter_actiniarum_KMM_6156_DSM_19842_2502545039_faa/1-7515:0.12144)1.000:0.07762)0.991:0.0319,((Flectobacillus_major_DSM_103_2504756051_faa/1-7990:0.15436,((Emticicia_oligotrophica_GPTSA100_15_DSM_17448_2503982028_faa/1-7991:0.11921,(Leadbetterella_byssophila_DSM_17132_uid60161_fa/1-7980:1.2E-4,Leadbetterella_byssophila_4M15_DSM_17132_2503538002_faa/1-7980:1.4E-4)1.000:0.16303)1.000:0.08859,((Spirosoma_linguale_DSM_74_uid43413_fa/1-8000:1.3E-4,Spirosoma_linguale_DSM_74_646311954_faa/1-7998:1.2E-4)1.000:0.15303,(Runella_slithyformis_LSU4_DSM_19594_2503128005_faa/1-7946:0.13178,(Dyadobacter_fermentans_DSM_18053_uid59049_fa/1-7993:1.4E-4,Dyadobacter_fermentans_NS114_DSM_18053_644736356_faa/1-7994:1.4E-4)1.000:0.13523)0.933:0.03229)0.998:0.0264)0.868:0.02313)1.000:0.05756,Microscilla_marina_ATCC_23134_uid54163_fa/1-7810:0.22613)0.910:0.02322)0.647:0.02015,((Marivirga_tractuosa_DSM_4126_uid60837_fa/1-7994:1.4E-4,Marivirga_tractuosa_H_43_DSM_4126_2503538019_faa/1-7993:1.4E-4)1.000:0.19901,(Cyclobacterium_marinum_DSM_745_2503508008_faa/1-8002:0.11643,(Algoriphagus_PR1_uid54611_fa/1-8006:0.09433,(Aquiflexum_balticum_BA160_DSM_16537_2503044013_faa/1-8000:0.06606,Belliella_baltica_BA134_DSM_15883_2503423015_faa/1-8005:0.05864)1.000:0.02846)1.000:0.0255)1.000:0.09222)1.000:0.04129)0.995:0.02598,(Flexibacter_litoralis_Fx_l1_DSM_6794_2503538018_faa/1-7988:0.28493,Candidatus_Amoebophilus_asiaticus_5a2_uid58963_fa/1-7462:0.40777)0.841:0.04474)1.000:0.07504,((Haliscomenobacter_hydrossis_O_DSM_1100_2503128000_faa/1-7982:2.6E-4,Haliscomenobacter_hydrossis_O_DSM_1100_2504756004_faa/1-7989:1.4E-4)1.000:0.31084,((Chitinophaga_pinensis_DSM_2588_uid59113_fa/1-7974:1.4E-4,Chitinophaga_pinensis_UQM_2034_DSM_2588_644736340_faa/1-7951:2.8E-4)1.000:0.12933,(Niabella_soli_JS13_8_DSM_19437_2504136010_faa/1-7969:0.16949,Niastella_koreensis_GR20_10_DSM_17620_2502422314_faa/1-7986:0.13209)1.000:0.06662)1.000:0.16298)1.000:0.08252)0.738:0.02532)1.000:0.03665)0.917:0.03351)1.000:0.12938)1.000:0.1331,((Chloroherpeton_thalassium_ATCC_35110_uid59187_fa/1-7979:0.19746,((Chlorobium_phaeobacteroides_BS1_uid58131_fa/1-7961:0.11073,Prosthecochloris_aestuarii_DSM_271_uid58151_fa/1-7946:0.09646)1.000:0.05154,((Chlorobaculum_parvum_NCIB_8327_uid59185_fa/1-7920:0.04564,Chlorobium_tepidum_TLS_uid57897_fa/1-7936:0.04502)1.000:0.08326,((Chlorobium_luteolum_DSM_273_uid58175_fa/1-7856:0.06962,Chlorobium_phaeovibrioides_DSM_265_uid58129_fa/1-7946:0.08442)1.000:0.05294,((Chlorobium_phaeobacteroides_DSM_266_uid58133_fa/1-7951:0.08629,Chlorobium_limicola_DSM_245_uid58127_fa/1-7945:0.09176)0.973:0.02283,((Chlorobium_chlorochromatii_CaD3_uid58375_fa/1-7954:0.13699,Pelodictyon_phaeoclathratiforme_BU_1_uid58173_fa/1-7956:0.05007)0.853:0.02115,Chlorobium_ferrooxidans_DSM_13031_uid54401_fa/1-6146:0.06378)1.000:0.02874)0.115:0.01649)1.000:0.04697)1.000:0.03737)1.000:0.14765)1.000:0.26017,((Salinibacter_ruber_DSM_13855_uid58513_fa/1-7623:8.0E-4,Salinibacter_ruber_M8_uid47323_fa/1-7623:0.00178)1.000:0.33396,(Rhodothermus_marinus_DSM_4252_uid41729_fa/1-7979:1.4E-4,Rhodothermus_marinus_R_10_DSM_4252_646311949_faa/1-7978:1.4E-4)1.000:0.17979)1.000:0.18869)0.892:0.05339)1.000:0.05786,Caldithrix_abyssi_LF13_DSM_13497_2503538004_faa/1-7996:0.38557)1.000:0.06909)1.000:0.05292,((Gemmata_obscuriglobus_UQM_2246_uid54931_fa/1-7230:0.47197,(((Rhodopirellula_baltica_SH_1_uid61589_fa/1-7650:0.32251,(Blastopirellula_marina_DSM_3645_uid54189_fa/1-7642:0.23681,(Pirellula_staleyi_DSM_6068_uid43209_fa/1-7622:1.4E-4,Pirellula_staleyi_DSM_6068_646311948_faa/1-7629:1.4E-4)1.000:0.24762)1.000:0.0713)1.000:0.14627,((Planctomyces_limnophilus_DSM_3776_uid48643_fa/1-7591:0.0,Planctomyces_limnophilus_Mu_290_DSM_3776_646564559_faa/1-7591:0.0):0.2804,((Planctomyces_brasiliensis_DSM_5305_uid60583_fa/1-7664:0.0,Planctomyces_brasiliensis_DSM_5305_2503707005_faa/1-7664:0.0):0.24206,Planctomyces_maris_DSM_8797_uid54323_fa/1-7800:0.33617)0.522:0.05522)1.000:0.13084)1.000:0.06382,(Isosphaera_pallida_ATCC_43644_uid62207_fa/1-7622:1.4E-4,Isosphaera_pallida_IS1B_ATCC_43644_2503538023_faa/1-7623:1.4E-4)1.000:0.37318)0.907:0.06629)1.000:0.28555,(((((Chlamydia_muridarum_Weiss_uid55985_fa/1-7901:0.00222,(Chlamydia_muridarum_MopnTet14_uid50785_fa/1-7901:1.4E-4,(Chlamydia_muridarum_Nigg_uid55983_fa/1-7901:0.0,Chlamydia_muridarum_Nigg_uid57785_fa/1-7901:0.0):1.4E-4)0.944:1.4E-4)1.000:0.02986,(((Chlamydia_trachomatis_434_Bu_uid61633_fa/1-7912:0.0,Chlamydia_trachomatis_L2tet1_uid50783_fa/1-7912:0.0):1.4E-4,Chlamydia_trachomatis_L2b_UCH_1_proctitis_uid61635_fa/1-7912:3.9E-4)0.999:0.00227,((((Chlamydia_trachomatis_B_Jali20_OT_uid59351_fa/1-7911:0.00111,(Chlamydia_trachomatis_A_HAR_13_uid58333_fa/1-7909:0.00101,Chlamydia_trachomatis_B_TZ1A828_OT_uid59349_fa/1-7911:0.0010)0.853:1.4E-4)0.985:9.9E-4,Chlamydia_trachomatis_D_UW_3_CX_uid57637_fa/1-7911:5.0E-4)0.673:1.4E-4,(Chlamydia_trachomatis_6276s_uid55551_fa/1-7911:0.0,Chlamydia_trachomatis_6276_uid55549_fa/1-7911:0.0):5.0E-4)1.000:0.00347,((Chlamydia_trachomatis_70s_uid55555_fa/1-7912:0.0,Chlamydia_trachomatis_70_uid55553_fa/1-7912:0.0):0.00128,Chlamydia_trachomatis_D_s_2923_uid55635_fa/1-7893:0.00122)0.999:0.00224)0.907:9.0E-4)1.000:0.0336)1.000:0.11504,((Chlamydophila_pneumoniae_CWL029_uid57811_fa/1-7893:1.8E-4,(Chlamydophila_pneumoniae_TW_183_uid57997_fa/1-7893:1.4E-4,(Chlamydophila_pneumoniae_AR39_uid57809_fa/1-7893:1.4E-4,Chlamydophila_pneumoniae_J138_uid57829_fa/1-7893:6.3E-4)0.854:2.5E-4)0.903:3.4E-4)1.000:0.14385,(Chlamydophila_felis_Fe_C_56_uid57971_fa/1-7904:0.02832,(Chlamydophila_caviae_GPIC_uid57783_fa/1-7902:0.03458,Chlamydophila_abortus_S26_3_uid57963_fa/1-7908:0.04552)0.382:0.01112)1.000:0.07241)0.999:0.04767)1.000:0.39675,(Waddlia_chondrophila_WSU_86_1044_uid49531_fa/1-7954:0.22138,(Candidatus_Protochlamydia_amoebophila_UWE25_uid58079_fa/1-7943:0.20502,Parachlamydia_acanthamoebae_Hall_s_coccus_uid42977_fa/1-7935:0.21118)1.000:0.064)1.000:0.13117)1.000:0.30998,((Lentisphaera_araneosa_HTCC2155_uid54167_fa/1-7903:0.48395,Victivallis_vadensis_ATCC_BAA_548_uid54305_fa/1-7916:0.39599)1.000:0.1465,(((Coraliomargarita_akajimensis_DSM_45221_uid47079_fa/1-7934:2.8E-4,Coraliomargarita_akajimensis_DSM_45221_646564524_faa/1-7938:1.3E-4)1.000:0.30431,(Verrucomicrobiae_bacterium_DG1235_uid54739_fa/1-7902:0.27426,(Opitutaceae_bacterium_TAV2_uid54579_fa/1-7189:0.22255,Opitutus_terrae_PB90_1_uid58965_fa/1-7888:0.13463)1.000:0.15061)1.000:0.07076)1.000:0.24702,(bacterium_Ellin514_uid54925_fa/1-7703:0.39493,(Methylacidiphilum_infernorum_V4_uid59161_fa/1-7865:0.57347,(Chthoniobacter_flavus_Ellin428_uid55037_fa/1-7735:0.29916,(Akkermansia_muciniphila_ATCC_BAA_835_uid58985_fa/1-7850:0.34682,Verrucomicrobium_spinosum_DSM_4136_uid54121_fa/1-7889:0.2597)1.000:0.11372)1.000:0.08796)0.992:0.05373)0.993:0.05809)1.000:0.06839)1.000:0.07868)1.000:0.05563)1.000:0.06031)0.135:0.02275)0.906:0.02228,((Desulfurispirillum_indicum_S5_uid45897_fa/1-7992:0.41803,((Denitrovibrio_acetiphilus_DSM_12809_uid46657_fa/1-7991:1.2E-4,Denitrovibrio_acetiphilus_N2460_DSM_12809_646564527_faa/1-7997:1.4E-4)1.000:0.2831,((Calditerrivibrio_nitroreducens_DSM_19672_uid60821_fa/1-7990:1.5E-4,Calditerrivibrio_nitroreducens_Yu37_1_DSM_19672_2503707001_faa/1-7990:1.4E-4)1.000:0.23093,(Deferribacter_desulfuricans_SSM1_uid46653_fa/1-7995:0.17762,Flexistipes_sinusarabici_MAS10_DSM_4947_2502790008_faa/1-7996:0.24026)0.015:0.0337)0.940:0.04516)1.000:0.24065)1.000:0.08854,(((Candidatus_Solibacter_usitatus_Ellin6076_uid58139_fa/1-7941:0.33445,(Candidatus_Koribacter_versatilis_Ellin345_uid58479_fa/1-7820:0.17906,(Acidobacterium_capsulatum_ATCC_51196_uid59127_fa/1-7829:0.11335,(Terriglobus_saanensis_SP1PR4_uid53251_fa/1-7819:0.13164,(Acidobacterium_MP5ACTX8_uid49957_fa/1-7815:0.09385,Acidobacterium_MP5ACTX9_uid50551_fa/1-7817:0.12044)1.000:0.04607)1.000:0.07843)1.000:0.10034)1.000:0.14875)1.000:0.24397,(Thermodesulfovibrio_yellowstonii_DSM_11347_uid59257_fa/1-7850:0.39725,(Candidatus_Nitrospira_defluvii_uid51175_fa/1-7739:0.27003,Candidatus_Poribacteria_WGA_A3_uid43489_fa/1-5603:0.27746)1.000:0.2892)1.000:0.07244)0.995:0.04349,((((((Thermodesulfatator_indicus_CIR29812_DSM_15286_2502082110_faa/1-7945:7.1E-4,Thermodesulfatator_indicus_CIR29812_DSM_15286_2505119042_faa/1-7989:1.4E-4)1.000:0.35008,(((Desulfomicrobium_baculatum_DSM_4028_uid59217_fa/1-7989:1.2E-4,Desulfomicrobium_baculatum_X_DSM_4028_644736350_faa/1-7992:1.4E-4)1.000:0.24424,(Desulfonatronospira_thiodismutans_ASO3_1_uid55423_fa/1-7972:0.26576,(Desulfohalobium_retbaense_DSM_5692_uid59183_fa/1-7978:1.3E-4,Desulfohalobium_retbaense_HR100_DSM_5692_644736349_faa/1-7979:1.4E-4)1.000:0.23373)0.903:0.05402)1.000:0.03886,(((((Desulfovibrio_vulgaris_Miyazaki_F_uid59089_fa/1-7888:0.09068,(Desulfovibrio_vulgaris_DP4_uid58679_fa/1-7975:5.4E-4,Desulfovibrio_vulgaris_Hildenborough_uid57645_fa/1-7975:8.3E-4)1.000:0.08733)0.999:0.03161,((Bilophila_wadsworthia_3_1_6_uid61875_fa/1-7981:0.0889,Lawsonia_intracellularis_PHE_MN1_00_uid61575_fa/1-7975:0.25757)1.000:0.06725,(Desulfovibrio_piger_ATCC_29098_uid54519_fa/1-7978:0.06603,(Desulfovibrio_3_1_syn3_uid51597_fa/1-7981:0.05071,Desulfovibrio_desulfuricans_ATCC_27774_uid59213_fa/1-7950:0.0735)0.999:0.02373)1.000:0.10358)1.000:0.03619)1.000:0.04366,Desulfovibrio_desulfuricans_G20_uid57941_fa/1-7992:0.14625)1.000:0.09047,(Desulfovibrio_salexigens_DSM_2638_uid59223_fa/1-7988:0.16379,(Desulfovibrio_aespoeensis_Aspo_2_uid42613_fa/1-7977:0.07633,Desulfovibrio_ND132_uid63159_fa/1-7983:0.08103)1.000:0.11847)1.000:0.07493)0.854:0.02884,(Desulfovibrio_magneticus_RS_1_uid59309_fa/1-7975:0.0532,(Desulfovibrio_fructosovorans_JJ_uid51537_fa/1-7961:0.05866,Desulfovibrio_FW1012B_uid43335_fa/1-7967:0.04713)0.929:0.02311)1.000:0.18672)0.996:0.03658)1.000:0.24402)1.000:0.06647,((((Desulfatibacillum_alkenivorans_AK_01_uid58913_fa/1-7977:0.2516,(Desulfobacterium_autotrophicum_HRM2_uid59061_fa/1-7967:0.28445,Desulfococcus_oleovorans_Hxd3_uid58777_fa/1-7979:0.26208)0.984:0.05728)1.000:0.11932,((Desulfarculus_baarsii_DSM_2075_uid51371_fa/1-7998:1.2E-4,Desulfarculus_baarsii_2st14_DSM_2075_648028023_faa/1-8002:1.4E-4)1.000:0.38221,((delta_proteobacterium_MLMS_1_uid54339_fa/1-7977:0.11907,Desulfurivibrio_alkaliphilus_AHT2_uid49487_fa/1-7989:0.09481)1.000:0.16183,(Desulfotalea_psychrophila_LSv54_uid58153_fa/1-7842:0.26664,(Desulfobulbus_propionicus_DSM_2032_uid62265_fa/1-7982:1.4E-4,Desulfobulbus_propionicus_1pr3_DSM_2032_2503538026_faa/1-7803:1.4E-4)1.000:0.21366)1.000:0.07904)1.000:0.14911)0.858:0.0383)0.682:0.03068,(Syntrophus_aciditrophicus_SB_uid58539_fa/1-7833:0.40599,(delta_proteobacterium_NaphS2_uid50675_fa/1-7682:0.4127,(Syntrophobacter_fumaroxidans_MPOB_uid58177_fa/1-7991:0.31044,(Desulfobacca_acetoxidans_DSM_11109_2503538012_faa/1-7985:1.4E-4,Desulfobacca_acetoxidans_DSM_11109_2504136006_faa/1-7991:1.4E-4)1.000:0.34227)0.921:0.04402)0.096:0.02952)0.572:0.02494)1.000:0.03098,Desulfomonile_tiedjei_DCB_1_DSM_6799_2502545002_faa/1-7978:0.47333)1.000:0.04594)0.976:0.0373,(((Geobacter_lovleyi_SZ_uid58713_fa/1-7993:0.12932,Pelobacter_propionicus_DSM_2379_uid58255_fa/1-7990:0.13061)1.000:0.06782,((Geobacter_metallireducens_GS_15_uid57731_fa/1-7995:0.06796,Geobacter_sulfurreducens_PCA_uid57743_fa/1-7994:0.07241)1.000:0.06441,((Geobacter_M18_uid55771_fa/1-7998:0.02529,(Geobacter_bemidjiensis_Bem_uid58749_fa/1-7994:0.00654,Geobacter_M21_uid59037_fa/1-7994:0.00606)1.000:0.02788)1.000:0.10297,(Geobacter_FRC_32_uid58543_fa/1-7997:0.06332,Geobacter_uraniireducens_Rf4_uid58475_fa/1-7999:0.04362)1.000:0.05113)1.000:0.04377)1.000:0.04008)1.000:0.11712,(Desulfuromonas_acetoxidans_DSM_684_uid54145_fa/1-7268:0.17368,Pelobacter_carbinolicus_DSM_2380_uid58241_fa/1-8004:0.1531)1.000:0.11174)1.000:0.1353)0.874:0.03089,((((Myxococcus_xanthus_DK_1622_uid58003_fa/1-7976:0.07177,(Stigmatella_aurantiaca_DW4_3_1_uid54333_fa/1-7981:1.4E-4,Stigmatella_aurantiaca_DW4_3_1_uid63257_fa/1-7981:1.4E-4)1.000:0.06071)1.000:0.1776,(Anaeromyxobacter_Fw109_5_uid58755_fa/1-7976:0.05746,(Anaeromyxobacter_dehalogenans_2CP_C_uid58135_fa/1-7979:0.00579,(Anaeromyxobacter_dehalogenans_2CP_1_uid58989_fa/1-7977:0.00254,Anaeromyxobacter_K_uid58953_fa/1-7972:0.02356)1.000:0.00694)1.000:0.06233)1.000:0.18687)1.000:0.16549,(Sorangium_cellulosum_So_ce_56_uid61629_fa/1-7800:0.44457,(Plesiocystis_pacifica_SIR_1_uid54707_fa/1-7702:0.51527,(Haliangium_ochraceum_DSM_14365_uid41425_fa/1-7953:0.00214,Haliangium_ochraceum_SMP_2_DSM_14365_646311933_faa/1-7954:0.00394)1.000:0.35897)1.000:0.08711)1.000:0.0661)1.000:0.07946,Bdellovibrio_bacteriovorus_HD100_uid61595_fa/1-7968:0.6301)0.994:0.04198)0.999:0.03386,(((((((Roseomonas_cervicalis_ATCC_49957_uid49155_fa/1-7979:0.15073,((Acidiphilium_cryptum_JF_5_uid58447_fa/1-7986:0.0011,Acidiphilium_multivorum_AIU301_uid63345_fa/1-7986:7.3E-4)1.000:0.15601,(Granulibacter_bethesdensis_CGDNIH1_uid58661_fa/1-7983:0.12073,(Gluconobacter_oxydans_621H_uid58239_fa/1-7982:0.1537,((Acetobacter_pasteurianus_IFO_3283_01_uid59279_fa/1-7985:0.00306,Acetobacter_pomorum_DM001_uid65823_fa/1-7902:0.00406)1.000:0.11368,(Gluconacetobacter_hansenii_ATCC_23769_uid48811_fa/1-7485:0.07977,(Gluconacetobacter_diazotrophicus_PAl_5_uid59075_fa/1-7972:5.2E-4,Gluconacetobacter_diazotrophicus_PAl_5_uid61587_fa/1-7870:6.1E-4)1.000:0.05565)1.000:0.02771)0.702:0.02395)1.000:0.0652)1.000:0.03842)0.999:0.03963)1.000:0.14765,((Azospirillum_B510_uid46085_fa/1-7997:0.12009,Rhodospirillum_centenum_SW_uid58805_fa/1-7991:0.17423)1.000:0.06711,(Magnetospirillum_magneticum_AMB_1_uid58527_fa/1-7993:0.15875,Rhodospirillum_rubrum_ATCC_11170_uid57655_fa/1-7990:0.19539)1.000:0.05912)0.958:0.0252)0.854:0.02593,(alpha_proteobacterium_BAL199_uid54661_fa/1-7997:0.16339,Candidatus_Puniceispirillum_marinum_IMCC1322_uid47081_fa/1-7993:0.29289)1.000:0.07193)1.000:0.04775,(((Parvibaculum_lavamentivorans_DS_1_uid58739_fa/1-8000:0.19683,((((((Afipia_1NLS2_uid49955_fa/1-7998:0.02482,Oligotropha_carboxidovorans_OM5_uid59155_fa/1-7996:0.03068)1.000:0.04607,((Nitrobacter_hamburgensis_X14_uid58293_fa/1-7995:0.02473,Nitrobacter_winogradskyi_Nb_255_uid58295_fa/1-7988:0.03157)1.000:0.03902,((((Rhodopseudomonas_palustris_DX_1_uid43327_fa/1-7988:0.00948,(Rhodopseudomonas_palustris_CGA009_uid62901_fa/1-7989:4.3E-4,Rhodopseudomonas_palustris_TIE_1_uid58995_fa/1-7989:0.00103)1.000:0.01085)1.000:0.02946,(Rhodopseudomonas_palustris_BisB5_uid58441_fa/1-7989:0.0171,Rhodopseudomonas_palustris_HaA2_uid58439_fa/1-7990:0.01548)1.000:0.01649)1.000:0.0213,(Rhodopseudomonas_palustris_BisA53_uid58445_fa/1-7993:0.03657,Rhodopseudomonas_palustris_BisB18_uid58443_fa/1-7992:0.04688)0.991:0.01773)1.000:0.02051,(Bradyrhizobium_japonicum_USDA_110_uid57599_fa/1-7993:0.04212,(Bradyrhizobium_BTAi1_uid58505_fa/1-7988:0.00983,Bradyrhizobium_ORS278_uid58941_fa/1-7991:0.01365)1.000:0.03873)1.000:0.02492)0.373:0.01054)1.000:0.02537)1.000:0.11859,(Starkeya_novella_DSM_506_uid48815_fa/1-7994:0.09206,(Azorhizobium_caulinodans_ORS_571_uid58905_fa/1-7999:0.05929,Xanthobacter_autotrophicus_Py2_uid58453_fa/1-7980:0.0753)1.000:0.04589)1.000:0.05702)0.999:0.02596,(((Methylobacterium_4_46_uid58843_fa/1-7988:0.02591,Methylobacterium_nodulans_ORS_2060_uid59023_fa/1-7991:0.02192)1.000:0.04949,(Methylobacterium_radiotolerans_JCM_2831_uid58845_fa/1-7989:0.05128,(Methylobacterium_populi_BJ001_uid58937_fa/1-7995:0.01053,((Methylobacterium_extorquens_DM4_uid61617_fa/1-7994:0.00135,Methylobacterium_extorquens_PA1_uid58821_fa/1-7994:6.6E-4)0.897:4.0E-4,(Methylobacterium_chloromethanicum_CM4_uid58933_fa/1-7994:0.00309,Methylobacterium_extorquens_AM1_uid57605_fa/1-7997:0.01209)0.694:3.6E-4)1.000:0.011)1.000:0.04644)1.000:0.04942)1.000:0.09864,((Methylocystis_ATCC_49242_uid62743_fa/1-7997:0.07241,Methylosinus_trichosporium_OB3b_uid49119_fa/1-7997:0.08306)1.000:0.05366,(Beijerinckia_indica_ATCC_9039_uid59057_fa/1-7995:0.09,Methylocella_silvestris_BL2_uid59433_fa/1-7992:0.10122)1.000:0.05162)1.000:0.0591)1.000:0.0297)1.000:0.05624,((Ahrensia_R2A130_uid51717_fa/1-7997:0.22746,((Aurantimonas_manganoxydans_SI85_9A1_uid54267_fa/1-7991:0.07941,Fulvimarina_pelagi_HTCC2506_uid54193_fa/1-7991:0.08937)1.000:0.0822,((((((Brucella_microti_CCM_4915_uid59319_fa/1-7993:2.4E-4,((Brucella_neotomae_5K33_uid55801_fa/1-7809:6.2E-4,Brucella_suis_ATCC_23445_uid59015_fa/1-7991:0.0011)0.842:1.4E-4,(((((((Brucella_ceti_M490_95_1_uid55805_fa/1-7808:1.4E-4,Brucella_ceti_B1_94_uid55807_fa/1-7812:1.4E-4)0.989:8.7E-4,(Brucella_ceti_M13_05_1_uid55749_fa/1-7823:1.4E-4,Brucella_ceti_M644_93_1_uid55747_fa/1-7751:1.4E-4)0.997:0.00118)0.880:1.4E-4,(Brucella_ceti_Cudo_uid55833_fa/1-7906:8.9E-4,Brucella_F5_99_uid55841_fa/1-7809:1.3E-4)0.760:1.4E-4)0.020:1.4E-4,((Brucella_pinnipedialis_M292_94_1_uid55797_fa/1-7993:1.4E-4,Brucella_pinnipedialis_B2_94_uid55745_fa/1-7809:1.4E-4)0.954:2.6E-4,Brucella_pinnipedialis_M163_99_10_uid55743_fa/1-7666:7.4E-4)0.000:1.4E-4)0.851:1.3E-4,((Brucella_suis_bv_4_40_uid40859_fa/1-7795:1.2E-4,Brucella_canis_ATCC_23365_uid59009_fa/1-7993:1.3E-4)0.939:3.7E-4,Brucella_suis_1330_uid57927_fa/1-7993:4.9E-4)0.910:1.3E-4)0.000:1.3E-4,(((((Brucella_melitensis_bv_1_Rev_1_uid55799_fa/1-7793:1.3E-4,(Brucella_melitensis_bv_1_16M_uid40857_fa/1-7793:1.4E-4,Brucella_melitensis_bv_1_16M_uid57735_fa/1-7941:7.9E-4)0.946:4.0E-4)0.970:5.3E-4,(Brucella_melitensis_ATCC_23457_uid59241_fa/1-7991:0.0,Brucella_melitensis_bv_2_63_9_uid55811_fa/1-7991:0.0):1.3E-4)0.993:1.6E-4,(Brucella_melitensis_bv_3_Ether_uid55803_fa/1-7776:7.1E-4,Brucella_suis_bv_3_686_uid55741_fa/1-7770:0.00117)1.000:0.00222)0.788:2.0E-4,((Brucella_abortus_bv_5_B3196_uid49427_fa/1-7881:1.4E-4,(((((Brucella_abortus_S19_uid58873_fa/1-7993:1.4E-4,Brucella_abortus_NCTC_8038_uid40847_fa/1-7805:1.4E-4)0.704:1.2E-4,(Brucella_abortus_bv_1_9_941_uid58019_fa/1-7993:1.3E-4,Brucella_abortus_2308_A_uid55961_fa/1-7993:1.4E-4)0.810:1.4E-4)0.000:1.4E-4,Brucella_melitensis_biovar_Abortus_2308_uid62937_fa/1-7993:1.3E-4)0.000:1.4E-4,(Brucella_abortus_bv_2_86_8_59_uid55737_fa/1-7822:0.0,Brucella_abortus_bv_4_292_uid55733_fa/1-7822:0.0):1.4E-4)0.551:2.5E-4,(Brucella_abortus_bv_9_C68_uid55809_fa/1-7824:1.4E-4,Brucella_abortus_bv_6_870_uid55731_fa/1-7822:2.5E-4)0.908:1.5E-4)0.962:1.4E-4)0.910:2.5E-4,Brucella_abortus_bv_3_Tulya_uid55735_fa/1-7809:0.00112)0.971:6.1E-4)0.922:1.4E-4,(Brucella_NVSL_07_0026_uid47901_fa/1-7853:0.0010,Brucella_ovis_ATCC_25840_uid58113_fa/1-7994:0.00171)0.750:1.3E-4)0.923:1.4E-4)0.709:1.2E-4,Brucella_suis_bv_5_513_uid55739_fa/1-7738:7.6E-4)0.402:1.4E-4)0.000:1.4E-4)0.976:9.6E-4,(Brucella_BO2_uid52365_fa/1-7940:4.9E-4,(Brucella_BO1_uid52367_fa/1-7993:4.8E-4,(Brucella_83_13_uid55751_fa/1-7993:0.0,Brucella_NF_2653_uid52363_fa/1-7993:0.0):0.0016)0.468:1.3E-4)0.925:3.8E-4)1.000:0.01569,(Ochrobactrum_anthropi_ATCC_49188_uid58921_fa/1-7993:0.01106,Ochrobactrum_intermedium_LMG_3301_uid55963_fa/1-7993:0.00545)1.000:0.0099)1.000:0.06422,(((Bartonella_grahamii_as4aup_uid59405_fa/1-7999:0.01569,Bartonella_tribocorum_CIP_105476_uid59129_fa/1-7997:0.02065)1.000:0.02074,(Bartonella_henselae_Houston_1_uid57745_fa/1-8000:0.03268,Bartonella_quintana_Toulouse_uid57635_fa/1-7749:0.0411)0.998:0.00874)1.000:0.02482,(Bartonella_clarridgeiae_73_uid62131_fa/1-7991:0.07053,Bartonella_bacilliformis_KC583_uid58533_fa/1-7992:0.07485)0.528:0.01016)1.000:0.12865)1.000:0.03467,(Chelativorans_BNC1_uid58069_fa/1-7994:0.09659,(Mesorhizobium_loti_MAFF303099_uid57601_fa/1-7994:0.00716,(Mesorhizobium_ciceri_biovar_biserrulae_WSM1271_uid62101_fa/1-7991:0.01312,Mesorhizobium_opportunistum_WSM2075_uid40861_fa/1-7987:0.00787)0.947:0.00521)1.000:0.07777)1.000:0.0355)0.987:0.01934,(Hoeflea_phototrophica_DFL_43_uid54683_fa/1-7981:0.10864,((Candidatus_Liberibacter_asiaticus_psy62_uid59227_fa/1-7932:0.0949,Candidatus_Liberibacter_solanacearum_CLso_ZC1_uid61245_fa/1-7908:0.10156)1.000:0.38661,((((((Rhizobium_leguminosarum_bv_trifolii_WSM2304_uid58997_fa/1-7997:0.00737,Rhizobium_etli_CIAT_894_uid55145_fa/1-3170:0.06059)0.868:0.00206,(Rhizobium_leguminosarum_bv_trifolii_WSM1325_uid58991_fa/1-7997:0.00416,Rhizobium_leguminosarum_bv_viciae_3841_uid57955_fa/1-7997:0.0018)1.000:0.00904)0.999:0.00636,(((Rhizobium_etli_CIAT_652_uid59115_fa/1-7999:1.4E-4,Rhizobium_etli_8C_3_uid55139_fa/0-6046:0.01435)0.997:0.00427,(Rhizobium_etli_GR56_uid55141_fa/0-6416:0.01643,(Rhizobium_etli_Kim_5_uid55135_fa/0-5416:0.00754,(Rhizobium_etli_IE4771_uid55143_fa/1-3744:0.0379,Rhizobium_etli_Brasil_5_uid55137_fa/1-2626:0.0817)0.827:0.00905)1.000:0.02689)0.733:0.00964)0.464:0.00337,Rhizobium_etli_CFN_42_uid58377_fa/1-7998:0.0123)0.782:0.00486)1.000:0.0269,Agrobacterium_radiobacter_K84_uid58269_fa/1-8001:0.04636)1.000:0.02307,(Agrobacterium_vitis_S4_uid58249_fa/1-7996:0.05417,(Agrobacterium_H13_3_uid63403_fa/1-7998:0.0057,Agrobacterium_tumefaciens_C58_uid57865_fa/1-7998:0.00806)1.000:0.04348)1.000:0.01986)0.997:0.01673,(Rhizobium_NGR234_uid59081_fa/1-7992:0.01525,(Sinorhizobium_medicae_WSM419_uid58549_fa/1-7993:0.01377,(Sinorhizobium_meliloti_AK83_uid52607_fa/1-7995:2.5E-4,(Sinorhizobium_meliloti_1021_uid57603_fa/1-7994:3.7E-4,Sinorhizobium_meliloti_BL225C_uid52605_fa/1-7995:1.3E-4)0.898:2.4E-4)1.000:0.00807)1.000:0.0142)1.000:0.03459)0.999:0.02224)0.996:0.02707)1.000:0.04333)1.000:0.02533)0.999:0.03073)1.000:0.05343,(Pseudovibrio_JE062_uid54711_fa/1-7989:0.11583,(Roseibium_TrichSKD4_uid53349_fa/1-7990:0.06021,(Labrenzia_aggregata_IAM_12614_uid54575_fa/1-7993:0.04086,Labrenzia_alexandrii_DFL_11_uid54727_fa/1-7998:0.04371)1.000:0.02784)1.000:0.05737)1.000:0.08601)1.000:0.03062)1.000:0.04157,(Hyphomicrobium_denitrificans_ATCC_51888_uid50325_fa/1-7981:0.22695,Rhodomicrobium_vannielii_ATCC_17100_uid43247_fa/1-7993:0.20256)1.000:0.05745)0.999:0.03184)1.000:0.03663,((((Rhodobacterales_bacterium_HTCC2255_uid54467_fa/1-8006:0.17951,Rhodobacterales_bacterium_HTCC2150_uid54623_fa/1-7893:0.1014)1.000:0.04766,((Dinoroseobacter_shibae_DFL_12_uid58707_fa/1-7999:0.08933,Jannaschia_CCS1_uid58147_fa/1-7992:0.12628)0.741:0.02246,((((((Ruegeria_R11_uid54725_fa/1-7983:0.02223,(Phaeobacter_gallaeciensis_2_10_uid54715_fa/1-7758:0.00389,Phaeobacter_gallaeciensis_BS107_uid54717_fa/1-8000:0.00113)1.000:0.0242)1.000:0.02196,(Rhodobacterales_bacterium_Y4I_uid54713_fa/1-8002:0.0356,((Ruegeria_TM1040_uid58193_fa/1-8003:0.01138,Silicibacter_TrichCH4B_uid55971_fa/1-8002:0.01321)1.000:0.04369,(Roseobacter_MED193_uid54257_fa/1-7999:0.03685,Roseobacter_SK209_2_6_uid54629_fa/1-7984:0.02801)1.000:0.02324)0.650:0.00772)0.337:0.00903)1.000:0.02399,(Ruegeria_pomeroyi_DSS_3_uid57863_fa/1-7995:0.05492,(Rhodobacteraceae_bacterium_KLH11_uid55441_fa/1-7946:0.03587,Silicibacter_lacuscaerulensis_ITI_1157_uid55959_fa/1-7798:0.03219)1.000:0.0181)0.971:0.01375)1.000:0.03554,(Rhodobacterales_bacterium_HTCC2083_uid54195_fa/1-7996:0.09677,((Roseobacter_denitrificans_OCh_114_uid58597_fa/1-7998:0.01251,Roseobacter_litoralis_Och_149_uid54719_fa/1-7701:0.01339)1.000:0.05895,(Oceanibulbus_indolifex_HEL_45_uid54697_fa/1-7988:0.0545,(Roseobacter_GAI101_uid55361_fa/1-7996:0.0277,(Sulfitobacter_EE_36_uid54191_fa/1-7997:0.00139,Sulfitobacter_NAS_14_1_uid54259_fa/1-7996:0.00227)1.000:0.0299)1.000:0.03135)1.000:0.02138)1.000:0.03047)1.000:0.02379)0.828:0.01405,(((Sagittula_stellata_E_37_uid54621_fa/1-7996:0.0719,(Citreicella_SE45_uid55957_fa/1-7941:0.02928,Pelagibaca_bermudensis_HTCC2601_uid53327_fa/1-7936:0.02862)1.000:0.04361)1.000:0.04852,(Oceanicola_batsensis_HTCC2597_uid54175_fa/1-7995:0.09562,Maritimibacter_alkaliphilus_HTCC2654_uid53325_fa/1-7999:0.09341)0.987:0.02117)0.275:0.0129,(Roseovarius_nubinhibens_ISM_uid54183_fa/1-7996:0.0662,(Roseobacter_AzwK_3b_uid54721_fa/1-7994:0.07256,(Roseovarius_217_uid54245_fa/1-7886:0.01869,Roseovarius_TM1035_uid54723_fa/1-7991:0.02256)1.000:0.06076)0.942:0.01934)1.000:0.03109)0.988:0.01549)1.000:0.01522,(Oceanicola_granulosus_HTCC2516_uid54177_fa/1-7943:0.10458,((Loktanella_vestfoldensis_SKA53_uid54169_fa/1-7900:0.0618,Roseobacter_CCS2_uid54627_fa/1-7988:0.05311)1.000:0.04692,(Thalassiobium_R2A62_uid55955_fa/1-7998:0.08191,(Octadecabacter_antarcticus_238_uid54699_fa/1-7993:0.03218,Octadecabacter_antarcticus_307_uid54701_fa/1-7996:0.02146)1.000:0.09104)1.000:0.02342)0.998:0.01747)1.000:0.0207)0.986:0.01176)0.811:0.01498)0.451:0.02067,(Ketogulonicigenium_vulgare_Y25_uid59581_fa/1-7954:0.13494,((Rhodobacter_SW2_uid40865_fa/1-7995:0.07467,(Rhodobacter_sphaeroides_ATCC_17025_uid58451_fa/1-7998:0.02035,(Rhodobacter_sphaeroides_ATCC_17029_uid58449_fa/1-7994:8.3E-4,(Rhodobacter_sphaeroides_2_4_1_uid57653_fa/1-7994:0.00112,Rhodobacter_sphaeroides_KD131_uid59277_fa/1-7994:0.0021)0.302:7.7E-4)1.000:0.01684)1.000:0.05148)1.000:0.04064,(Rhodobacter_capsulatus_SB_1003_uid47509_fa/1-8000:0.08299,Paracoccus_denitrificans_PD1222_uid58187_fa/1-7996:0.0932)0.948:0.02003)1.000:0.04141)0.894:0.01973)1.000:0.2165,(Parvularcula_bermudensis_HTCC2503_uid51641_fa/1-7996:0.29307,((Maricaulis_maris_MCS10_uid58689_fa/1-7991:0.14833,Oceanicaulis_alexandrii_HTCC2633_uid54173_fa/1-8003:0.14753)1.000:0.09085,((Asticcacaulis_excentricus_CB_48_uid55641_fa/1-7988:0.15984,((Brevundimonas_BAL3_uid54665_fa/1-7986:0.05725,Brevundimonas_subvibrioides_ATCC_15264_uid42117_fa/1-7986:0.07237)1.000:0.08967,(Phenylobacterium_zucineum_HLK1_uid58959_fa/1-7985:0.10987,(Caulobacter_K31_uid58551_fa/1-7993:0.04986,((Caulobacter_crescentus_CB15_uid57891_fa/1-7988:0.0,Caulobacter_crescentus_NA1000_uid59307_fa/1-7988:0.0):0.01842,Caulobacter_segnis_ATCC_21756_uid41709_fa/1-7649:0.02423)1.000:0.03478)1.000:0.06261)1.000:0.03941)0.575:0.03019)1.000:0.12318,(Hirschia_baltica_ATCC_49814_uid59365_fa/1-7625:0.19839,Hyphomonas_neptunium_ATCC_15444_uid58433_fa/1-7995:0.21377)1.000:0.08728)0.666:0.03095)1.000:0.04645)0.961:0.03892)0.680:0.02784)1.000:0.0373,((Sphingomonas_wittichii_RW1_uid58691_fa/1-7989:0.0912,(Zymomonas_mobilis_ATCC_10988_uid55403_fa/1-7996:0.01616,(Zymomonas_mobilis_NCIMB_11163_uid41019_fa/1-7996:7.2E-4,Zymomonas_mobilis_ZM4_uid58095_fa/1-7996:3.7E-4)0.855:8.9E-4)1.000:0.17448)1.000:0.03893,((Sphingopyxis_alaskensis_RB2256_uid58351_fa/1-8000:0.11716,((Novosphingobium_aromaticivorans_DSM_12444_uid57747_fa/1-7988:0.05638,Novosphingobium_nitrogenifigens_DSM_19370_uid64475_fa/1-7994:0.06194)1.000:0.05893,(Citromicrobium_bathyomarinum_JL354_uid48817_fa/1-7986:0.07862,(Erythrobacter_SD_21_uid54677_fa/1-7988:0.07464,(Erythrobacter_litoralis_HTCC2594_uid58299_fa/1-7986:0.06732,Erythrobacter_NAP1_uid54197_fa/1-7994:0.07188)0.940:0.02003)0.853:0.01656)1.000:0.07728)1.000:0.05567)0.988:0.02682,(Sphingomonas_SKA58_uid54251_fa/1-7999:0.03435,(Sphingobium_chlorophenolicum_L_1_uid52597_fa/1-7998:0.01419,Sphingobium_japonicum_UT26S_uid47077_fa/1-7999:0.01594)1.000:0.02585)1.000:0.09173)1.000:0.03479)1.000:0.21702)0.998:0.03591)1.000:0.11359,((alpha_proteobacterium_HIMB114_uid41503_fa/1-7985:0.30523,(Candidatus_Pelagibacter_HTCC7211_uid54705_fa/1-7944:0.0827,(Candidatus_Pelagibacter_ubique_HTCC1002_uid54247_fa/1-7930:0.00253,Candidatus_Pelagibacter_ubique_HTCC1062_uid58401_fa/1-7931:0.0023)1.000:0.07825)1.000:0.27364)1.000:0.31347,(((Orientia_tsutsugamushi_Boryong_uid61621_fa/1-6870:0.01371,Orientia_tsutsugamushi_Ikeda_uid58869_fa/1-6867:0.00653)1.000:0.42623,((Rickettsia_bellii_OSU_85_389_uid58681_fa/1-7542:0.00118,Rickettsia_bellii_RML369_C_uid58405_fa/1-7363:0.00111)1.000:0.05349,((Rickettsia_prowazekii_Madrid_E_uid61565_fa/1-7574:0.01777,Rickettsia_typhi_Wilmington_uid58063_fa/1-7576:0.02247)1.000:0.05464,(Rickettsia_akari_Hartford_uid58161_fa/1-7299:0.03376,((Rickettsia_felis_URRWXCal2_uid58331_fa/1-7573:0.01412,(Rickettsia_endosymbiont_of_Ixodes_scapularis_uid55851_fa/1-7463:0.01585,(Rickettsia_massiliae_MTU5_uid58801_fa/1-7572:0.00847,((Rickettsia_conorii_Malish_7_uid57633_fa/1-7573:0.00136,(Rickettsia_africae_ESF_5_uid58799_fa/1-7572:0.00318,Rickettsia_sibirica_246_uid54113_fa/1-7572:0.0019)0.928:5.4E-4)0.993:0.00138,(Rickettsia_peacockii_Rustic_uid59301_fa/1-7572:0.00442,(Rickettsia_rickettsii_Iowa_uid58961_fa/1-7572:1.4E-4,Rickettsia_rickettsii_Sheila_Smith_uid58027_fa/1-7572:1.4E-4)1.000:0.00781)0.934:5.9E-4)1.000:0.00467)1.000:0.01106)0.816:0.00257)0.855:0.00349,Rickettsia_canadensis_McKiel_uid58159_fa/1-7372:0.07271)0.599:0.00167)0.873:0.00466)1.000:0.04962)1.000:0.24547)1.000:0.20015,((Neorickettsia_risticii_Illinois_uid58889_fa/1-7618:0.02192,Neorickettsia_sennetsu_Miyayama_uid57965_fa/1-7620:0.02555)1.000:0.76843,((Wolbachia_endosymbiont_TRS_of_Brugia_malayi_uid58107_fa/1-7714:0.07943,((Wolbachia_endosymbiont_of_Culex_quinquefasciatus_JHB_uid55557_fa/1-7421:4.3E-4,Wolbachia_endosymbiont_of_Culex_quinquefasciatus_Pel_uid61645_fa/1-7727:1.4E-4)1.000:0.07208,(Wolbachia_endosymbiont_of_Drosophila_melanogaster_uid57851_fa/1-7723:0.00578,(Wolbachia_endosymbiont_of_Muscidifurax_uniraptor_uid55781_fa/1-5529:0.05534,(Wolbachia_endosymbiont_of_Drosophila_ananassae_uid54151_fa/1-6221:0.00401,Wolbachia_wRi_uid59371_fa/1-7723:1.6E-4)0.989:0.00269)0.556:0.00121)1.000:0.03359)0.984:0.02179)1.000:0.25693,(((Ehrlichia_ruminantium_Gardel_uid58245_fa/1-7747:0.00727,(Ehrlichia_ruminantium_Welgevonden_uid58013_fa/1-7752:1.4E-4,Ehrlichia_ruminantium_Welgevonden_uid58243_fa/1-7751:1.4E-4)0.988:0.0023)1.000:0.08343,(Ehrlichia_canis_Jake_uid58071_fa/1-7756:0.04681,(Ehrlichia_chaffeensis_Arkansas_uid57933_fa/1-7753:2.8E-4,Ehrlichia_chaffeensis_Sapulpa_uid54273_fa/0-7385:0.00135)1.000:0.04169)1.000:0.0465)1.000:0.1539,(Anaplasma_phagocytophilum_HZ_uid57951_fa/1-7746:0.16872,(Anaplasma_centrale_Israel_uid42155_fa/1-7723:0.03515,(Anaplasma_marginale_Maries_uid57629_fa/1-7732:4.5E-4,((Anaplasma_marginale_Florida_uid58577_fa/1-7712:0.00137,Anaplasma_marginale_Virginia_uid55107_fa/1-7311:3.6E-4)0.822:3.7E-4,(Anaplasma_marginale_Puerto_Rico_uid55105_fa/1-7050:0.00153,Anaplasma_marginale_Mississippi_uid55103_fa/1-6712:0.00498)0.840:4.8E-4)0.941:8.0E-4)1.000:0.03387)1.000:0.13571)1.000:0.20665)1.000:0.15725)1.000:0.15813)1.000:0.19875)1.000:0.07107)1.000:0.07649)1.000:0.14236,Magnetococcus_MC_1_uid57833_fa/1-7995:0.38509)1.000:0.05865,(Mariprofundus_ferrooxydans_PV_1_uid54269_fa/1-7988:0.504,((Acidithiobacillus_caldus_ATCC_51756_uid55945_fa/1-7999:0.11932,(Acidithiobacillus_ferrooxidans_ATCC_23270_uid57649_fa/1-8000:0.0,Acidithiobacillus_ferrooxidans_ATCC_53993_uid58613_fa/1-8000:0.0):0.1343)1.000:0.26713,((((Eikenella_corrodens_ATCC_23834_uid55333_fa/1-7913:0.07437,((Neisseria_elongata_glycolytica_ATCC_29315_uid47497_fa/1-7487:0.04725,((((Neisseria_flavescens_NRL30031_H210_uid55317_fa/1-7990:0.00365,(Neisseria_flavescens_SK114_uid55859_fa/1-7991:0.00669,(Neisseria_mucosa_C102_uid62051_fa/1-7990:0.00348,Neisseria_subflava_NJ9703_uid55325_fa/1-7990:0.00177)0.865:5.5E-4)0.987:0.00164)1.000:0.00915,(Neisseria_cinerea_ATCC_14685_uid55315_fa/1-7989:0.00897,((Neisseria_lactamica_ATCC_23970_uid55319_fa/1-7776:0.0060,Neisseria_lactamica_uid60851_fa/1-7988:0.00276)1.000:0.00854,(Neisseria_polysaccharea_ATCC_43768_uid48625_fa/1-7947:0.00854,((Neisseria_gonorrhoeae_F62_uid46993_fa/1-7991:2.5E-4,((Neisseria_gonorrhoeae_FA6140_uid55655_fa/1-7991:1.4E-4,((Neisseria_gonorrhoeae_1291_uid55649_fa/1-7990:1.4E-4,Neisseria_gonorrhoeae_MS11_uid55659_fa/1-7990:1.2E-4)0.881:2.4E-4,Neisseria_gonorrhoeae_NCCP11945_uid59191_fa/1-7991:1.3E-4)0.000:1.4E-4)0.801:1.3E-4,((Neisseria_gonorrhoeae_DGI18_uid55653_fa/1-7991:0.0,Neisseria_gonorrhoeae_PID24_1_uid55665_fa/1-7991:0.0):1.3E-4,(Neisseria_gonorrhoeae_DGI2_uid55905_fa/1-7991:1.3E-4,((Neisseria_gonorrhoeae_SK_93_1035_uid55671_fa/1-7991:7.3E-4,((Neisseria_gonorrhoeae_PID18_uid55661_fa/1-7991:1.4E-4,(Neisseria_gonorrhoeae_PID1_uid55663_fa/1-7991:1.6E-4,Neisseria_gonorrhoeae_35_02_uid55651_fa/1-7990:4.6E-4)0.000:1.3E-4)0.856:1.3E-4,Neisseria_gonorrhoeae_SK_92_679_uid55669_fa/1-7991:1.4E-4)0.768:1.3E-4)0.997:1.4E-4,((Neisseria_gonorrhoeae_FA19_uid55657_fa/1-7991:3.7E-4,Neisseria_gonorrhoeae_PID332_uid55667_fa/1-7991:3.7E-4)0.916:2.4E-4,Neisseria_gonorrhoeae_FA_1090_uid57611_fa/1-7991:8.5E-4)0.844:1.3E-4)0.865:1.3E-4)0.871:1.3E-4)0.814:1.3E-4)0.898:2.5E-4)1.000:0.01004,(Neisseria_meningitidis_alpha14_uid61649_fa/1-7990:0.00345,((Neisseria_meningitidis_ATCC_13091_uid51713_fa/1-7991:0.00296,(Neisseria_meningitidis_053442_uid58587_fa/1-7991:0.00277,Neisseria_meningitidis_MC58_uid57817_fa/1-7989:0.00322)0.931:0.00212)0.656:0.00128,(Neisseria_meningitidis_FAM18_uid57825_fa/1-7989:0.00262,Neisseria_meningitidis_Z2491_uid57819_fa/1-7989:0.0036)0.837:0.00143)0.927:0.00138)1.000:0.00519)0.778:0.00135)1.000:0.00929)1.000:0.01048)1.000:0.01027)1.000:0.01592,(Neisseria_mucosa_ATCC_25996_uid55321_fa/1-7992:0.00539,Neisseria_sicca_ATCC_29256_uid55323_fa/1-7965:0.00601)0.959:0.00241)0.400:0.00333,Neisseria_oral_taxon_014_F0314_uid49701_fa/1-7991:0.01081)1.000:0.03152)0.979:0.0192,(Kingella_denitrificans_ATCC_33394_uid63429_fa/1-7994:0.02301,(Kingella_oralis_ATCC_51147_uid55763_fa/1-7855:0.0681,Simonsiella_muelleri_ATCC_29453_uid47807_fa/1-7994:0.04701)1.000:0.0208)1.000:0.0328)1.000:0.02906)1.000:0.14078,(Laribacter_hongkongensis_HLHK9_uid59265_fa/1-7985:0.12217,(Chromobacterium_violaceum_ATCC_12472_uid58001_fa/1-7992:0.07659,Lutiella_nitroferrum_2002_uid55377_fa/1-7896:0.05754)1.000:0.04208)0.939:0.03835)1.000:0.09107,((Thiobacillus_denitrificans_ATCC_25259_uid58189_fa/1-8009:0.20607,((((Methylotenera_301_uid49469_fa/1-7987:0.06075,Methylotenera_mobilis_JLW8_uid59373_fa/1-7992:0.04391)1.000:0.0714,(Methylobacillus_flagellatus_KT_uid58049_fa/1-8012:0.07567,(Methylovorus_MP688_uid60723_fa/1-8009:0.00133,Methylovorus_SIP3_4_uid59367_fa/1-8009:0.00244)1.000:0.06018)1.000:0.03282)1.000:0.04151,(beta_proteobacterium_KB13_uid54261_fa/1-7998:0.21141,Methylophilales_bacterium_HTCC2181_uid54577_fa/1-7778:0.16622)1.000:0.15629)1.000:0.08412,((Gallionella_capsiferriformans_ES_2_uid51505_fa/1-7985:0.13643,Sideroxydans_lithotrophicus_ES_1_uid46801_fa/1-7999:0.09218)1.000:0.08889,(Nitrosospira_multiformis_ATCC_25196_uid58361_fa/1-8007:0.11149,(Nitrosomonas_AL212_uid55727_fa/1-8006:0.16781,(Nitrosomonas_europaea_ATCC_19718_uid57647_fa/1-7985:0.05637,Nitrosomonas_eutropha_C91_uid58363_fa/1-7985:0.06165)1.000:0.16074)1.000:0.0427)1.000:0.09475)0.776:0.02421)0.488:0.02451)0.919:0.02138,(((((Thiomonas_intermedia_K12_uid48825_fa/1-7985:0.17586,((((Acidovorax_delafieldii_2AN_uid55645_fa/1-7980:0.02132,Verminephrobacter_eiseniae_EF01_2_uid58675_fa/1-7974:0.07236)1.000:0.0164,(((Alicycliphilus_denitrificans_BC_uid49953_fa/1-7983:0.02751,(Acidovorax_ebreus_TPSY_uid59233_fa/1-7984:0.00125,Acidovorax_JS42_uid58427_fa/1-7984:0.0027)1.000:0.02393)1.000:0.01995,(Delftia_acidovorans_SPH_1_uid58703_fa/1-7985:0.03319,(Comamonas_testosteroni_KF_1_uid54455_fa/1-7986:0.00379,(Comamonas_testosteroni_CNB_1_uid62961_fa/1-7986:6.6E-4,Comamonas_testosteroni_S44_uid50011_fa/1-7986:0.00154)0.993:0.00249)1.000:0.04852)1.000:0.04081)1.000:0.01622,(Acidovorax_avenae_ATCC_19860_uid42497_fa/1-7983:0.00497,Acidovorax_citrulli_AAC00_1_uid58429_fa/1-7984:0.00452)1.000:0.03689)1.000:0.01353)1.000:0.02693,((Variovorax_paradoxus_EPS_uid62107_fa/1-7972:0.0156,Variovorax_paradoxus_S110_uid59437_fa/1-7973:0.01267)1.000:0.06325,(Rhodoferax_ferrireducens_T118_uid58353_fa/1-7979:0.07729,(Polaromonas_JS666_uid58207_fa/1-7977:0.02674,Polaromonas_naphthalenivorans_CJ2_uid58273_fa/1-7985:0.04107)1.000:0.04869)1.000:0.01947)0.416:0.01313)1.000:0.07088,(Leptothrix_cholodnii_SP_6_uid58971_fa/1-7997:0.09357,Methylibium_petroleiphilum_PM1_uid58085_fa/1-7984:0.08298)1.000:0.04247)1.000:0.06828)1.000:0.0766,(((Oxalobacter_formigenes_HOxBLS_uid55623_fa/1-7992:0.03996,Oxalobacter_formigenes_OXCC13_uid55625_fa/1-7992:0.04741)1.000:0.11711,(Herbaspirillum_seropedicae_SmR1_uid50427_fa/1-7998:0.06645,(Herminiimonas_arsenicoxydans_uid58291_fa/1-7988:0.02797,Janthinobacterium_Marseille_uid58603_fa/1-7996:0.02081)1.000:0.04986)1.000:0.03317)1.000:0.0743,((Polynucleobacter_necessarius_asymbioticus_QLW_P1DMWA_1_uid58611_fa/1-7987:0.01773,Polynucleobacter_necessarius_STIR1_uid58967_fa/1-7886:0.03281)1.000:0.20855,((Burkholderia_rhizoxinica_HKI_454_uid60487_fa/1-7870:0.07232,((Burkholderia_phymatum_STM815_uid58699_fa/1-7989:0.02566,((Burkholderia_CCGE1002_uid42523_fa/1-7993:0.0050,Burkholderia_H160_uid55101_fa/1-7993:0.00447)1.000:0.01161,((Burkholderia_phytofirmans_PsJN_uid58729_fa/1-7995:0.00563,(Burkholderia_Ch1_1_uid48975_fa/1-7996:0.00213,Burkholderia_xenovorans_LB400_uid57823_fa/1-7994:0.00364)1.000:0.00465)1.000:0.0081,(Burkholderia_graminis_C4D1M_uid54887_fa/1-6353:0.00757,(Burkholderia_CCGE1001_uid42975_fa/1-7990:0.0057,Burkholderia_CCGE1003_uid46253_fa/1-7990:0.00499)0.962:0.00209)1.000:0.00595)0.999:0.00662)1.000:0.01738)1.000:0.01966,(((Burkholderia_oklahomensis_C6786_uid54789_fa/1-7900:5.5E-4,Burkholderia_oklahomensis_EO147_uid54791_fa/1-7989:3.3E-4)1.000:0.01113,(Burkholderia_thailandensis_MSMB43_uid54775_fa/1-7984:0.02638,((Burkholderia_thailandensis_TXDOH_uid54795_fa/1-7986:3.4E-4,(Burkholderia_thailandensis_Bt4_uid54787_fa/1-7986:2.5E-4,(Burkholderia_thailandensis_E264_uid54655_fa/1-7627:0.00155,Burkholderia_thailandensis_E264_uid58081_fa/1-7986:1.4E-4)0.786:1.2E-4)0.990:8.8E-4)1.000:0.00347,((Burkholderia_pseudomallei_305_uid54601_fa/1-7986:2.6E-4,(Burkholderia_pseudomallei_DM98_uid54783_fa/1-7902:0.00123,(Burkholderia_pseudomallei_MSHR346_uid29855_fa/1-7800:0.01149,((((Burkholderia_pseudomallei_Pasteur_52237_uid54289_fa/1-7986:1.4E-4,(Burkholderia_pseudomallei_1710a_uid54285_fa/1-7950:1.4E-4,Burkholderia_pseudomallei_1710b_uid58391_fa/1-7986:1.4E-4)0.780:1.3E-4)0.960:4.7E-4,(Burkholderia_pseudomallei_S13_uid54287_fa/1-7986:1.5E-4,(Burkholderia_pseudomallei_K96243_uid57733_fa/1-7986:2.5E-4,Burkholderia_pseudomallei_91_uid54779_fa/1-7986:3.7E-4)0.867:2.4E-4)0.696:2.4E-4)0.846:1.4E-4,((Burkholderia_pseudomallei_BCC215_uid54765_fa/1-7986:9.1E-4,Burkholderia_pseudomallei_NCTC_13177_uid54767_fa/1-7986:0.00154)1.000:0.00282,(((Burkholderia_pseudomallei_B7210_uid54773_fa/1-7986:1.3E-4,((Burkholderia_pseudomallei_1106a_uid58515_fa/1-7986:0.0,Burkholderia_pseudomallei_1106b_uid54361_fa/1-7986:0.0):1.3E-4,(((Burkholderia_mallei_2002721280_uid54379_fa/1-7986:0.0,Burkholderia_mallei_NCTC_10247_uid58385_fa/1-7986:0.0):1.4E-4,Burkholderia_mallei_NCTC_10229_uid58383_fa/1-7986:1.3E-4)0.792:1.4E-4,((Burkholderia_mallei_SAVP1_uid58387_fa/1-7986:1.4E-4,((Burkholderia_mallei_ATCC_10399_uid54279_fa/1-7986:0.0,Burkholderia_mallei_ATCC_23344_uid57725_fa/1-7986:0.0,Burkholderia_mallei_FMH_uid54291_fa/1-7986:0.0,Burkholderia_mallei_JHU_uid54293_fa/1-7986:0.0):1.4E-4,Burkholderia_mallei_GB8_horse_4_uid54281_fa/1-7773:2.5E-4)0.831:1.2E-4)0.000:1.4E-4,Burkholderia_mallei_PRL_20_uid54653_fa/1-7986:1.3E-4)0.000:1.4E-4)0.986:6.1E-4)0.772:1.3E-4)0.808:1.3E-4,(Burkholderia_pseudomallei_7894_uid54771_fa/1-7986:1.5E-4,Burkholderia_pseudomallei_576_uid55425_fa/1-7986:1.8E-4)0.799:1.3E-4)0.842:1.3E-4,((Burkholderia_pseudomallei_406e_uid54371_fa/1-7987:1.4E-4,Burkholderia_pseudomallei_14_uid54781_fa/1-7986:1.4E-4)0.558:1.6E-4,(Burkholderia_pseudomallei_9_uid54777_fa/1-7984:1.4E-4,Burkholderia_pseudomallei_Pakistan_9_uid55843_fa/1-7984:1.2E-4)1.000:0.0174)0.794:1.4E-4)0.756:1.4E-4)0.920:1.4E-4)0.000:1.4E-4,(Burkholderia_pseudomallei_1655_uid54283_fa/1-7927:0.0022,Burkholderia_pseudomallei_112_uid54769_fa/1-7980:1.3E-4)0.458:2.5E-4)0.163:2.1E-4)0.421:1.1E-4)0.762:3.4E-4)0.840:1.7E-4,Burkholderia_pseudomallei_668_uid58389_fa/1-7986:5.6E-4)1.000:0.00829)0.927:0.00246)0.999:0.00473)1.000:0.01117,(Burkholderia_glumae_BGR1_uid59397_fa/1-7987:0.03548,(Burkholderia_ubonensis_Bu_uid54793_fa/1-7988:0.0079,(((Burkholderia_383_uid58073_fa/1-7989:0.00822,(Burkholderia_cenocepacia_J2315_uid57953_fa/1-7988:0.00155,(Burkholderia_cenocepacia_PC184_uid54353_fa/1-7567:0.00586,(Burkholderia_cenocepacia_MC0_3_uid58769_fa/1-7987:1.3E-4,(Burkholderia_cenocepacia_AU_1054_uid58371_fa/1-7987:1.4E-4,Burkholderia_cenocepacia_HI2424_uid58369_fa/1-7987:1.3E-4)0.878:2.4E-4)0.896:1.4E-4)0.992:0.00175)1.000:0.0032)0.971:0.00254,((Burkholderia_ambifaria_MEX_5_uid54911_fa/1-7989:0.00131,(Burkholderia_ambifaria_IOP40_10_uid54913_fa/1-7988:9.4E-4,(Burkholderia_ambifaria_AMMD_uid58303_fa/1-7988:7.2E-4,Burkholderia_ambifaria_MC40_6_uid58701_fa/1-7988:0.00122)0.986:0.00114)0.951:9.4E-4)1.000:0.0038,Burkholderia_vietnamiensis_G4_uid58075_fa/1-7987:0.00884)0.872:0.00229)1.000:0.00866,(Burkholderia_dolosa_AUO158_uid54351_fa/1-7987:0.0086,((Burkholderia_multivorans_CGD2M_uid55365_fa/1-7988:0.0,Burkholderia_multivorans_CGD2_uid55349_fa/1-7988:0.0):2.5E-4,(Burkholderia_multivorans_CGD1_uid55347_fa/1-7988:3.7E-4,(Burkholderia_multivorans_ATCC_17616_uid58697_fa/1-7988:0.0,Burkholderia_multivorans_ATCC_17616_uid58909_fa/1-7988:0.0):4.9E-4)0.831:1.3E-4)1.000:0.00781)0.861:0.00373)0.971:0.00412)1.000:0.01282)0.681:0.00696)1.000:0.02214)1.000:0.02716)1.000:0.06232,((Cupriavidus_metallidurans_CH34_uid57815_fa/1-7994:0.02576,(Ralstonia_eutropha_JMP134_uid58047_fa/1-7986:0.01521,(Cupriavidus_taiwanensis_LMG_19424_uid61615_fa/1-7991:0.01058,Ralstonia_eutropha_H16_uid62925_fa/1-7993:0.01028)1.000:0.00906)1.000:0.01206)1.000:0.04569,((Ralstonia_pickettii_12J_uid58737_fa/1-7987:0.00317,(Ralstonia_5_7_47FAA_uid59461_fa/1-7986:9.5E-4,Ralstonia_pickettii_12D_uid58859_fa/1-7987:0.0031)0.873:0.00271)1.000:0.01848,(Ralstonia_solanacearum_GMI1000_uid57593_fa/1-7986:0.01173,(Ralstonia_solanacearum_PSI07_uid50539_fa/1-7984:0.02946,(Ralstonia_solanacearum_CFBP2957_uid50545_fa/1-7983:0.00474,(Ralstonia_solanacearum_MolK2_uid32085_fa/1-7809:0.00188,Ralstonia_solanacearum_UW551_uid54307_fa/1-7942:0.00408)0.988:0.00173)1.000:0.00931)0.992:0.00602)1.000:0.01396)1.000:0.04956)1.000:0.04713)0.995:0.02553)1.000:0.02989)1.000:0.02975)0.835:0.02286,((Lautropia_mirabilis_ATCC_51599_uid62167_fa/1-7989:0.23117,(Taylorella_equigenitalis_MCE9_uid62103_fa/1-7995:0.20607,(Bordetella_avium_197N_uid61563_fa/1-7994:0.03883,((Bordetella_pertussis_Tohama_I_uid57617_fa/1-7994:0.00216,(Bordetella_bronchiseptica_RB50_uid57613_fa/1-7994:1.2E-4,Bordetella_parapertussis_12822_uid57615_fa/1-7994:0.00121)0.817:1.8E-4)1.000:0.03235,(Bordetella_petrii_DSM_12804_uid61631_fa/1-7996:0.03427,(Achromobacter_piechaudii_ATCC_43553_uid47029_fa/1-7980:0.0154,Achromobacter_xylosoxidans_A8_uid59899_fa/1-7998:0.01356)1.000:0.02644)1.000:0.0159)0.476:0.01018)1.000:0.07296)1.000:0.06617)0.194:0.02484,(Burkholderiales_bacterium_1_1_47_uid51545_fa/1-7995:0.16129,Sutterella_wadsworthensis_3_1_45B_uid62165_fa/1-7989:0.17712)1.000:0.12375)1.000:0.02629)0.951:0.02336,Limnobacter_MED105_uid54689_fa/1-7389:0.25367)1.000:0.05555,((Aromatoleum_aromaticum_EbN1_uid58231_fa/1-8002:0.08561,Thauera_MZ1T_uid58987_fa/1-7994:0.07738)1.000:0.08765,(Candidatus_Accumulibacter_phosphatis_clade_IIA_UW_1_uid59207_fa/1-7995:0.16597,Dechloromonas_aromatica_RCB_uid58025_fa/1-7997:0.11198)1.000:0.03971)1.000:0.05383)0.997:0.03035)0.998:0.02959)1.000:0.13556,(((Cardiobacterium_hominis_ATCC_15826_uid55949_fa/1-7985:0.12034,Dichelobacter_nodosus_VCS1703A_uid57643_fa/1-7983:0.19388)1.000:0.25919,((Frateuria_aurantia_Kondo_67_DSM_6220_2505313012_faa/1-7979:0.17937,(Pseudoxanthomonas_suwonensis_11_1_uid62105_fa/1-7975:0.06558,((Stenotrophomonas_SKA14_uid54729_fa/1-7975:0.00295,(Stenotrophomonas_maltophilia_K279a_uid61647_fa/1-7975:0.00237,Stenotrophomonas_maltophilia_R551_3_uid58657_fa/1-7973:0.0103)0.968:0.00304)1.000:0.05233,(Xanthomonas_albilineans_GPE_PC73_uid43163_fa/1-7974:0.05907,((Xylella_fastidiosa_9a5c_uid57849_fa/1-7958:0.0054,((Xylella_fastidiosa_Dixon_uid54097_fa/1-7834:1.4E-4,Xylella_fastidiosa_M12_uid58763_fa/1-7959:1.4E-4)1.000:0.00204,(Xylella_fastidiosa_sandyi_Ann_1_uid54099_fa/1-7960:0.0018,(Xylella_fastidiosa_M23_uid58809_fa/1-7960:0.0,Xylella_fastidiosa_Temecula1_uid57869_fa/1-7960:0.0):0.00671)0.475:0.00135)0.998:0.00518)1.000:0.15518,((Xanthomonas_campestris_B100_uid61643_fa/1-7972:0.00116,(Xanthomonas_campestris_8004_uid57595_fa/1-7972:1.4E-4,Xanthomonas_campestris_ATCC_33913_uid57887_fa/1-7972:2.4E-4)0.962:7.9E-4)1.000:0.00941,(Xanthomonas_gardneri_ATCC_19865_uid63615_fa/1-7971:0.0113,(Xanthomonas_vesicatoria_ATCC_35937_uid63613_fa/1-7972:0.01153,(((Xanthomonas_campestris_vesicatoria_85_10_uid58321_fa/1-7884:0.00114,Xanthomonas_perforans_91_118_uid63619_fa/1-7973:8.3E-4)0.988:0.00194,(Xanthomonas_axonopodis_citri_306_uid57889_fa/1-7973:0.00117,(Xanthomonas_fuscans_aurantifolii_ICPB_10535_uid47495_fa/1-7815:0.00101,Xanthomonas_fuscans_aurantifolii_ICPB_11122_uid47351_fa/1-7972:4.0E-4)1.000:0.00212)0.995:0.00216)1.000:0.00727,((Xanthomonas_campestris_musacearum_NCPPB4381_uid55437_fa/1-7973:0.00123,Xanthomonas_campestris_vasculorum_NCPPB702_uid55435_fa/1-7973:3.7E-4)1.000:0.00424,(Xanthomonas_oryzae_oryzicola_BLS256_uid54411_fa/1-7972:0.00287,(Xanthomonas_oryzae_MAFF_311018_uid58547_fa/1-7972:1.2E-4,(Xanthomonas_oryzae_KACC10331_uid58155_fa/1-7972:1.3E-4,Xanthomonas_oryzae_PXO99A_uid59131_fa/1-7972:6.1E-4)0.432:1.3E-4)1.000:0.0040)1.000:0.00597)0.978:0.00295)0.218:0.00401)0.989:0.00351)0.920:0.00395)1.000:0.03069)0.945:0.01461)0.952:0.0184)1.000:0.04043)1.000:0.11623)1.000:0.16418,Halothiobacillus_neapolitanus_c2_uid41317_fa/1-8007:0.3257)0.279:0.0365)0.397:0.02096,((((Methylophaga_thiooxidans_DMS010_uid54693_fa/1-7417:0.22169,(Nitrosococcus_halophilus_Nc4_uid46803_fa/1-8001:0.0513,((Nitrosococcus_oceani_AFC27_uid54215_fa/1-7998:0.0,Nitrosococcus_oceani_ATCC_19707_uid58403_fa/1-7998:0.0):0.02172,Nitrosococcus_watsoni_C_113_uid50331_fa/1-8003:0.02625)1.000:0.06668)1.000:0.16764)1.000:0.0699,((Allochromatium_vinosum_DSM_180_uid46083_fa/1-8002:0.1783,Endoriftia_persephone_Hot96_1_Hot96_2_uid54413_fa/0-4884:0.18265)1.000:0.06188,(Methylobacter_tundripaludum_SV96_uid53253_fa/1-7991:0.22354,Methylococcus_capsulatus_Bath_uid57607_fa/1-8003:0.21057)1.000:0.08607)0.993:0.03224)0.571:0.02056,((Nitrococcus_mobilis_Nb_231_uid54185_fa/1-8002:0.22914,(Alkalilimnicola_ehrlichii_MLHE_1_uid58467_fa/1-8002:0.13432,Halorhodospira_halophila_SL1_uid58473_fa/1-8012:0.21591)1.000:0.04808)1.000:0.09476,(gamma_proteobacterium_HTCC5015_uid54681_fa/1-7876:0.25194,(Thiothrix_nivea_JP2_DSM_05205_2503423019_faa/1-7999:0.25264,(Thioalkalivibrio_HL_EbGR7_uid59179_fa/1-8003:0.14046,Thioalkalivibrio_K90mix_uid46181_fa/1-7997:0.2249)1.000:0.05187)0.997:0.03228)0.951:0.02994)1.000:0.02796)0.372:0.02476,((((((Legionella_pneumophila_Philadelphia_1_uid57609_fa/1-7966:0.00124,Legionella_pneumophila_Lens_uid58209_fa/1-7966:0.00261)0.952:7.4E-4,Legionella_pneumophila_Paris_uid58211_fa/1-7966:0.0020)0.556:0.0010,(Legionella_pneumophila_2300_99_Alcoy_uid48801_fa/1-7966:1.2E-4,Legionella_pneumophila_Corby_uid58733_fa/1-7966:8.7E-4)0.871:8.7E-4)1.000:0.0605,(Legionella_drancourtii_LLAP12_uid56003_fa/1-7708:0.04987,(Legionella_longbeachae_D_4968_uid42207_fa/1-7967:0.0,Legionella_longbeachae_NSW150_uid46099_fa/1-7967:0.0):0.05603)1.000:0.03117)1.000:0.30659,(Rickettsiella_grylli_uid54407_fa/1-7975:0.4133,((Coxiella_burnetii_RSA_334_uid54625_fa/1-6909:0.00245,(Coxiella_burnetii_CbuK_Q154_uid58895_fa/1-7987:1.3E-4,Coxiella_burnetii_MSU_Goat_Q177_uid54489_fa/1-7987:1.4E-4)0.962:6.4E-4)0.853:4.3E-4,(Coxiella_burnetii_Dugway_5J108_111_uid58629_fa/1-7987:0.00136,(Coxiella_burnetii_CbuG_Q212_uid58893_fa/1-7982:0.00111,(Coxiella_burnetii_RSA_331_uid58637_fa/1-7987:9.9E-4,Coxiella_burnetii_RSA_493_uid57631_fa/1-7987:8.6E-4)0.986:7.4E-4)0.884:2.5E-4)0.792:5.4E-4)1.000:0.26707)1.000:0.0639)1.000:0.09709,(((((Francisella_tularensis_mediasiatica_FSC147_uid58939_fa/1-8001:0.00333,((Francisella_tularensis_holarctica_FSC022_uid54631_fa/1-6328:0.00114,((Francisella_tularensis_holarctica_FTNF002_00_uid58999_fa/1-8001:1.4E-4,Francisella_tularensis_holarctica_URFT1_uid54801_fa/1-7947:3.7E-4)0.821:1.3E-4,((Francisella_tularensis_holarctica_LVS_uid58595_fa/1-8001:1.4E-4,(Francisella_tularensis_holarctica_FSC200_uid54341_fa/1-7590:1.4E-4,Francisella_tularensis_holarctica_257_uid54565_fa/1-6531:0.0021)0.315:1.6E-4)0.870:2.4E-4,Francisella_tularensis_holarctica_OSU18_uid58687_fa/1-8001:3.6E-4)0.000:1.4E-4)0.987:0.00107)1.000:0.00183,(((Francisella_tularensis_FSC198_uid58693_fa/1-8000:0.0,Francisella_tularensis_SCHU_S4_uid57589_fa/1-8000:0.0):1.5E-4,(Francisella_tularensis_FSC033_uid54633_fa/1-7138:2.7E-4,Francisella_tularensis_MA00_2987_uid55311_fa/0-7924:1.5E-4)0.210:1.4E-4)0.994:0.00105,Francisella_tularensis_WY96_3418_uid58811_fa/1-7999:6.0E-4)0.954:4.8E-4)0.754:1.5E-4)0.999:0.00218,((Francisella_novicida_FTG_uid55313_fa/1-6525:7.0E-4,(Francisella_novicida_FTE_uid30717_fa/1-6400:1.6E-4,Francisella_novicida_U112_uid58499_fa/1-8001:1.4E-4)0.971:6.0E-4)0.926:3.9E-4,(Francisella_novicida_GA99_3549_uid54635_fa/1-6663:0.0021,Francisella_novicida_GA99_3548_uid54799_fa/1-6535:0.00109)0.766:5.6E-4)0.958:0.00124)1.000:0.032,(Francisella_philomiragia_ATCC_25015_uid55567_fa/1-8002:0.00398,Francisella_philomiragia_ATCC_25017_uid59105_fa/1-8002:0.00357)1.000:0.03255)1.000:0.36201,(Thiomicrospira_crunogena_XCL_2_uid58183_fa/1-7990:0.25849,(Candidatus_Ruthia_magnifica_Cm_Calyptogena_magnifica_uid58645_fa/1-7543:0.05905,Candidatus_Vesicomyosocius_okutanii_HA_uid59427_fa/1-7831:0.08894)1.000:0.34467)1.000:0.07416)0.997:0.04231,(((((Azotobacter_vinelandii_DJ_uid57597_fa/1-7993:0.05209,((Pseudomonas_aeruginosa_PA7_uid58627_fa/1-7993:0.00211,(Pseudomonas_aeruginosa_PAb1_uid49007_fa/1-7993:1.3E-4,(Pseudomonas_aeruginosa_UCBPP_PA14_uid57977_fa/1-7993:1.3E-4,((Pseudomonas_aeruginosa_LESB58_uid59275_fa/1-7993:4.9E-4,(Pseudomonas_aeruginosa_39016_uid60643_fa/1-7993:3.7E-4,(Pseudomonas_aeruginosa_C3719_uid54355_fa/1-7626:0.01555,(Pseudomonas_aeruginosa_2192_uid54357_fa/0-7478:0.0027,Pseudomonas_aeruginosa_PACS2_uid54415_fa/1-7993:6.2E-4)0.131:1.2E-4)0.498:1.2E-4)0.000:1.4E-4)0.837:1.3E-4,Pseudomonas_aeruginosa_PAO1_uid57945_fa/1-7993:5.0E-4)0.000:1.4E-4)0.820:1.3E-4)0.986:0.00199)1.000:0.05044,(Pseudomonas_stutzeri_A1501_uid58641_fa/1-7995:0.06911,(Pseudomonas_mendocina_ymp_uid58723_fa/1-7992:0.03308,((Pseudomonas_entomophila_L48_uid58639_fa/1-7995:0.01034,(Pseudomonas_putida_W619_uid58651_fa/1-7994:0.0113,(Pseudomonas_putida_GB_1_uid58735_fa/1-7994:0.00234,(Pseudomonas_TJI_51_uid63433_fa/1-7706:0.00569,(Pseudomonas_putida_F1_uid58355_fa/1-7994:2.5E-4,Pseudomonas_putida_KT2440_uid57843_fa/1-7994:3.7E-4)0.996:0.00241)0.101:0.00117)1.000:0.00663)0.857:0.00517)1.000:0.02993,((Pseudomonas_syringae_oryzae_1_6_uid55447_fa/1-7870:0.02568,((((Pseudomonas_syringae_aesculi_2250_uid56009_fa/1-7996:1.2E-4,Pseudomonas_syringae_aesculi_NCPPB3681_uid56007_fa/1-7996:1.2E-4)0.996:0.00125,(Pseudomonas_savastanoi_NCPPB_3335_uid49723_fa/1-7773:0.00315,(Pseudomonas_syringae_phaseolicola_1448A_uid58099_fa/1-7995:0.0022,Pseudomonas_syringae_tabaci_ATCC_11528_uid55559_fa/1-7809:4.1E-4)0.748:2.6E-4)0.734:2.4E-4)1.000:0.00231,((Pseudomonas_syringae_tomato_Max13_uid50767_fa/1-7719:8.0E-4,(Pseudomonas_syringae_tomato_K40_uid51153_fa/1-7995:1.3E-4,(Pseudomonas_syringae_tomato_NCPPB_1108_uid51195_fa/1-7995:1.4E-4,Pseudomonas_syringae_tomato_T1_uid54815_fa/1-7995:1.3E-4)0.000:1.4E-4)0.767:1.6E-4)0.906:4.3E-4,Pseudomonas_syringae_tomato_DC3000_uid57967_fa/1-7995:4.9E-4)1.000:0.00597)0.170:8.6E-4,((Pseudomonas_syringae_FF5_uid55839_fa/1-7315:0.00197,Pseudomonas_syringae_B728a_uid57931_fa/1-7993:8.8E-4)0.933:9.8E-4,Pseudomonas_syringae_642_uid51197_fa/1-7993:0.00141)0.944:0.00155)0.848:0.00203)1.000:0.02685,(Pseudomonas_fluorescens_Pf_5_uid57937_fa/1-7996:0.0108,(Pseudomonas_fluorescens_Pf0_1_uid57591_fa/1-7998:0.01357,(Pseudomonas_UK4_uid55969_fa/1-7867:0.00692,(Pseudomonas_fluorescens_SBW25_uid62971_fa/1-7997:0.00236,Pseudomonas_fluorescens_WH6_uid60611_fa/1-7979:0.00439)1.000:0.00533)1.000:0.01432)1.000:0.0076)1.000:0.01021)1.000:0.01725)1.000:0.03115)0.973:0.01232)0.926:0.01105)0.982:0.0223)1.000:0.15908,((gamma_proteobacterium_HTCC2207_uid54403_fa/1-8008:0.21185,(Cellvibrio_japonicus_Ueda107_uid59139_fa/1-7998:0.13592,(Saccharophagus_degradans_2_40_uid57921_fa/1-8017:0.10013,Teredinibacter_turnerae_T7901_uid59267_fa/1-8017:0.09897)1.000:0.05728)1.000:0.03726)1.000:0.04153,(marine_gamma_proteobacterium_HTCC2143_uid54265_fa/1-7977:0.16203,((gamma_proteobacterium_NOR51_B_uid55445_fa/1-7905:0.09761,marine_gamma_proteobacterium_HTCC2080_uid54583_fa/1-8009:0.13934)1.000:0.08766,(marine_gamma_proteobacterium_HTCC2148_uid55363_fa/1-7980:0.09689,(Congregibacter_litoralis_KT71_uid54253_fa/1-8010:0.029,gamma_proteobacterium_NOR5_3_uid55443_fa/1-7999:0.03071)1.000:0.11079)0.984:0.02925)1.000:0.07433)1.000:0.04098)1.000:0.03916)0.245:0.0193,((Hahella_chejuensis_KCTC_2396_uid58483_fa/1-8006:0.1658,(Marinobacter_ELB17_uid54619_fa/1-7994:0.06962,(Marinobacter_algicola_DG893_uid54691_fa/1-7995:0.04936,Marinobacter_aquaeolei_VT8_uid59419_fa/1-7997:0.03498)0.757:0.01604)1.000:0.12386)1.000:0.06497,((Chromohalobacter_salexigens_DSM_3043_uid62921_fa/1-7993:0.07931,Halomonas_elongata_DSM_2581_uid52781_fa/1-7991:0.06973)1.000:0.16373,((Bermanella_marisrubri_uid54229_fa/1-6495:0.18284,Reinekea_blandensis_MED297_uid54199_fa/1-7658:0.19083)1.000:0.048,(Neptuniibacter_caesariensis_uid54227_fa/1-7776:0.15223,(Marinomonas_MED121_uid54255_fa/1-7532:0.06165,(Marinomonas_mediterranea_MMB_1_uid64753_fa/1-7996:0.06042,Marinomonas_MWYL1_uid58715_fa/1-7998:0.07096)0.709:0.01919)1.000:0.14409)0.989:0.03286)0.876:0.02223)0.522:0.02004)0.941:0.01829)1.000:0.02956,((((Acinetobacter_ADP1_uid61597_fa/1-7980:0.03522,((((Acinetobacter_RUH2624_uid40849_fa/1-7984:0.00293,(Acinetobacter_baumannii_ATCC_17978_uid58731_fa/1-7544:0.00349,((Acinetobacter_baumannii_AB900_uid55405_fa/1-7985:7.4E-4,((Acinetobacter_6014059_uid47503_fa/1-7985:0.0,Acinetobacter_baumannii_ACICU_uid58765_fa/1-7985:0.0):3.6E-4,Acinetobacter_baumannii_ATCC_19606_uid40853_fa/1-7985:0.00121)0.894:2.5E-4)0.953:1.2E-4,(((Acinetobacter_baumannii_AYE_uid61637_fa/1-7985:1.4E-4,((Acinetobacter_baumannii_AB059_uid50775_fa/1-7920:1.4E-4,(Acinetobacter_baumannii_AB056_uid50769_fa/1-7925:1.4E-4,Acinetobacter_baumannii_AB058_uid50773_fa/1-7927:1.3E-4)0.000:1.4E-4)0.935:1.4E-4,Acinetobacter_baumannii_AB0057_uid59083_fa/1-7985:2.5E-4)0.000:1.4E-4)0.904:2.4E-4,((Acinetobacter_6013113_uid47501_fa/1-7985:0.0,Acinetobacter_6013150_uid47499_fa/1-7985:0.0):1.6E-4,Acinetobacter_baumannii_AB307_0294_uid59271_fa/1-7985:1.4E-4)0.936:3.7E-4)0.971:6.0E-4,Acinetobacter_baumannii_SDF_uid61601_fa/1-7985:0.00207)0.602:1.4E-4)0.940:6.6E-4)1.000:0.00957)1.000:0.00476,Acinetobacter_SH024_uid47031_fa/1-7856:0.00459)0.871:0.00287,(Acinetobacter_calcoaceticus_RUH2202_uid41505_fa/1-7985:0.00714,Acinetobacter_DR1_uid50119_fa/1-7985:0.00259)1.000:0.00706)1.000:0.01432,(Acinetobacter_junii_SH205_uid41585_fa/1-7985:0.01611,(Acinetobacter_ATCC_27244_uid55389_fa/1-7985:7.8E-4,Acinetobacter_haemolyticus_ATCC_19194_uid47361_fa/1-7985:0.00105)1.000:0.01456)1.000:0.01605)0.991:0.01248)0.627:0.00966,((Acinetobacter_radioresistens_SH164_uid41589_fa/1-7985:1.4E-4,Acinetobacter_radioresistens_SK82_uid55855_fa/1-7986:1.8E-4)1.000:0.03924,(Acinetobacter_johnsonii_SH046_uid41583_fa/1-7983:0.02468,Acinetobacter_lwoffii_SH145_uid41587_fa/1-7986:0.02471)1.000:0.02417)0.652:0.01152)1.000:0.12979,((Psychrobacter_PRwf_1_uid58459_fa/1-7985:0.07155,(Psychrobacter_arcticus_273_4_uid58021_fa/1-7968:0.00933,Psychrobacter_cryohalolentis_K5_uid58373_fa/1-7964:0.01042)1.000:0.08665)1.000:0.04614,(Moraxella_catarrhalis_RH4_uid48809_fa/1-7983:0.12546,Enhydrobacter_aerosaccus_SK60_uid55439_fa/1-7985:0.12196)0.276:0.02989)1.000:0.11151)1.000:0.17498,(gamma_proteobacterium_HdN1_uid51635_fa/1-8000:0.23701,(Alcanivorax_borkumensis_SK2_uid58169_fa/1-8006:0.03477,Alcanivorax_DG881_uid54659_fa/1-8009:0.01123)1.000:0.19511)0.611:0.03532)1.000:0.03981)1.000:0.04003,((Kangiella_koreensis_DSM_16069_uid59209_fa/1-8000:1.4E-4,Kangiella_koreensis_SW_125_DSM_16069_644736377_faa/1-8003:1.4E-4)1.000:0.224,(Succinatimonas_hippei_YIT_12066_uid62747_fa/1-7984:0.32372,((((Idiomarina_baltica_OS145_uid54159_fa/1-7874:0.05624,Idiomarina_loihiensis_L2TR_uid58087_fa/1-8001:0.06046)1.000:0.12486,(Pseudoalteromonas_atlantica_T6c_uid58283_fa/1-8002:0.08535,(Glaciecola_HTCC2999_uid54867_fa/1-7910:0.10234,(Alteromonas_macleodii_ATCC_27126_uid55253_fa/1-7842:0.00741,Alteromonas_macleodii_Deep_ecotype_uid58251_fa/1-7588:0.01285)1.000:0.07665)0.998:0.02601)1.000:0.0669)1.000:0.03694,(Colwellia_psychrerythraea_34H_uid57855_fa/1-7989:0.1654,(Alteromonadales_bacterium_TW_7_uid54581_fa/1-7985:0.0112,(Pseudoalteromonas_SM9913_uid61247_fa/1-7986:0.0164,Pseudoalteromonas_haloplanktis_TAC125_uid58431_fa/1-7978:0.02499)0.155:0.00765)1.000:0.12733)1.000:0.03674)0.995:0.0252,((Moritella_PE36_uid54201_fa/0-7611:0.13135,(Psychromonas_CNPT3_uid54249_fa/1-7423:0.06962,Psychromonas_ingrahamii_37_uid58521_fa/1-7993:0.07086)1.000:0.09098)1.000:0.05417,(((Ferrimonas_balearica_DSM_9799_uid53371_fa/1-7998:1.0E-4,Ferrimonas_balearica_PAT_DSM_9799_648028026_faa/1-7998:1.3E-4)1.000:0.09842,(Shewanella_amazonensis_SB2B_uid58257_fa/1-8000:0.04434,((((((Shewanella_baltica_BA175_uid52601_fa/1-7997:0.0,Shewanella_baltica_OS183_uid51725_fa/1-7997:0.0):2.4E-4,(Shewanella_baltica_OS195_uid58261_fa/1-7997:8.5E-4,Shewanella_baltica_OS155_uid58259_fa/1-7997:7.0E-4)0.000:1.4E-4)0.901:2.5E-4,(Shewanella_baltica_OS223_uid58775_fa/1-7997:6.1E-4,Shewanella_baltica_OS185_uid58743_fa/1-7997:3.6E-4)0.428:2.5E-4)1.000:0.00812,((Shewanella_oneidensis_MR_1_uid57949_fa/1-7996:0.00424,(Shewanella_MR_7_uid58343_fa/1-7994:4.9E-4,(Shewanella_MR_4_uid58345_fa/1-7994:5.4E-4,Shewanella_ANA_3_uid58347_fa/1-7994:0.00278)0.544:5.8E-4)1.000:0.00327)1.000:0.01405,(Shewanella_putrefaciens_CN_32_uid58267_fa/1-7994:2.7E-4,Shewanella_W3_18_1_uid58341_fa/1-7994:5.9E-4)1.000:0.00589)0.879:0.00717)1.000:0.02143,(Shewanella_denitrificans_OS217_uid58263_fa/1-7994:0.02811,Shewanella_frigidimarina_NCIMB_400_uid58265_fa/1-7989:0.02932)1.000:0.02479)1.000:0.01906,(Shewanella_loihica_PV_4_uid58349_fa/1-7996:0.03241,((Shewanella_piezotolerans_WP3_uid58745_fa/1-7949:0.01595,(Shewanella_halifaxensis_HAW_EB4_uid59007_fa/1-7994:0.00892,Shewanella_pealeana_ATCC_700345_uid58705_fa/1-7994:0.00752)1.000:0.01301)1.000:0.02134,(Shewanella_woodyi_ATCC_51908_uid58721_fa/1-7962:0.01892,(Shewanella_sediminis_HAW_EB3_uid58835_fa/1-7997:0.01869,(Shewanella_benthica_KT99_uid54155_fa/1-7300:0.0221,Shewanella_violacea_DSS12_uid47085_fa/1-7994:0.01205)1.000:0.03122)0.753:0.00712)1.000:0.01763)1.000:0.01785)1.000:0.02497)0.494:0.01886)1.000:0.0843)1.000:0.04163,((Tolumonas_auensis_DSM_9187_uid59395_fa/1-7998:0.11389,(Aeromonas_hydrophila_ATCC_7966_uid58617_fa/1-8001:0.01432,Aeromonas_salmonicida_A449_uid58631_fa/1-7992:0.02293)1.000:0.07226)1.000:0.0511,((Grimontia_hollisae_CIP_101886_uid41501_fa/1-7998:0.05581,(((Photobacterium_profundum_3TCK_uid54231_fa/1-7486:0.01454,Photobacterium_profundum_SS9_uid62923_fa/1-7987:0.01137)1.000:0.04271,(Photobacterium_damselae_CIP_102761_uid41873_fa/1-7996:0.03156,(Photobacterium_angustum_S14_uid54237_fa/1-7961:0.00298,Photobacterium_SKA34_uid54235_fa/1-7061:0.00649)1.000:0.02596)1.000:0.01812)1.000:0.02002,((Aliivibrio_salmonicida_LFI1238_uid59251_fa/1-7997:0.02577,(Vibrio_fischeri_ES114_uid58163_fa/1-7995:0.00371,Vibrio_fischeri_MJ11_uid58907_fa/1-7998:0.00151)0.986:0.00817)1.000:0.03442,((Vibrio_shilonii_AK1_uid54743_fa/1-6335:0.06405,(((Vibrio_vulnificus_YJ016_uid58007_fa/1-8000:1.2E-4,(Vibrio_vulnificus_CMCP6_uid62909_fa/1-8000:1.2E-4,Vibrio_vulnificus_MO6_24_O_uid62243_fa/1-8000:6.1E-4)0.616:1.1E-4)1.000:0.02255,(Vibrio_furnissii_CIP_102972_uid41027_fa/1-7729:0.0191,(Vibrio_metschnikovii_CIP_69_14_uid41029_fa/1-7998:0.03871,((Vibrio_cholerae_TM_11079_80_uid55813_fa/1-7999:2.5E-4,((Vibrio_cholerae_12129_1_uid55795_fa/1-7912:3.7E-4,((((Vibrio_cholerae_CIRS101_uid56005_fa/1-7999:0.0,Vibrio_cholerae_MJ_1236_uid59387_fa/1-7999:0.0,Vibrio_cholerae_MO10_uid54325_fa/1-7999:0.0,Vibrio_cholerae_RC9_uid55789_fa/1-7999:0.0):1.4E-4,((Vibrio_cholerae_B33_uid55791_fa/1-7929:1.5E-4,(Vibrio_cholerae_B33_uid54591_fa/0-7912:1.5E-4,Vibrio_cholerae_INDRE_91_1_uid41407_fa/0-8027:1.4E-4)1.000:0.00545)0.952:4.9E-4,Vibrio_cholerae_O1_biovar_El_Tor_N16961_uid57623_fa/1-7925:2.5E-4)0.000:1.4E-4)0.922:3.4E-4,(Vibrio_cholerae_2740_80_uid54567_fa/1-6042:0.0024,((Vibrio_cholerae_MZO_3_uid54569_fa/0-7884:0.00261,(Vibrio_cholerae_623_39_uid54585_fa/1-6720:7.0E-4,(Vibrio_cholerae_TMA_21_uid55787_fa/1-7729:3.7E-4,(Vibrio_cholerae_MZO_2_uid54587_fa/1-6822:0.00319,Vibrio_cholerae_1587_uid54573_fa/1-7153:0.00668)0.832:2.2E-4)0.731:1.5E-4)0.568:1.4E-4)0.746:1.3E-4,(((Vibrio_cholerae_BX_330286_uid55793_fa/1-7999:0.0,Vibrio_cholerae_M66_2_uid59355_fa/1-7999:0.0):1.4E-4,(Vibrio_cholerae_MAK_757_uid54571_fa/1-7601:0.00126,Vibrio_cholerae_NCTC_8457_uid54589_fa/0-7461:9.7E-4)0.978:1.5E-4)0.914:1.4E-4,((Vibrio_cholerae_RC27_uid41411_fa/0-8031:1.6E-4,Vibrio_cholerae_O395_uid58425_fa/1-7999:1.2E-4)0.923:4.7E-4,Vibrio_cholerae_V52_uid54331_fa/1-7129:0.0017)0.983:9.7E-4)0.148:1.4E-4)0.753:1.2E-4)0.814:1.6E-4)0.191:2.4E-4,Vibrio_cholerae_AM_19226_uid54487_fa/1-7417:6.3E-4)0.898:2.7E-4)0.856:1.3E-4,(Vibrio_cholerae_bv_albensis_VL426_uid55785_fa/1-7508:0.00114,Vibrio_RC341_uid41105_fa/1-7197:0.00785)1.000:0.01905)0.807:1.2E-4)1.000:0.00367,(Vibrio_RC586_uid41619_fa/1-8001:0.00316,(((Vibrio_mimicus_MB_451_uid41415_fa/1-8001:2.5E-4,Vibrio_mimicus_VM573_uid56013_fa/1-7917:0.00159)0.499:3.6E-4,Vibrio_mimicus_VM603_uid56011_fa/1-8001:0.00124)0.799:1.3E-4,Vibrio_mimicus_VM223_uid41409_fa/1-8001:7.3E-4)0.998:0.00244)0.327:0.00172)1.000:0.02598)0.039:0.0085)1.000:0.01855)1.000:0.01378,((((Vibrio_alginolyticus_12G01_uid54241_fa/1-6767:9.4E-4,Vibrio_alginolyticus_40B_uid42165_fa/1-7922:6.1E-4)0.959:9.3E-4,(Vibrio_Ex25_uid54337_fa/1-4709:0.00342,Vibrio_Ex25_uid41601_fa/1-7984:1.4E-4)0.988:0.00136)1.000:0.00592,((Vibrio_harveyi_1DA3_uid42163_fa/1-8002:0.00187,(Vibrio_AND4_uid54233_fa/0-7926:0.0147,(Vibrio_harveyi_ATCC_BAA_1116_uid58957_fa/1-8002:0.00177,Vibrio_harveyi_HY01_uid54457_fa/0-7497:0.00794)0.901:8.8E-4)1.000:0.00476)1.000:0.00518,(((Vibrio_parahaemolyticus_Peru_466_uid53491_fa/0-7635:0.00277,(Vibrio_parahaemolyticus_K5030_uid53505_fa/1-6327:0.00176,Vibrio_parahaemolyticus_AQ3810_uid54593_fa/1-6430:0.00373)0.538:1.5E-4)0.000:1.5E-4,(Vibrio_parahaemolyticus_AN_5034_uid53489_fa/1-8001:0.0,Vibrio_parahaemolyticus_RIMD_2210633_uid57969_fa/1-8001:0.0):1.4E-4)0.886:3.1E-4,Vibrio_parahaemolyticus_AQ4037_uid53507_fa/0-7761:0.00127)1.000:0.00549)0.325:0.00307)1.000:0.01017,(Vibrio_caribbenthicus_ATCC_BAA_2122_uid60579_fa/1-8001:0.03576,(((Vibrio_sinaloensis_DSM_21326_uid63103_fa/1-8000:0.02512,Vibrio_parahaemolyticus_16_uid54741_fa/1-6734:0.00584)0.904:0.0018,(Vibrio_brasiliensis_LMG_20546_uid63101_fa/1-8000:0.00842,Vibrio_orientalis_CIP_102891_uid41111_fa/1-8003:0.01288)0.786:0.00322)0.982:0.0033,Vibrio_coralliilyticus_ATCC_BAA_450_uid41031_fa/1-8001:0.01355)0.614:0.00393)1.000:0.00838)0.998:0.00864)0.996:0.00878)1.000:0.01507,(Vibrionales_bacterium_SWAT_3_uid54745_fa/1-6716:0.0136,(Vibrio_splendidus_12B01_uid54239_fa/1-6672:0.00655,(Vibrio_MED222_uid54271_fa/1-6906:0.00264,Vibrio_splendidus_LGP32_uid59353_fa/1-7981:0.00247)0.981:0.00264)1.000:0.0123)1.000:0.01942)1.000:0.02114)1.000:0.0199)1.000:0.02689)1.000:0.06231,((((Haemophilus_parasuis_29755_uid54869_fa/1-7946:0.00347,Haemophilus_parasuis_SH0165_uid59273_fa/1-7991:0.00171)1.000:0.02663,((Mannheimia_haemolytica_PHL213_uid54093_fa/1-7954:0.00226,(Mannheimia_haemolytica_serotype_A2_OVINE_uid41217_fa/1-7861:8.8E-4,Mannheimia_haemolytica_serotype_A2_BOVINE_uid41215_fa/1-7993:3.7E-4)0.983:0.00114)1.000:0.02855,((Actinobacillus_minor_202_uid55633_fa/1-7899:0.00268,Actinobacillus_minor_NM305_uid55947_fa/1-7991:0.00226)1.000:0.02044,(Haemophilus_ducreyi_35000HP_uid57625_fa/1-7995:0.05382,(Actinobacillus_ureae_ATCC_25976_uid62663_fa/1-7993:0.00876,(Actinobacillus_pleuropneumoniae_serovar_10_D13039_uid52573_fa/1-7992:6.0E-4,(Actinobacillus_pleuropneumoniae_serovar_12_1096_uid52577_fa/1-7992:4.8E-4,((Actinobacillus_pleuropneumoniae_serovar_2_4226_uid51541_fa/1-7992:1.4E-4,Actinobacillus_pleuropneumoniae_serovar_2_S1536_uid52567_fa/1-7975:1.4E-4)0.959:4.7E-4,((((Actinobacillus_pleuropneumoniae_serovar_6_Femo_uid51539_fa/1-7992:0.0,Actinobacillus_pleuropneumoniae_serovar_6_Femo_uid53035_fa/1-7992:0.0):3.2E-4,(Actinobacillus_pleuropneumoniae_serovar_1_4074_uid54091_fa/1-7872:7.4E-4,Actinobacillus_pleuropneumoniae_serovar_5b_L20_uid58789_fa/1-7992:1.6E-4)0.883:2.9E-4)0.772:2.5E-4,(((Actinobacillus_pleuropneumoniae_serovar_11_56153_uid52575_fa/1-7992:0.0,Actinobacillus_pleuropneumoniae_serovar_9_CVJ13261_uid52571_fa/1-7992:0.0):2.5E-4,Actinobacillus_pleuropneumoniae_serovar_1_4074_uid52565_fa/1-7992:1.3E-4)0.979:4.9E-4,(Actinobacillus_pleuropneumoniae_serovar_3_JL03_uid58891_fa/1-7975:0.0029,Actinobacillus_pleuropneumoniae_serovar_4_M62_uid52569_fa/1-7992:2.5E-4)0.870:2.5E-4)0.730:1.4E-4)0.799:1.4E-4,(Actinobacillus_pleuropneumoniae_serovar_13_N273_uid52579_fa/1-7992:1.4E-4,Actinobacillus_pleuropneumoniae_serovar_7_AP76_uid59231_fa/1-7992:1.3E-4)0.881:1.2E-4)0.902:1.4E-4)0.379:1.3E-4)0.885:1.5E-4)1.000:0.00715)1.000:0.00813)1.000:0.00925)0.798:0.0076)1.000:0.01526)1.000:0.02349,((Haemophilus_somnus_129PT_uid57929_fa/1-7992:0.00117,Haemophilus_somnus_2336_uid57979_fa/1-7992:0.00102)1.000:0.05128,((Actinobacillus_succinogenes_130Z_uid58247_fa/1-7995:0.04098,Mannheimia_succiniciproducens_MBEL55E_uid58197_fa/1-7991:0.03285)1.000:0.02137,((Pasteurella_dagmatis_ATCC_43325_uid41077_fa/1-7995:0.01395,Pasteurella_multocida_Pm70_uid57627_fa/1-7993:0.01777)1.000:0.02521,((Aggregatibacter_segnis_ATCC_33393_uid61481_fa/1-7992:0.01043,(Aggregatibacter_aphrophilus_NJ8700_uid59407_fa/1-7992:0.01054,(Aggregatibacter_actinomycetemcomitans_D11S_1_uid41333_fa/1-7995:0.00396,Aggregatibacter_actinomycetemcomitans_D7S_1_uid46989_fa/1-7996:0.00507)1.000:0.01175)1.000:0.00633)1.000:0.02623,(Haemophilus_parainfluenzae_ATCC_33392_uid63561_fa/1-7997:0.01839,(Haemophilus_influenzae_NT127_uid40871_fa/1-7993:0.00207,((((Haemophilus_influenzae_22_1_21_uid54389_fa/1-7778:0.00184,Haemophilus_influenzae_PittII_uid54395_fa/1-7955:0.0020)0.999:0.00201,(Haemophilus_influenzae_RdAW_uid40869_fa/1-7993:1.4E-4,Haemophilus_influenzae_Rd_KW20_uid57771_fa/1-7986:2.4E-4)0.998:0.00151)0.870:7.6E-4,((((Haemophilus_influenzae_R3021_uid54387_fa/1-6987:0.00566,Haemophilus_influenzae_R3021_uid54397_fa/1-7357:0.00273)0.299:0.00107,Haemophilus_influenzae_3655_uid54385_fa/1-7804:0.00531)0.996:0.00168,((Haemophilus_influenzae_86_028NP_uid58093_fa/1-7993:0.00182,Haemophilus_influenzae_PittGG_uid58593_fa/1-7935:0.00252)0.892:7.2E-4,(Haemophilus_influenzae_PittAA_uid54391_fa/1-7934:0.00105,Haemophilus_influenzae_6P18H1_uid55127_fa/1-7993:0.00262)0.862:5.8E-4)0.885:3.5E-4)0.911:4.0E-4,(Haemophilus_influenzae_7P49H1_uid55129_fa/1-7990:0.00135,Haemophilus_influenzae_PittEE_uid58591_fa/1-7946:0.00109)0.983:8.6E-4)0.917:4.5E-4)0.255:1.8E-4,((Haemophilus_influenzae_F3047_uid62097_fa/1-7993:0.00236,Haemophilus_influenzae_F3031_uid62123_fa/1-7989:0.00327)0.869:6.1E-4,Haemophilus_influenzae_PittHH_uid54393_fa/1-7720:0.00373)0.148:2.6E-4)0.895:6.2E-4)1.000:0.01912)1.000:0.01995)0.861:0.00781)0.412:0.00558)0.986:0.01207)0.999:0.01776)1.000:0.08625,((Candidatus_Regiella_insecticola_LSR1_uid51727_fa/1-7944:0.13718,(Candidatus_Hamiltonella_defensa_5AT_Acyrthosiphon_pisum_uid59289_fa/1-7991:0.18893,(Baumannia_cicadellinicola_Hc_Homalodisca_coagulata_uid58111_fa/1-7628:0.22105,(((Buchnera_aphidicola_Sg_Schizaphis_graminum_uid57913_fa/1-7632:0.12821,(Buchnera_aphidicola_Tuc7_Acyrthosiphon_pisum_uid59283_fa/1-7641:1.6E-4,((Buchnera_aphidicola_5A_Acyrthosiphon_pisum_uid59285_fa/1-7641:0.0,Buchnera_aphidicola_LSR1_Acyrthosiphon_pisum_uid55847_fa/1-7641:0.0):4.0E-4,Buchnera_aphidicola_APS_Acyrthosiphon_pisum_uid57805_fa/1-7641:0.00159)0.535:6.7E-4)1.000:0.11401)1.000:0.13071,(Buchnera_aphidicola_Bp_Baizongia_pistaciae_uid57827_fa/1-7258:0.29999,Buchnera_aphidicola_Cc_Cinara_cedri_uid58579_fa/1-6910:0.4801)0.999:0.06424)1.000:0.10062,((Candidatus_Blochmannia_pennsylvanicus_BPEN_uid58329_fa/1-7772:0.1528,(Candidatus_Blochmannia_floridanus_uid57999_fa/1-7767:0.20204,Candidatus_Blochmannia_vafer_BVAF_uid62083_fa/1-7357:0.19987)1.000:0.10787)1.000:0.15757,(Candidatus_Riesia_pediculicola_USDA_uid46841_fa/1-7145:0.64341,Wigglesworthia_glossinidia_endosymbiont_of_Glossina_brevipalpis_uid57853_fa/1-7417:0.36518)1.000:0.09287)0.358:0.04706)1.000:0.08634)1.000:0.07007)0.975:0.03363)0.992:0.01974,(Sodalis_glossinidius_morsitans_uid58553_fa/1-7999:0.06884,(((((Proteus_penneri_ATCC_35198_uid54897_fa/1-7490:0.02718,(Proteus_mirabilis_ATCC_29906_uid55525_fa/1-8002:2.4E-4,Proteus_mirabilis_HI4320_uid61599_fa/1-8002:1.4E-4)1.000:0.00943)1.000:0.0484,(Providencia_stuartii_ATCC_25827_uid54899_fa/1-8000:0.01216,(Providencia_rettgeri_DSM_1131_uid55121_fa/1-8002:0.01074,(Providencia_alcalifaciens_DSM_30120_uid55119_fa/1-8001:0.00588,Providencia_rustigianii_DSM_4541_uid55071_fa/1-8001:0.01185)1.000:0.01029)1.000:0.0103)1.000:0.03504)1.000:0.01634,(Xenorhabdus_bovienii_SS_2004_uid46345_fa/1-7999:0.02254,Xenorhabdus_nematophila_ATCC_19061_uid49133_fa/1-7997:0.01857)1.000:0.01757)0.756:0.00897,(Photorhabdus_asymbiotica_ATCC_43949_uid59243_fa/1-7999:0.01234,Photorhabdus_luminescens_laumondii_TTO1_uid61593_fa/1-7995:0.01455)1.000:0.02404)1.000:0.03372,(((Rahnella_Y9602_uid62715_fa/1-7996:0.03955,((Yersinia_ruckeri_ATCC_29473_uid55249_fa/1-7999:0.01609,(Yersinia_aldovae_ATCC_35236_uid55243_fa/1-7842:0.02904,(((Yersinia_pseudotuberculosis_IP_31758_uid58487_fa/1-7990:1.4E-4,(Yersinia_pseudotuberculosis_PB1_uid59153_fa/1-7996:2.1E-4,(Yersinia_pseudotuberculosis_IP_32953_uid58157_fa/1-7996:1.4E-4,Yersinia_pseudotuberculosis_YPIII_uid59151_fa/1-7996:2.5E-4)0.882:1.4E-4)0.365:1.3E-4)0.865:2.1E-4,((Yersinia_pestis_Angola_uid58485_fa/1-7996:2.5E-4,(((Yersinia_pestis_biovar_Orientalis_IP275_uid54383_fa/1-7751:1.4E-4,(Yersinia_pestis_biovar_Antiqua_B42003004_uid54473_fa/1-7996:0.0,Yersinia_pestis_biovar_Antiqua_E1979001_uid54471_fa/1-7996:0.0,Yersinia_pestis_biovar_Mediaevalis_K1973002_uid54475_fa/1-7996:0.0,Yersinia_pestis_biovar_Orientalis_F1991016_uid54469_fa/1-7996:0.0,Yersinia_pestis_biovar_Orientalis_India_195_uid55339_fa/1-7996:0.0,Yersinia_pestis_biovar_Orientalis_MG05_1020_uid54477_fa/1-7996:0.0,Yersinia_pestis_biovar_Orientalis_PEXU2_uid55341_fa/1-7996:0.0,Yersinia_pestis_CA88_4125_uid54563_fa/1-7996:0.0,Yersinia_pestis_CO92_uid57621_fa/1-7996:0.0,Yersinia_pestis_KIM_10_uid57875_fa/1-7996:0.0,Yersinia_pestis_Nepal516_uid55337_fa/1-7996:0.0,Yersinia_pestis_Nepal516_uid58609_fa/1-7996:0.0,Yersinia_pestis_Z176003_uid47317_fa/1-7996:0.0):1.4E-4)0.790:1.4E-4,((Yersinia_pestis_Antiqua_uid58607_fa/1-7996:0.0,Yersinia_pestis_biovar_Antiqua_UG05_0454_uid54479_fa/1-7996:0.0):1.6E-4,Yersinia_pestis_KIM_D27_uid42495_fa/1-7833:6.2E-4)0.884:1.4E-4)0.000:1.4E-4,(Yersinia_pestis_biovar_Microtus_91001_uid58037_fa/1-7996:1.3E-4,Yersinia_pestis_Pestoides_A_uid55343_fa/1-7652:0.00162)0.771:1.3E-4)0.112:1.4E-4)0.841:1.4E-4,Yersinia_pestis_Pestoides_F_uid58619_fa/1-7996:1.2E-4)0.842:1.2E-4)1.000:0.00992,(Yersinia_intermedia_ATCC_29909_uid54349_fa/1-7996:0.00861,(((Yersinia_frederiksenii_ATCC_33641_uid54347_fa/1-7999:0.0038,Yersinia_rohdei_ATCC_43380_uid55247_fa/1-7998:0.00838)0.988:0.00152,(Yersinia_kristensenii_ATCC_33638_uid55245_fa/1-7831:0.00428,Yersinia_enterocolitica_8081_uid57741_fa/1-7999:0.0087)0.997:0.00219)1.000:0.00346,(Yersinia_bercovieri_ATCC_43970_uid54343_fa/1-7998:0.00344,Yersinia_mollaretii_ATCC_43969_uid54345_fa/1-7998:0.00248)1.000:0.00502)0.559:0.00107)0.927:0.00245)0.997:0.00551)0.998:0.00695)1.000:0.02602,(Serratia_odorifera_DSM_4582_uid46991_fa/1-7838:0.01671,(Serratia_symbiotica_Tucson_uid62293_fa/1-7988:0.03683,(Serratia_odorifera_4Rx13_uid42253_fa/1-7999:0.00443,Serratia_proteamaculans_568_uid58725_fa/1-7999:0.00998)1.000:0.00815)0.168:0.0043)1.000:0.01336)0.491:0.00553)0.385:0.00605,(Enterobacteriaceae_bacterium_9_2_54FAA_uid61879_fa/1-7999:0.02429,(Edwardsiella_tarda_ATCC_23685_uid47355_fa/1-7993:0.01114,(Edwardsiella_ictaluri_93_146_uid59403_fa/1-7994:0.00476,Edwardsiella_tarda_EIB202_uid41819_fa/1-7994:0.0038)1.000:0.00751)1.000:0.04114)1.000:0.0188)0.717:0.00796,(((Pectobacterium_wasabiae_WPP163_uid41297_fa/1-7997:0.00389,(Pectobacterium_carotovorum_PC1_uid59295_fa/1-7998:0.01738,(Pectobacterium_atrosepticum_SCRI1043_uid57957_fa/1-7993:0.00984,(Pectobacterium_carotovorum_brasiliensis_PBR1692_uid55427_fa/1-7992:0.0019,Pectobacterium_carotovorum_WPP14_uid55429_fa/1-7638:0.0029)0.999:0.0028)1.000:0.01195)1.000:0.01439)1.000:0.02036,(Dickeya_dadantii_Ech703_uid59363_fa/1-7999:0.02741,(Dickeya_dadantii_3937_uid52537_fa/1-7996:0.00745,(Dickeya_dadantii_Ech586_uid42519_fa/1-7996:0.00677,Dickeya_zeae_Ech1591_uid59297_fa/1-7996:0.00461)0.996:0.00391)1.000:0.01062)1.000:0.01776)1.000:0.01351,((((Pantoea_ananatis_LMG_20103_uid46807_fa/1-7992:0.01396,(Pantoea_aB_uid51719_fa/1-7997:0.0033,Pantoea_vagans_C9_1_uid49871_fa/1-7996:0.00287)1.000:0.01126)1.000:0.00957,(Pantoea_At_9b_uid55845_fa/1-7986:0.03157,Plautia_stali_symbiont_uid65033_fa/1-7992:0.01944)1.000:0.00964)1.000:0.0311,(Erwinia_billingiae_Eb661_uid50547_fa/1-7985:0.04467,(Erwinia_tasmaniensis_Et1_99_uid59029_fa/1-7999:0.00918,(Erwinia_pyrifoliae_Ep1_96_uid40659_fa/1-7996:0.01082,(Erwinia_amylovora_ATCC_49946_uid46943_fa/1-8000:1.4E-4,Erwinia_amylovora_CFBP1430_uid46839_fa/1-8000:1.3E-4)1.000:0.00681)0.997:0.00366)1.000:0.01573)1.000:0.01269)1.000:0.01528,((Cronobacter_sakazakii_ATCC_BAA_894_uid58145_fa/1-7942:0.00306,Cronobacter_turicensis_z3032_uid40821_fa/1-8001:0.00548)1.000:0.01545,((((Klebsiella_pneumoniae_342_uid59145_fa/1-8003:1.4E-4,(Klebsiella_1_1_55_uid46351_fa/1-8003:1.4E-4,Klebsiella_variicola_At_22_uid42113_fa/1-8003:2.5E-4)0.865:1.3E-4)1.000:0.00402,(Klebsiella_pneumoniae_rhinoscleromatis_ATCC_13884_uid41361_fa/1-8001:8.8E-4,(Klebsiella_pneumoniae_MGH_78578_uid57619_fa/1-8002:2.4E-4,(Citrobacter_rodentium_ICC168_uid43089_fa/1-8004:0.0333,Klebsiella_pneumoniae_NTUH_K2044_uid59073_fa/1-7999:8.9E-4)1.000:0.01923)0.709:1.1E-4)0.999:0.00293)1.000:0.01186,(Enterobacter_cloacae_SCF1_uid59969_fa/1-8005:0.01324,(Enterobacter_cloacae_ATCC_13047_uid48363_fa/1-8003:0.00603,(Enterobacter_cancerogenus_ATCC_35316_uid55079_fa/1-8003:0.00549,Enterobacter_638_uid58727_fa/1-8002:0.01815)0.610:0.00415)1.000:0.01013)0.074:0.00228)0.868:0.00198,((Citrobacter_koseri_ATCC_BAA_895_uid58143_fa/1-8003:0.00954,((Citrobacter_30_2_uid55595_fa/1-8004:0.0032,Citrobacter_youngae_ATCC_29220_uid55081_fa/1-8004:0.00278)1.000:0.00824,(Salmonella_enterica_arizonae_serovar_62_z4_z23_RSK2980_uid58191_fa/1-8004:0.0045,(((((Salmonella_enterica_serovar_Tennessee_CDC07_0191_uid55383_fa/1-8005:1.4E-4,(Salmonella_enterica_serovar_Javiana_GA_MM04042433_uid54857_fa/0-7844:0.00124,(Salmonella_enterica_serovar_Schwarzengrund_SL480_uid54863_fa/0-7658:0.00342,Salmonella_enterica_serovar_Schwarzengrund_CVM19633_uid58915_fa/1-8005:1.6E-4)0.755:1.6E-4)0.887:3.0E-4)0.422:1.3E-4,((Salmonella_enterica_serovar_Paratyphi_A_AKU_12601_uid59269_fa/1-8005:0.0,Salmonella_enterica_serovar_Paratyphi_A_ATCC_9150_uid58201_fa/1-8005:0.0):8.4E-4,(Salmonella_enterica_serovar_Newport_SL317_uid54855_fa/1-7964:2.7E-4,((Salmonella_enterica_serovar_Typhi_E98_2068_uid55025_fa/1-7158:0.00288,Salmonella_enterica_serovar_Typhi_J185_uid55027_fa/1-7229:5.3E-4)0.564:1.5E-4,((Salmonella_enterica_serovar_Typhi_CT18_uid57793_fa/1-8004:0.0,Salmonella_enterica_serovar_Typhi_Ty2_uid57973_fa/1-8004:0.0):1.4E-4,((Salmonella_enterica_serovar_Typhi_E00_7866_uid55017_fa/1-7800:0.00151,Salmonella_enterica_serovar_Typhi_E02_1180_uid55021_fa/1-7776:7.8E-4)0.469:1.4E-4,(Salmonella_enterica_serovar_Typhi_E98_3139_uid55033_fa/1-7795:0.00195,Salmonella_enterica_serovar_Typhi_M223_uid55029_fa/1-6492:0.00445)1.000:1.5E-4)0.000:1.4E-4)0.987:1.5E-4)0.973:6.6E-4)0.839:1.4E-4)0.741:1.1E-4)0.304:1.3E-4,(Salmonella_enterica_serovar_Kentucky_CDC_191_uid54861_fa/0-8018:1.9E-4,(Salmonella_enterica_serovar_Heidelberg_SL486_uid54859_fa/0-7820:0.00137,(Salmonella_enterica_serovar_4_5_12_i_CVM23701_uid54763_fa/0-7840:3.1E-4,Salmonella_enterica_serovar_Saintpaul_SARA29_uid54761_fa/0-7794:0.00376)0.533:0.00186)0.805:3.4E-4)0.704:1.4E-4)0.740:1.1E-4,((Salmonella_enterica_serovar_Choleraesuis_SC_B67_uid58017_fa/1-7977:2.5E-4,Salmonella_enterica_serovar_Paratyphi_C_RKS4594_uid59063_fa/1-8004:8.5E-4)0.889:1.3E-4,Salmonella_enterica_serovar_Kentucky_CVM29188_uid54757_fa/1-8005:1.3E-4)0.000:1.4E-4)0.743:1.4E-4,(((Salmonella_enterica_serovar_Agona_SL483_uid59431_fa/1-8005:1.3E-4,(Salmonella_enterica_serovar_Gallinarum_287_91_uid59249_fa/1-8005:3.7E-4,(Salmonella_enterica_serovar_Dublin_CT_02021853_uid58917_fa/1-8005:2.4E-4,Salmonella_enterica_serovar_Enteritidis_P125109_uid59247_fa/1-8005:1.4E-4)0.949:1.4E-4)0.847:1.3E-4)0.832:1.3E-4,(Salmonella_enterica_serovar_Newport_SL254_uid58831_fa/1-8004:2.5E-4,Salmonella_enterica_serovar_Typhimurium_LT2_uid57799_fa/1-8004:1.4E-4)0.458:1.4E-4)0.000:1.4E-4,((Salmonella_enterica_serovar_Virchow_SL491_uid54909_fa/1-8005:1.2E-4,Salmonella_enterica_serovar_Hadar_RI_05P066_uid54907_fa/1-7546:5.1E-4)0.845:1.3E-4,(Salmonella_enterica_serovar_Heidelberg_SL476_uid58973_fa/1-8005:0.0,Salmonella_enterica_serovar_Paratyphi_B_SPB7_uid59097_fa/1-8005:0.0,Salmonella_enterica_serovar_Saintpaul_SARA23_uid54759_fa/1-8005:0.0):1.4E-4)0.000:1.4E-4)0.740:1.3E-4)0.998:0.00255)1.000:0.00561)0.993:0.00328)0.247:0.00275,(Escherichia_albertii_TW07627_uid55089_fa/1-8003:0.00314,(((((Escherichia_coli_MS_200_1_uid50645_fa/1-8003:1.4E-4,(Escherichia_coli_F11_uid54299_fa/1-7652:0.00102,Escherichia_coli_536_uid58531_fa/1-8003:1.4E-4)0.000:1.4E-4)0.740:1.4E-4,(((Escherichia_coli_2362_75_uid60613_fa/1-8003:1.3E-4,Escherichia_coli_O127_H6_E2348_69_uid59343_fa/1-8003:1.4E-4)0.998:9.7E-4,(Escherichia_coli_M605_uid52483_fa/1-8003:1.3E-4,Escherichia_coli_TA206_uid52479_fa/1-8003:1.4E-4)0.837:1.3E-4)0.881:2.0E-4,(Escherichia_coli_ED1a_uid59379_fa/1-8003:1.4E-4,(Escherichia_coli_NC101_uid52343_fa/1-8003:2.4E-4,(Escherichia_3_2_53FAA_uid55601_fa/1-7913:1.4E-4,(Escherichia_coli_APEC_O1_uid58623_fa/1-8003:0.0,Escherichia_coli_S88_uid62979_fa/1-8003:0.0,Escherichia_coli_UTI89_uid58541_fa/1-8003:0.0):1.4E-4)0.938:3.7E-4)0.000:1.4E-4)0.864:1.4E-4)0.399:1.3E-4)0.783:1.6E-4,((Escherichia_coli_CFT073_uid57915_fa/1-7872:1.3E-4,Escherichia_coli_MS_185_1_uid50657_fa/1-8003:1.3E-4)1.000:1.4E-4,(Escherichia_coli_83972_uid55485_fa/1-8003:0.0,Escherichia_coli_MS_45_1_uid50643_fa/1-8003:0.0):1.4E-4)0.857:1.2E-4)0.975:4.8E-4,((((Escherichia_coli_MS_69_1_uid50653_fa/1-8003:4.8E-4,Escherichia_coli_OP50_uid49051_fa/1-7488:0.00684)0.104:1.1E-4,Escherichia_coli_TA280_uid52523_fa/1-7806:3.8E-4)0.000:1.2E-4,(Escherichia_1_1_43_uid55599_fa/1-6584:0.0548,(Escherichia_coli_IAI39_uid59381_fa/1-8003:2.5E-4,((Escherichia_coli_MS_198_1_uid50625_fa/1-8003:0.0,Escherichia_coli_UMN026_uid62981_fa/1-8003:0.0):1.4E-4,(Escherichia_coli_FVEC1412_uid46997_fa/1-8003:1.2E-4,Escherichia_coli_FVEC1302_uid49707_fa/1-7944:1.2E-4)0.000:1.4E-4)0.848:1.3E-4)0.810:1.2E-4)0.860:1.3E-4)0.760:1.2E-4,Escherichia_coli_MS_21_1_uid50631_fa/1-8003:1.3E-4)0.809:1.3E-4)0.793:1.3E-4,(Escherichia_coli_SMS_3_5_uid58919_fa/1-8003:4.9E-4,((Shigella_dysenteriae_1012_uid54365_fa/1-7609:0.00201,(Escherichia_coli_MS_115_1_uid50627_fa/1-8003:3.7E-4,((Escherichia_coli_MS_124_1_uid50763_fa/1-7884:1.3E-4,Escherichia_coli_MS_84_1_uid50623_fa/1-8003:1.4E-4)0.938:3.7E-4,(Shigella_dysenteriae_1617_uid59463_fa/1-8003:0.0,Shigella_dysenteriae_Sd197_uid58213_fa/1-8003:0.0):0.0017)0.842:1.3E-4)0.801:1.4E-4)0.414:1.2E-4,(Escherichia_coli_H299_uid52527_fa/1-8003:1.3E-4,(((Escherichia_coli_B185_uid47001_fa/1-8003:3.5E-4,(((Escherichia_coli_M718_uid52481_fa/1-8003:1.9E-4,(Escherichia_coli_O157_H7_EDL933_uid57831_fa/1-8003:1.4E-4,(Escherichia_coli_O157_H7_Sakai_uid57781_fa/1-8003:0.0,Escherichia_coli_O157_H7_TW14588_uid55087_fa/1-8003:0.0):1.4E-4)0.853:1.4E-4)0.357:1.3E-4,((Escherichia_coli_O157_H7_FRIK2000_uid55943_fa/1-8003:0.0,Escherichia_coli_O157_H7_FRIK966_uid55561_fa/1-8003:0.0):1.4E-4,(((Escherichia_coli_O157_H7_EC4042_uid54961_fa/1-8003:0.0,Escherichia_coli_O157_H7_EC4045_uid54957_fa/1-8003:0.0,Escherichia_coli_O157_H7_EC4115_uid59091_fa/1-8003:0.0,Escherichia_coli_O157_H7_EC4486_uid54973_fa/1-8003:0.0,Escherichia_coli_O157_H7_TW14359_uid59235_fa/1-8003:0.0):1.4E-4,(Escherichia_coli_O157_H7_EC4401_uid54971_fa/1-7446:0.00145,((Escherichia_coli_O157_H7_EC4113_uid54965_fa/1-6624:0.00851,(Escherichia_coli_O157_H7_EC4196_uid54963_fa/1-7114:0.0012,Escherichia_coli_O157_H7_EC508_uid54977_fa/1-6326:0.00215)0.953:1.6E-4)0.863:1.6E-4,Escherichia_coli_O157_H7_EC4206_uid54959_fa/1-7495:0.00264)0.000:1.5E-4)0.713:1.4E-4)0.000:1.4E-4,Escherichia_coli_O157_H7_EC4076_uid54967_fa/1-7745:1.2E-4)0.733:1.3E-4)0.728:1.4E-4)0.748:1.4E-4,Escherichia_coli_O55_H7_CB9615_uid46655_fa/1-8003:1.2E-4)0.886:1.4E-4)0.771:2.5E-4,(Escherichia_coli_TA143_uid52477_fa/1-8003:2.5E-4,(Escherichia_coli_B354_uid46999_fa/1-8003:1.2E-4,Escherichia_fergusonii_ATCC_35469_uid59375_fa/1-8003:0.00109)0.833:1.3E-4)0.905:2.3E-4)0.854:1.2E-4,(((Shigella_flexneri_5_8401_uid58583_fa/1-8003:1.3E-4,(Shigella_flexneri_2a_2457T_uid57991_fa/1-8003:1.4E-4,Shigella_flexneri_2a_301_uid62907_fa/1-8003:9.7E-4)0.908:1.2E-4)0.996:0.0012,Shigella_D9_uid55631_fa/1-8003:1.3E-4)0.398:1.3E-4,((((Escherichia_coli_55989_uid59383_fa/1-8003:0.0,Escherichia_coli_W_uid52603_fa/1-8003:0.0):1.4E-4,((Escherichia_coli_B171_uid54319_fa/1-6771:0.00164,Escherichia_coli_E22_uid54301_fa/1-6719:1.6E-4)0.966:9.9E-4,(Escherichia_coli_B7A_uid54297_fa/1-5776:6.2E-4,(Escherichia_coli_O157_H7_EC4501_uid54975_fa/1-5661:0.00341,Escherichia_coli_O157_H7_EC869_uid54979_fa/1-7919:2.5E-4)0.987:0.00258)0.671:1.6E-4)1.000:1.5E-4)0.000:1.4E-4,(Escherichia_coli_MS_145_7_uid59467_fa/1-8003:1.3E-4,Escherichia_coli_SE11_uid59425_fa/1-8003:2.5E-4)0.858:1.2E-4)0.884:1.4E-4,(((Escherichia_coli_O111_H_11128_uid41023_fa/1-8003:1.3E-4,Escherichia_coli_O26_H11_11368_uid41021_fa/1-8003:2.5E-4)0.852:1.3E-4,((Escherichia_coli_TA271_uid52521_fa/1-8003:1.4E-4,(Escherichia_coli_MS_119_7_uid50577_fa/1-7983:2.7E-4,Escherichia_coli_H591_uid52525_fa/1-8003:1.2E-4)0.919:1.4E-4)0.732:1.3E-4,(Escherichia_coli_E24377A_uid58395_fa/1-8003:1.4E-4,Escherichia_coli_MS_107_1_uid50575_fa/1-8003:1.2E-4)0.000:1.4E-4)0.734:1.4E-4)0.741:1.3E-4,(Escherichia_coli_IAI1_uid59377_fa/1-8003:3.7E-4,(Escherichia_coli_B088_uid47003_fa/1-8003:2.5E-4,((Escherichia_coli_E110019_uid54303_fa/1-7342:0.02428,(((Escherichia_coli_1827_70_uid60615_fa/1-8003:1.3E-4,Escherichia_coli_ATCC_8739_uid58783_fa/1-8003:1.4E-4)0.278:1.3E-4,(Escherichia_coli_MS_187_1_uid50629_fa/1-8003:2.5E-4,(Escherichia_coli_101_1_uid54363_fa/1-7318:0.00158,(Escherichia_coli_BL21_Gold_DE3_pLysS_AG_uid59245_fa/1-8003:3.7E-4,Escherichia_coli_B_REL606_uid58803_fa/1-8003:2.5E-4)0.794:1.3E-4)0.820:1.4E-4)0.858:1.8E-4)0.954:4.6E-4,(Shigella_boydii_CDC_3083_94_uid58415_fa/1-8003:1.3E-4,Shigella_boydii_Sb227_uid58215_fa/1-8003:1.4E-4)0.832:1.2E-4)0.782:1.2E-4)0.000:1.4E-4,((Escherichia_coli_HS_uid58393_fa/1-8003:1.3E-4,Escherichia_coli_O103_H2_12009_uid41013_fa/1-8003:3.7E-4)0.000:1.4E-4,(Shigella_sonnei_Ss046_uid58217_fa/1-8003:8.5E-4,((Escherichia_coli_MS_182_1_uid50641_fa/1-8003:1.3E-4,((Escherichia_coli_53638_uid54321_fa/1-8003:4.7E-4,((Escherichia_coli_H736_uid52485_fa/1-8003:0.0,Escherichia_coli_K_12_substr_MG1655_uid57779_fa/1-8003:0.0,Escherichia_coli_K_12_substr_W3110_uid58567_fa/1-8003:0.0,Escherichia_coli_MS_146_1_uid50897_fa/1-8003:0.0):1.4E-4,((Escherichia_coli_BW2952_uid59391_fa/1-8003:0.0,Escherichia_coli_K_12_substr_DH10B_uid58979_fa/1-8003:0.0):1.3E-4,(Escherichia_coli_MS_116_1_uid50635_fa/1-8003:1.3E-4,Escherichia_coli_MS_175_1_uid50639_fa/1-8003:1.4E-4)0.949:3.7E-4)0.733:1.4E-4)0.769:1.4E-4)0.903:3.7E-4,(Escherichia_4_1_40B_uid55603_fa/1-8003:1.3E-4,Escherichia_coli_MS_196_1_uid50655_fa/1-8003:1.4E-4)0.787:1.3E-4)0.941:4.5E-4)0.047:1.2E-4,Escherichia_coli_MS_78_1_uid50771_fa/1-8003:1.4E-4)0.735:1.2E-4)1.000:1.4E-4):1.4E-4)0.928:1.3E-4)0.855:1.0E-4)0.000:1.4E-4)0.912:1.4E-4)0.439:1.2E-4)0.898:2.4E-4)0.906:1.4E-4)0.000:1.2E-4)0.858:1.3E-4)0.862:1.3E-4)0.823:0.00118)0.985:0.01131)1.000:0.00723)1.000:0.00654)0.999:0.023)1.000:0.01363)1.000:0.00599)0.660:0.00875)0.937:0.01001)0.668:0.01507)0.997:0.05246)1.000:0.04313)1.000:0.03032)1.000:0.01604)0.840:0.02167)0.985:0.02447)0.990:0.03946)0.695:0.05775)1.000:0.0439)1.000:0.02893)1.000:0.01928)0.311:0.02971)1.000:0.02873)1.000:0.05562)1.000:0.06051)1.000:0.13923)1.000:0.05311)1.000:0.10014)1.000:0.03009)0.973:0.02358)0.693:0.03349)1.000:0.03471)0.999:0.03017)0.780:0.03917)0.998:0.03623)0.728:0.04195)0.935:0.14897)1.000:0.12357)0.907:0.03907)0.000:1.0227739,((Nitrosopumilus_maritimus_SCM1_uid58903_fa/1-7014:0.18949,(Cenarchaeum_symbiosum_A_uid61411_fa/1-6980:0.02411,Cenarchaeum_symbiosum_B_uid41991_fa/0-6617:0.13643)1.000:0.22862)1.000:0.64648,((Candidatus_Korarchaeum_cryptofilum_OPF8_uid58601_fa/1-7083:0.69238,(((((Hyperthermus_butylicus_DSM_5456_uid57755_fa/1-7070:0.19649,Pyrolobus_fumarii_1A_DSM_11204_2503242008_faa/1-7046:0.17175)1.000:0.11479,(Acidilobus_saccharovorans_345_15_uid51395_fa/1-7061:0.37919,Aeropyrum_pernix_K1_uid57757_fa/1-7015:0.25969)1.000:0.14871)1.000:0.06009,(((Staphylothermus_hellenicus_DSM_12710_uid45893_fa/1-7074:0.03053,Staphylothermus_marinus_F1_uid58719_fa/1-7135:0.02182)1.000:0.16843,((Thermosphaera_aggregans_DSM_11486_uid48993_fa/1-7098:1.4E-4,Thermosphaera_aggregans_M11TL_DSM_11486_646564583_faa/1-7100:1.4E-4)1.000:0.19408,(Desulfurococcus_kamchatkensis_1221n_uid59133_fa/1-7083:0.08773,(Desulfurococcus_mucosus_DSM_2162_uid62227_fa/1-7075:1.4E-4,Desulfurococcus_mucosus_07_1_DSM_2162_2503538025_faa/1-7092:1.6E-4)1.000:0.08958)1.000:0.12214)1.000:0.1164)1.000:0.16716,Ignicoccus_hospitalis_KIN4_I_uid58365_fa/1-7102:0.46543)0.939:0.0477)0.640:0.04117,(((Sulfolobus_acidocaldarius_DSM_639_uid58379_fa/1-7084:0.18541,Sulfolobus_tokodaii_7_uid57807_fa/1-7099:0.13867)1.000:0.0624,((((Sulfolobus_islandicus_M_16_27_uid58851_fa/1-7040:5.5E-4,(Sulfolobus_islandicus_M_14_25_uid58849_fa/1-7040:5.3E-4,Sulfolobus_islandicus_M_16_4_uid58841_fa/1-7040:1.4E-4)0.524:4.3E-4)0.941:0.00105,((Sulfolobus_islandicus_Y_G_57_14_uid58923_fa/1-7038:1.6E-4,Sulfolobus_islandicus_Y_N_15_51_uid58825_fa/1-7041:0.00368)0.932:4.4E-4,(Sulfolobus_islandicus_L_D_8_5_uid43679_fa/1-7040:1.4E-4,Sulfolobus_islandicus_L_S_2_15_uid58871_fa/1-7040:4.4E-4)0.889:3.2E-4)0.977:0.00118)1.000:0.0296,(Sulfolobus_solfataricus_98_2_uid55849_fa/1-7080:1.5E-4,Sulfolobus_solfataricus_P2_uid57721_fa/1-7048:7.5E-4)1.000:0.0283)1.000:0.16784,Metallosphaera_sedula_DSM_5348_uid58717_fa/1-7065:0.25954)0.505:0.03774)1.000:0.28309,(Ignisphaera_aggregans_DSM_17230_uid51875_fa/1-7031:1.4E-4,Ignisphaera_aggregans_AQ1_S1_DSM_17230_648028035_faa/1-7038:1.5E-4)1.000:0.43394)0.975:0.06599)1.000:0.11773,(Thermofilum_pendens_Hrk_5_uid58563_fa/1-7128:0.4437,((Pyrobaculum_calidifontis_JCM_11548_uid58787_fa/1-7045:0.08599,((Pyrobaculum_aerophilum_IM2_uid57727_fa/1-7014:0.06834,Pyrobaculum_arsenaticum_DSM_13514_uid58409_fa/1-7040:0.08005)0.999:0.02593,(Pyrobaculum_islandicum_DSM_4184_uid58635_fa/1-7061:0.08461,Thermoproteus_neutrophilus_V24Sta_uid58421_fa/1-7037:0.07839)1.000:0.0282)1.000:0.0349)1.000:0.30904,(Caldivirga_maquilingensis_IC_167_uid58711_fa/1-6958:0.35104,(Vulcanisaeta_moutnovskia_768_28_uid63631_fa/1-7110:0.05907,(Vulcanisaeta_distributa_DSM_14429_uid52827_fa/1-7101:1.4E-4,Vulcanisaeta_distributa_DSM_14429_648028062_faa/1-7111:1.4E-4)1.000:0.04119)1.000:0.22985)1.000:0.09429)1.000:0.18584)1.000:0.10765)1.000:0.0892)1.000:0.07025,(Nanoarchaeum_equitans_Kin4_M_uid58009_fa/1-5586:0.9859,(((Methanopyrus_kandleri_AV19_uid57883_fa/1-7221:0.43583,(((Methanothermus_fervidus_DSM_2088_uid60167_fa/1-7236:1.1E-4,Methanothermus_fervidus_V24S_DSM_2088_2502422313_faa/1-7295:1.4E-4)1.000:0.192,((Methanothermobacter_marburgensis_Marburg_uid51637_fa/1-7253:0.03301,Methanothermobacter_thermautotrophicus_Delta_H_uid57877_fa/1-7254:0.03464)1.000:0.12316,((Methanobrevibacter_ruminantium_M1_uid45857_fa/1-7260:0.1267,(Methanobrevibacter_smithii_ATCC_35061_uid58827_fa/1-7272:1.4E-4,(Methanobrevibacter_smithii_DSM_2375_uid54983_fa/1-7272:6.7E-4,Methanobrevibacter_smithii_DSM_2374_uid55123_fa/1-7272:1.4E-4)0.881:2.9E-4)1.000:0.13764)1.000:0.12956,(Methanobacterium_AL_21_uid63623_fa/1-7200:0.16137,Methanosphaera_stadtmanae_DSM_3091_uid58407_fa/1-7302:0.24456)0.999:0.06199)1.000:0.0498)1.000:0.11449)1.000:0.18079,((Methanocaldococcus_infernus_ME_uid48803_fa/1-7271:0.12043,(Methanocaldococcus_vulcanius_M7_uid41131_fa/1-7268:0.05319,(Methanocaldococcus_fervens_AG86_uid59347_fa/1-7306:0.02522,(Methanocaldococcus_FS406_22_uid42499_fa/1-7299:0.01453,Methanocaldococcus_jannaschii_DSM_2661_uid57713_fa/1-7251:0.01356)1.000:0.01134)1.000:0.01776)1.000:0.03844)1.000:0.0939,((Methanococcus_aeolicus_Nankai_3_uid58823_fa/1-7279:0.13711,Methanothermococcus_okinawensis_IH1_uid51535_fa/1-7025:0.06762)1.000:0.04709,(Methanococcus_voltae_A3_uid49529_fa/1-7322:0.15636,(Methanococcus_vannielii_SB_uid58767_fa/1-7299:0.08629,(Methanococcus_maripaludis_S2_uid58035_fa/1-7306:0.01573,(Methanococcus_maripaludis_C5_uid58741_fa/1-7303:0.01195,(Methanococcus_maripaludis_C6_uid58947_fa/1-7299:0.01494,Methanococcus_maripaludis_C7_uid58847_fa/1-7301:0.00937)0.999:0.00744)0.166:0.00733)1.000:0.0477)1.000:0.06276)1.000:0.07721)1.000:0.11877)1.000:0.2529)0.889:0.05593)0.983:0.03771,((((Ferroglobus_placidus_DSM_10642_uid40863_fa/1-7254:1.1E-4,Ferroglobus_placidus_AEDII12DO_DSM_10642_646564534_faa/1-7249:3.5E-4)1.000:0.13569,((Archaeoglobus_profundus_DSM_5631_uid43493_fa/1-7224:1.4E-4,Archaeoglobus_profundus_Av18_DSM_5631_646311906_faa/1-7237:1.4E-4)1.000:0.14151,((Archaeoglobus_veneficus_SNP6_DSM_11195_2503508002_faa/1-7291:1.5E-4,Archaeoglobus_veneficus_SNP6_DSM_11195_2504136002_faa/1-7295:1.3E-4)1.000:0.14245,Archaeoglobus_fulgidus_DSM_4304_uid57717_fa/1-7293:0.15999)0.962:0.03676)0.648:0.03838)1.000:0.25481,(((Methanosaeta_thermophila_PT_uid58469_fa/1-7163:0.3917,((Methanosarcina_barkeri_Fusaro_uid57715_fa/1-7233:0.04453,(Methanosarcina_acetivorans_C2A_uid57879_fa/1-7232:0.03393,Methanosarcina_mazei_Go1_uid57893_fa/1-7221:0.02959)0.996:0.01713)1.000:0.15951,((Methanomethylovorans_hollandica_DSM_15978_2503423017_faa/1-7210:0.16714,(Methanococcoides_burtonii_DSM_6242_uid58023_fa/1-7181:0.13566,(Methanohalophilus_mahii_DSM_5219_uid47313_fa/1-7241:2.1E-4,Methanohalophilus_mahii_SLP_DSM_5219_646564550_faa/1-7247:0.00106)1.000:0.17287)0.998:0.0423)0.877:0.02704,(Methanosalsum_zhilinae_WeN5_DSM_4017_2502171162_faa/1-7287:0.17034,Methanohalobium_evestigatum_Z_7303_uid49857_fa/1-7248:0.21183)0.854:0.0289)1.000:0.04984)1.000:0.13936)1.000:0.05967,((Methanocella_paludicola_SANAE_uid42887_fa/1-7142:0.13566,uncultured_methanogenic_archaeon_RC_I_uid61623_fa/1-7163:0.13389)1.000:0.22403,((((Halobacterium_NRC_1_uid57769_fa/1-7106:0.0,Halobacterium_salinarum_R1_uid61571_fa/1-7106:0.0):0.1828,(Natronomonas_pharaonis_DSM_2160_uid58435_fa/1-7111:0.16133,((Halorhabdus_utahensis_DSM_12940_uid59189_fa/1-7090:1.4E-4,Halorhabdus_utahensis_AX_2_DSM_12940_644736373_faa/1-7090:1.4E-4)1.000:0.14763,(Haloarcula_marismortui_ATCC_43049_uid57719_fa/1-7117:0.10118,(Halomicrobium_mukohataei_DSM_12286_uid59107_fa/1-7126:1.4E-4,Halomicrobium_mukohataei_arg_2_DSM_12286_644736372_faa/1-7134:1.4E-4)1.000:0.08626)1.000:0.04557)0.894:0.03584)0.797:0.02715)0.739:0.02232,((Natronococcus_occultus_SP4_DSM_3396_2502957032_faa/1-7141:0.04916,(Natrialba_magadii_ATCC_43099_uid46245_fa/1-7127:0.08121,(Haloterrigena_turkmenica_DSM_5511_uid43501_fa/1-7128:1.5E-4,Haloterrigena_turkmenica_VKM_B_1734_DSM_5511_646311934_faa/1-7139:1.4E-4)1.000:0.04587)0.398:0.01501)1.000:0.0998,(Haladaptatus_paucihalophilus_DX253_uid62523_fa/1-7039:0.11492,Halalkalicoccus_jeotgali_B3_uid50305_fa/1-7118:0.15357)0.519:0.0223)0.596:0.01878)0.965:0.02091,(Halorubrum_lacusprofundi_ATCC_49239_uid58807_fa/1-7111:0.14659,(Haloferax_volcanii_DS2_uid46845_fa/1-7076:0.11207,(Haloquadratum_walsbyi_DSM_16790_uid58673_fa/1-6719:0.15541,(Halogeometricum_borinquense_DSM_11551_uid54919_fa/1-7100:1.7E-4,(Halogeometricum_borinquense_PR3_DSM_11551_2502171181_faa/1-7111:0.0,Halogeometricum_borinquense_PR3_DSM_11551_643886124_faa/1-7111:0.0):1.4E-4)1.000:0.05785)1.000:0.0306)1.000:0.03578)1.000:0.03457)1.000:0.48701)1.000:0.08887)0.926:0.0427,(Methanocorpusculum_labreanum_Z_uid58785_fa/1-7203:0.28651,(Methanospirillum_hungatei_JF_1_uid58181_fa/1-7271:0.25338,((Methanofollis_liminatans_GKZPZ_DSM_4140_2503904000_faa/1-7039:0.28726,(Methanoculleus_marisnigri_JR1_uid58561_fa/1-7299:0.17278,(Methanoplanus_limicola_M3_DSM_02279_2504557002_faa/1-7097:0.2062,(Methanoplanus_petrolearius_DSM_11571_uid52695_fa/1-7257:2.1E-4,Methanoplanus_petrolearius_SEBR_4847_DSM_11571_648028040_faa/1-7279:3.4E-4)1.000:0.11279)1.000:0.12732)0.949:0.03231)0.985:0.02827,(Candidatus_Methanoregula_boonei_6A8_uid58815_fa/1-7189:0.18732,Methanosphaerula_palustris_E1_9c_uid59193_fa/1-7111:0.17519)1.000:0.05071)0.863:0.03725)0.995:0.05367)1.000:0.23108)1.000:0.1115)1.000:0.0725,((Aciduliprofundum_boonei_T469_uid43333_fa/1-7291:0.00123,Aciduliprofundum_boonei_T469_uid54657_fa/0-7136:0.00432)1.000:0.29236,((Thermoplasma_acidophilum_DSM_1728_uid61573_fa/1-7012:0.12495,Thermoplasma_volcanium_GSS1_uid57751_fa/1-7041:0.10849)1.000:0.20688,(Ferroplasma_acidarmanus_fer1_uid54095_fa/1-6943:0.26289,Picrophilus_torridus_DSM_9790_uid58041_fa/1-6898:0.17765)1.000:0.16041)1.000:0.34503)1.000:0.19432)1.000:0.06627)0.996:0.0579,((Pyrococcus_furiosus_DSM_3638_uid57873_fa/1-7192:0.0369,(Pyrococcus_abyssi_GE5_uid62903_fa/1-7189:0.02483,Pyrococcus_horikoshii_OT3_uid57753_fa/1-7248:0.03494)1.000:0.02359)1.000:0.04655,((Thermococcus_barophilus_MP_uid54733_fa/1-7224:0.05099,Thermococcus_sibiricus_MM_739_uid59399_fa/1-7126:0.11576)0.927:0.01973,((Thermococcus_onnurineus_NA1_uid59043_fa/1-7204:0.04188,(Thermococcus_kodakarensis_KOD1_uid58225_fa/1-7203:0.03868,(Thermococcus_AM4_uid54735_fa/1-7198:0.01205,Thermococcus_gammatolerans_EJ3_uid59389_fa/1-7200:0.01346)1.000:0.02801)0.757:0.01974)1.000:0.03052,Palaeococcus_ferrophilus_DMJ_DSM_13482_2501025505_faa/1-7166:0.10505)1.000:0.02714)1.000:0.03197)1.000:0.30677)0.690:0.06122)0.982:0.05656)0.000:0.1047)1.000:0.04650611);
