# Supplementary material for: Phylogeny of Bacterial and Archaeal Genomes Using Conserved Genes: Supertrees and Supermatrices
Source: PLoS One. 2013 Apr 25;8(4):e62510. doi: 10.1371/journal.pone.0062510 (PMC3636077; doi:10.1371/journal.pone.0062510)
Supplement: Datafile S4 — Maximum likelihood tree of bacteria and archaea from concatenated alignment (Newick format). Phylogenetic tree of 841 bacterial and archaeal taxa, inferred from an alignment of 24 marker genes using RAxML. Support values are calculated from 100 bootstrap replicates. This Newick format is suitable for use in most tree-viewing programs. (TXT) [file pone.0062510.s011.txt]

(((candidate_division_TM7_genomosp_GTL1_uid54755:0.70624,(Candidatus_Carsonella_ruddii_uid58773:0.78321165,Candidatus_Hodgkinia_cicadicola_Dsem_uid59311:0.64425296)36:0.12221472)35:0.17541598,((Mycoplasma_haemofelis_Langford_1_uid62461:0.36671054,Mycoplasma_suis_KI_3806_uid63665:0.6785974)100:0.5553048,(candidate_division_TM7_single_cell_isolate_TM7c_uid54643:0.8033391,((((((bacterium_Ellin514_uid54925:0.3660451,(Methylacidiphilum_infernorum_V4_uid59161:0.45544973,(Chthoniobacter_flavus_Ellin428_uid55037:0.23783398,(Akkermansia_muciniphila_ATCC_BAA_835_uid58985:0.28921434,Verrucomicrobium_spinosum_DSM_4136_uid54121:0.2190243)100:0.12590303)100:0.10087065)99:0.054021116)98:0.061785713,((Verrucomicrobiae_bacterium_DG1235_uid54739:0.2655961,(Opitutaceae_bacterium_TAV2_uid54579:0.18686534,Opitutus_terrae_PB90_1_uid58965:0.12809843)100:0.14250547)100:0.07138251,Coraliomargarita_akajimensis_DSM_45221_uid47079:0.29697895)100:0.23281431)97:0.05703747,(Victivallis_vadensis_ATCC_BAA_548_uid54305:0.3601404,Lentisphaera_araneosa_HTCC2155_uid54167:0.40750694)100:0.15346964)100:0.09803806,((Waddlia_chondrophila_WSU_86_1044_uid49531:0.18934166,(Parachlamydia_acanthamoebae_Hall_s_coccus_uid42977:0.16985913,Candidatus_Protochlamydia_amoebophila_UWE25_uid58079:0.14727162)100:0.05631601)100:0.115836754,((Chlamydophila_pneumoniae_J138_uid57829:0.09508057,Chlamydophila_abortus_S26_3_uid57963:0.06682016)99:0.03798999,Chlamydia_trachomatis_A_HAR_13_uid58333:0.088603415)100:0.28703034)100:0.32625166)92:0.067404576,(((Rhodopirellula_baltica_SH_1_uid61589:0.28835464,(Blastopirellula_marina_DSM_3645_uid54189:0.2054524,Pirellula_staleyi_DSM_6068_uid43209:0.23006023)100:0.07509962)100:0.13837127,(Planctomyces_maris_DSM_8797_uid54323:0.30202985,(Planctomyces_brasiliensis_DSM_5305_uid60583:0.23620643,Planctomyces_limnophilus_DSM_3776_uid48643:0.25477132)55:0.04919479)100:0.12529998)97:0.06336321,(Gemmata_obscuriglobus_UQM_2246_uid54931:0.44874254,Isosphaera_pallida_ATCC_43644_uid62207:0.30992204)84:0.075056225)100:0.3159184)70:0.03595181,((uncultured_Termite_group_1_bacterium_phylotype_Rs_D17_uid59059:0.4373701,Elusimicrobium_minutum_Pei191_uid58949:0.50514966)100:0.20798513,((((Candidatus_Cloacamonas_acidaminovorans_uid62959:0.566846,(Gemmatimonas_aurantiaca_T_27_uid58813:0.46090862,Fibrobacter_succinogenes_S85_uid41169:0.52596533)79:0.057664227)61:0.04173025,(Caldithrix_abyssi_LF13_DSM_13497_2503538004:0.31655717,((Chloroherpeton_thalassium_ATCC_35110_uid59187:0.17332198,((Chlorobaculum_parvum_NCIB_8327_uid59185:0.08691794,(Chlorobium_chlorochromatii_CaD3_uid58375:0.10138575,(Chlorobium_phaeovibrioides_DSM_265_uid58129:0.089942254,Chlorobium_limicola_DSM_245_uid58127:0.06761344)58:0.016363632)100:0.037129197)98:0.029786972,(Chlorobium_phaeobacteroides_BS1_uid58131:0.09149823,Prosthecochloris_aestuarii_DSM_271_uid58151:0.07074229)100:0.042083323)100:0.13451011)100:0.24540785,((Salinibacter_ruber_M8_uid47323:0.31148148,Rhodothermus_marinus_DSM_4252_uid41729:0.16788675)100:0.15949112,((((Niastella_koreensis_GR20_10_DSM_17620_2502422314:0.1020803,Niabella_soli_JS13_8_DSM_19437_2504136010:0.1181021)100:0.05961217,Chitinophaga_pinensis_UQM_2034_DSM_2588_644736340:0.10544574)100:0.14811775,Haliscomenobacter_hydrossis_O_DSM_1100_2503128000:0.28396896)100:0.06473638,((((Marivirga_tractuosa_DSM_4126_uid60837:0.16834164,(Cyclobacterium_marinum_DSM_745_2503508008:0.072514795,(Belliella_baltica_BA134_DSM_15883_2503423015_faa:0.045995377,Aquiflexum_balticum_BA160_DSM_16537_2503044013:0.041560296)100:0.035185758)100:0.09308274)84:0.034161057,((Microscilla_marina_ATCC_23134_uid54163:0.1907561,((Emticicia_oligotrophica_GPTSA100_15_DSM_17448_2503982028:0.1096609,Leadbetterella_byssophila_4M15_DSM_17132_2503538002:0.12746935)100:0.079067685,(Flectobacillus_major_DSM_103_2504756051:0.13323396,(Spirosoma_linguale_DSM_74_uid43413:0.12568817,(Dyadobacter_fermentans_DSM_18053_uid59049:0.1071676,Runella_slithyformis_LSU4_DSM_19594_2503128005:0.1189035)74:0.029947616)66:0.023292797)58:0.018083822)100:0.054527253)17:0.017240115,(Cytophaga_hutchinsonii_ATCC_33406_uid57651:0.17874284,(Hymenobacter_roseosalivarius_AA_718_DSM_11622_2502422321:0.12793723,Pontibacter_actiniarum_KMM_6156_DSM_19842_2502545039:0.094239585)100:0.066986315)57:0.029772704)23:0.017148744)76:0.029803364,(Candidatus_Amoebophilus_asiaticus_5a2_uid58963:0.31460756,Flexibacter_litoralis_Fx_l1_DSM_6794_2503538018:0.25498646)73:0.038188227)100:0.067585975,((((Rikenella_microfusus_Q_1_DSM_15922_2503538013:0.10355089,(Alistipes_putredinis_DSM_17216_uid54803:0.031136611,Alistipes_finegoldii_AHN_2437_DSM_17242_2502171163_faa:0.03818819)100:0.10473661)100:0.111452065,(Odoribacter_splanchnicus_DSM_20712_uid63397:0.16999692,((Cytophaga_fermentans_IAM_14302_DSM_9555_2503423016:0.10977382,Alkaliflexus_imshenetskii_Z_7010_DSM_15055_2505119008:0.11178452)100:0.057396736,((Bacteroidetes_oral_taxon_274_F0058_uid49703:0.18417856,Paludibacter_propionicigenes_WB4_uid60725:0.10293255)98:0.029210737,((Barnesiella_viscericola_C46_DSM_18177_2503508005:0.09299533,(Candidatus_Azobacteroides_pseudotrichonymphae_genomovar_CFP2_uid59163:0.23500462,(Porphyromonas_gingivalis_W83_uid57641:0.08415439,(Porphyromonas_asaccharolytica_VPI_4198_DSM_20707_2503508001:0.15211965,Porphyromonas_endodontalis_ATCC_35406_uid55449:0.11450423)100:0.056153648)100:0.04983963)98:0.026137542)70:0.014853227,((Prevotella_tannerae_ATCC_51259_uid55769:0.13863869,(Prevotella_marshii_DSM_16973_uid51709:0.05577331,(Prevotella_timonensis_CRIS_5C_B1_uid42971:0.06671897,(Prevotella_oris_F0302_uid55989:0.052088458,((Prevotella_bergensis_DSM_17361_uid55893:0.078198195,(Prevotella_dentalis_ES_2772_DSM_3688_2503904001:0.3611923,Prevotella_multisaccharivorax_PPPA20_DSM_17128_2503754046_faa:0.056901105)24:0.017855668)29:0.025398212,(Prevotella_amnii_CRIS_21A_A_uid52821:0.022125257,Prevotella_bivia_653C_DSM_20514_2503423010_faa:0.016234271)100:0.05616087)23:0.013979458)29:0.026729396)28:0.019286832)30:0.07732524)30:0.04528488,((Bacteroides_coprosuis_PC_139_DSM_18011_2502171165:0.12527901,Bacteroides_helcogenes_P_36_108_DSM_20613_2503538016_faa:0.04587604)89:0.01991921,Bacteroides_salanitronis_DSM_18170_uid63269:0.056117203)92:0.028421571)30:0.05418167)30:0.025608106)30:0.07002107)29:0.026320456)29:0.03426605)30:0.06966609,(Fluviicola_taffensis_RW262_DSM_16823_2503707007:0.2394337,(((Capnocytophaga_ochracea_VPI_2845_DSM_7271_644736338_faa:0.055597045,Capnocytophaga_gingivalis_ATCC_33624_uid55451:0.06537615)100:0.057024855,((Flavobacterium_psychrophilum_JIP02_86_uid61627:0.088310964,Myroides_odoratus_DSM_2801_2504557019:0.06786814)100:0.05431424,((Flavobacteria_bacterium_MS024_2A_uid55009:0.1460188,((Robiginitalea_biformata_HTCC2501_uid58285:0.06389734,Muricauda_ruestringensis_B1_DSM_13258_2503538022_faa:0.05454964)98:0.02008922,(Cellulophaga_lytica_LIM_21_DSM_7489_2504136007_faa:0.0562544,(Cellulophaga_algicola_IC166_DSM_14237_2503904003_faa:0.06402867,Flavobacteria_bacterium_MS024_3C_uid55011:0.06893991)67:0.01566581)99:0.016020803)100:0.02580067)76:0.01967525,((Polaribacter_irgensii_23_P_uid54179:0.14462145,Flavobacteriales_bacterium_ALC_1_uid54679:0.069331706)40:0.02760481,((Aequorivita_sublithincola_QSSC9_3_DSM_14238_2502894010:0.0843468,Flavobacteria_bacterium_BBFL7_uid54263:0.11780985)41:0.01750857,((Dokdonia_donghaensis_MED134_uid54209:0.07069454,Leeuwenhoekiella_blandensis_MED217_uid54243:0.06802906)100:0.03219564,((Croceibacter_atlanticus_HTCC2559_uid49661:0.07381116,Psychroflexus_torquis_ATCC_700755_uid54205:0.15012449)82:0.021962699,(Gramella_forsetii_KT0803_uid58881:0.062094204,Gillisia_limnaea_R_8282_DSM_15749_2503423009_faa:0.06037533)90:0.019426595)88:0.022136759)61:0.015473256)45:0.009968759)37:0.01774984)68:0.026920045)69:0.026602818)100:0.06468672,(((Candidatus_Sulcia_muelleri_SMDSEM_uid59393:0.16288935,(Candidatus_Sulcia_muelleri_CARI_uid52535:0.081213064,Candidatus_Sulcia_muelleri_Hc_Homalodisca_coagulata_uid54367:0.2784056)96:0.03997504)100:0.25224236,(Blattabacterium_Periplaneta_americana_BPLAN_uid41287:0.1015044,Blattabacterium_Blattella_germanica_Bge_uid41533:0.11230939)100:0.19599251)100:0.22186148,((Riemerella_anatipestifer_A350_72_DSM_15868_2503538031_faa:0.041974325,Flavobacteriaceae_bacterium_3519_10_uid59413:0.07899215)100:0.1117625,(Weeksella_virosa_9751_DSM_16922_2503754024_faa:0.12416815,Ornithobacterium_rhinotracheale_DSM_15997_2503423013:0.12484604)96:0.03399851)99:0.029840754)40:0.032853827)100:0.09211152)90:0.036245205)30:0.042757865,(Solitalea_canadensis_USAM_9D_DSM_3403_2503982010:0.11064174,(Pedobacter_saltans_DSM_12145_uid61349:0.078864075,(Sphingobacterium_spiritivorum_ATCC_33300_uid55527:0.09048819,(Mucilaginibacter_paludis_DSM_18603_uid60581:0.07053434,Pedobacter_heparinus_DSM_2366_uid59111:0.08134581)44:0.017951112)60:0.016310586)97:0.028649436)100:0.09526196)30:0.04072175)12:0.042205736)30:0.16454907)26:0.0454273)30:0.056231182)30:0.08038488)28:0.05383942,((Brachyspira_murdochii_DSM_12563_uid48819:0.5341985,((Borrelia_turicatae_91E135_uid58311:0.08041448,Borrelia_spielmanii_A14S_uid55069:0.093882635)100:0.34608433,((((((Treponema_vincentii_ATCC_35580_uid55865:0.089500174,(Treponema_phagedenis_F0421_uid62291:0.07056104,Treponema_pallidum_Nichols_uid57585:0.24570736)99:0.03317107)92:0.027903847,Treponema_denticola_ATCC_35405_uid57583:0.11175254)100:0.08335558,(Treponema_brennaborense_DD5_3_DSM_12168_2503707000:0.09022109,(Treponema_succinifaciens_DSM_2489_2503423008:0.10545148,Treponema_saccharophilum_PB_DSM_2985_2503707002:0.099338815)100:0.07277779)100:0.05995814)100:0.05559503,Spirochaeta_caldaria_H1_DSM_7334_2502957039:0.13850793)100:0.110008664,(Spirochaeta_africana_Z_7692_DSM_8902_2503692004:0.25977018,((Spirochaeta_coccoides_SPN1_DSM_17374_2503904012:0.1132847,Spirochaeta_Buddy_uid63633:0.12897116)100:0.13266194,Spirochaeta_smaragdinae_DSM_11293_uid51369:0.18131515)90:0.05297905)68:0.038223464)89:0.051643115,Spirochaeta_thermophila_DSM_6578_2503423005:0.2576502)80:0.03857535)100:0.20317718)83:0.051300965,((Leptospira_biflexa_serovar_Patoc_Patoc_1_Ames_uid58511:0.18510999,Leptospira_interrogans_serovar_Lai_56601_uid57881:0.16047493)100:0.16973081,Leptonema_illini_3055_DSM_21528_2503982033:0.3435001)100:0.24649747)99:0.07934926)27:0.034928314,((((((Thermodesulfovibrio_yellowstonii_DSM_11347_uid59257:0.3532429,(Candidatus_Nitrospira_defluvii_uid51175:0.25656483,Candidatus_Poribacteria_WGA_A3_uid43489:0.2538566)100:0.2102393)98:0.067382075,(Candidatus_Solibacter_usitatus_Ellin6076_uid58139:0.28176427,(Candidatus_Koribacter_versatilis_Ellin345_uid58479:0.15011758,(Acidobacterium_capsulatum_ATCC_51196_uid59127:0.074181795,(Acidobacterium_MP5ACTX9_uid50551:0.10246643,Terriglobus_saanensis_SP1PR4_uid53251:0.103351906)100:0.06726067)100:0.093430646)100:0.13942313)100:0.22114354)88:0.04955119,((((Thermodesulfatator_indicus_CIR29812_DSM_15286_2502082110:0.13404892,Thermodesulfobacterium_commune_DSM_2178:0.24144484)100:0.1866183,((Desulfomicrobium_baculatum_X_DSM_4028_644736350:0.22017625,(Desulfonatronospira_thiodismutans_ASO3_1_uid55423:0.22877398,Desulfohalobium_retbaense_HR100_DSM_5692_644736349:0.20976938)82:0.0497053)99:0.04516093,(Desulfovibrio_fructosovorans_JJ_uid51537:0.20042545,((Desulfovibrio_salexigens_DSM_2638_uid59223:0.12932198,Desulfovibrio_ND132_uid63159:0.16369487)100:0.06947,(Desulfovibrio_desulfuricans_G20_uid57941:0.120088734,(Desulfovibrio_vulgaris_Miyazaki_F_uid59089:0.081411436,(Lawsonia_intracellularis_PHE_MN1_00_uid61575:0.1958369,Desulfovibrio_desulfuricans_ATCC_27774_uid59213:0.11864257)100:0.04046761)100:0.039123658)100:0.08205269)69:0.026086643)97:0.037798658)100:0.21101962)100:0.060174394,(((((Desulfotalea_psychrophila_LSv54_uid58153:0.20481509,Desulfobulbus_propionicus_DSM_2032_uid62265:0.20544744)100:0.07205777,(Desulfurivibrio_alkaliphilus_AHT2_uid49487:0.08063642,delta_proteobacterium_MLMS_1_uid54339:0.10102704)100:0.14742371)100:0.16043884,Desulfarculus_baarsii_2st14_DSM_2075_648028023:0.320404)95:0.048687905,(((Desulfobacca_acetoxidans_DSM_11109_2503538012:0.27127227,Syntrophobacter_fumaroxidans_MPOB_uid58177:0.26882157)99:0.058472574,(Syntrophus_aciditrophicus_SB_uid58539:0.33942834,delta_proteobacterium_NaphS2_uid50675:0.29234362)64:0.042881712)75:0.029491777,((Desulfobacterium_autotrophicum_HRM2_uid59061:0.27153772,Desulfococcus_oleovorans_Hxd3_uid58777:0.24419084)93:0.05289113,Desulfatibacillum_alkenivorans_AK_01_uid58913:0.21311669)100:0.118255146)39:0.022791345)95:0.03391769,Desulfomonile_tiedjei_DCB_1_DSM_6799_2502545002:0.38016635)100:0.06853623)58:0.04186768,((Bdellovibrio_bacteriovorus_HD100_uid61595:0.5399457,(((Haliangium_ochraceum_SMP_2_DSM_14365_646311933:0.32285705,Plesiocystis_pacifica_SIR_1_uid54707:0.42613402)100:0.08604712,Sorangium_cellulosum_So_ce_56_uid61629:0.37332177)100:0.060159378,(Anaeromyxobacter_K_uid58953:0.20985399,Myxococcus_xanthus_DK_1622_uid58003:0.217044)100:0.15489648)100:0.06847733)76:0.032200396,((Desulfuromonas_acetoxidans_DSM_684_uid54145:0.1559985,Pelobacter_carbinolicus_DSM_2380_uid58241:0.12882338)100:0.099696144,((Pelobacter_propionicus_DSM_2379_uid58255:0.10132631,Geobacter_lovleyi_SZ_uid58713:0.10100265)100:0.05693255,(Geobacter_sulfurreducens_PCA_uid57743:0.09304007,(Geobacter_bemidjiensis_Bem_uid58749:0.09856325,Geobacter_FRC_32_uid58543:0.07020283)100:0.042630002)100:0.033458058)100:0.118349925)100:0.121388115)48:0.03131908)81:0.04016017)44:0.032019,((Desulfurispirillum_indicum_S5_uid45897:0.1375393,Chrysiogenes_arsenatis_DSM_11915:0.16377884)100:0.23568906,(((Geovibrio_thiophilus:0.1656387,Denitrovibrio_acetiphilus_N2460_DSM_12809_646564527:0.17887047)100:0.100436606,(Calditerrivibrio_nitroreducens_DSM_19672_uid60821:0.18138894,Flexistipes_sinusarabici_MAS10_DSM_4947_2502790008:0.2119862)43:0.027493648)44:0.028862348,Deferribacter_desulfuricans_SSM1_uid46653:0.13661313)100:0.22642148)100:0.08448194)20:0.02420698,((Hippea_maritima_MH2_DSM_10411_2503128001:0.42906472,(Nautilia_profundicola_AmH_uid59345:0.18991557,(Nitratiruptor_SB155_2_uid58861:0.12126644,((((Sulfurimonas_autotrophica_OK10_DSM_16294_648028058:0.13502865,Sulfuricurvum_kujiense_DSM_16994_uid60789:0.15116484)100:0.09888088,(Arcobacter_butzleri_RM4018_uid58557:0.07248946,Arcobacter_nitrofigilis_DSM_7299_646564506:0.086771116)100:0.16127205)84:0.03502673,(Nitratifractor_salsuginis_E9I37_1_DSM_16511_2503538035:0.09389079,Sulfurovum_NBC37_1_uid58863:0.09750642)100:0.10533057)95:0.04069992,((Sulfurospirillum_deleyianum_DSM_6946_uid41861:0.14254245,(Campylobacter_upsaliensis_RM3195_uid54143:0.11536494,((Campylobacter_gracilis_RM3268_uid55421:0.089004725,Campylobacter_hominis_ATCC_BAA_381_uid58981:0.098094165)100:0.052539337,(Campylobacter_fetus_82_40_uid58545:0.08241506,(Campylobacter_rectus_RM3267_uid55417:0.07633712,Campylobacter_concisus_13826_uid58667:0.06100345)100:0.04432307)44:0.017611839)87:0.026177365)100:0.081383675)100:0.067019075,((Wolinella_succinogenes_DSM_1740_uid61591:0.09933961,Helicobacter_canadensis_MIT_98_5491_uid55289:0.10754703)86:0.024967484,((Helicobacter_bilis_ATCC_43879_uid55617:0.1590075,Helicobacter_hepaticus_ATCC_51449_uid57737:0.09668415)84:0.021946568,(Helicobacter_mustelae_12198_uid46647:0.10418377,(Helicobacter_pylori_J99_uid57789:0.10835659,(Helicobacter_felis_ATCC_49179_uid61409:0.06887141,Helicobacter_suis_HS1_uid62531:0.08101625)100:0.09878465)100:0.0832309)85:0.026016116)100:0.0571713)100:0.10988296)81:0.032244705)100:0.046044327)100:0.06666628)100:0.32449675)100:0.11595336,(((Magnetococcus_MC_1_uid57833:0.3457598,((((Candidatus_Puniceispirillum_marinum_IMCC1322_uid47081:0.24488035,alpha_proteobacterium_BAL199_uid54661:0.14784688)100:0.06700269,((Roseomonas_cervicalis_ATCC_49957_uid49155:0.12944873,((Granulibacter_bethesdensis_CGDNIH1_uid58661:0.079270996,(Gluconacetobacter_diazotrophicus_PAl_5_uid59075:0.04877267,(Acetobacter_pomorum_DM001_uid65823:0.07834019,Gluconobacter_oxydans_621H_uid58239:0.086678535)53:0.018631896)100:0.05647556)97:0.03409648,Acidiphilium_cryptum_JF_5_uid58447:0.12420797)99:0.038478293)100:0.15293077,((Rhodospirillum_rubrum_ATCC_11170_uid57655:0.1805763,Magnetospirillum_magneticum_AMB_1_uid58527:0.12847285)100:0.056311347,(Rhodospirillum_centenum_SW_uid58805:0.122817755,Azospirillum_B510_uid46085:0.09224538)100:0.06310764)64:0.021918561)90:0.02484568)100:0.043232474,((Zymomonas_mobilis_ATCC_10988_uid55403:0.124528326,((Erythrobacter_NAP1_uid54197:0.13031153,Novosphingobium_nitrogenifigens_DSM_19370_uid64475:0.07891097)100:0.03517683,(Sphingobium_japonicum_UT26S_uid47077:0.08205471,Sphingopyxis_alaskensis_RB2256_uid58351:0.09700932)82:0.020781454)100:0.05250345)100:0.21373397,((Parvibaculum_lavamentivorans_DS_1_uid58739:0.1792114,((Hyphomicrobium_denitrificans_ATCC_51888_uid50325:0.21810146,Rhodomicrobium_vannielii_ATCC_17100_uid43247:0.1521575)100:0.05856378,(((Labrenzia_alexandrii_DFL_11_uid54727:0.08197147,Pseudovibrio_JE062_uid54711:0.09113246)100:0.08810279,(((Hoeflea_phototrophica_DFL_43_uid54683:0.08751908,(Rhizobium_etli_CIAT_652_uid59115:0.05379789,(Candidatus_Liberibacter_asiaticus_psy62_uid59227:0.0884283,Candidatus_Liberibacter_solanacearum_CLso_ZC1_uid61245:0.0926478)100:0.36261204)94:0.027699318)100:0.048658073,((Chelativorans_BNC1_uid58069:0.081709966,Mesorhizobium_ciceri_biovar_biserrulae_WSM1271_uid62101:0.08250614)100:0.025406554,Bartonella_bacilliformis_KC583_uid58533:0.1547139)89:0.017569594)78:0.015163557,(Fulvimarina_pelagi_HTCC2506_uid54193:0.10808585,Ahrensia_R2A130_uid51717:0.20148514)67:0.032662034)100:0.060165968)99:0.028436411,((Xanthobacter_autotrophicus_Py2_uid58453:0.12111041,Rhodopseudomonas_palustris_BisB18_uid58443:0.16474004)89:0.025408354,((Methylocella_silvestris_BL2_uid59433:0.09274121,Methylosinus_trichosporium_OB3b_uid49119:0.09754256)100:0.054348763,Methylobacterium_extorquens_AM1_uid57605:0.15770827)99:0.03621188)100:0.05536205)99:0.03157963)91:0.02639777)100:0.037801534,((((Oceanicaulis_alexandrii_HTCC2633_uid54173:0.1189607,Maricaulis_maris_MCS10_uid58689:0.12228459)100:0.07045091,(((Caulobacter_segnis_ATCC_21756_uid41709:0.07652506,Phenylobacterium_zucineum_HLK1_uid58959:0.092770495)100:0.031442083,(Brevundimonas_subvibrioides_ATCC_15264_uid42117:0.13565211,Asticcacaulis_excentricus_CB_48_uid55641:0.11876038)61:0.023264151)100:0.13278726,(Hyphomonas_neptunium_ATCC_15444_uid58433:0.2016118,Hirschia_baltica_ATCC_49814_uid59365:0.16111036)100:0.07101105)85:0.031553645)99:0.04278233,Parvularcula_bermudensis_HTCC2503_uid51641:0.23861152)80:0.03569524,((Rhodobacter_SW2_uid40865:0.09484738,Paracoccus_denitrificans_PD1222_uid58187:0.0741764)100:0.037736684,((Rhodobacterales_bacterium_HTCC2150_uid54623:0.08735728,Rhodobacterales_bacterium_HTCC2255_uid54467:0.1358667)74:0.028565135,(Jannaschia_CCS1_uid58147:0.10559798,((Oceanicola_granulosus_HTCC2516_uid54177:0.08321519,((Ketogulonicigenium_vulgare_Y25_uid59581:0.111585006,Loktanella_vestfoldensis_SKA53_uid54169:0.07792204)33:0.023403315,Octadecabacter_antarcticus_238_uid54699:0.10283561)13:0.015370648)19:0.018791618,((Sulfitobacter_NAS_14_1_uid54259:0.07495471,(Rhodobacterales_bacterium_HTCC2083_uid54195:0.06859463,Roseobacter_MED193_uid54257:0.07444509)61:0.015816234)94:0.01719836,(Roseovarius_TM1035_uid54723:0.0816239,(Oceanicola_batsensis_HTCC2597_uid54175:0.06942811,Citreicella_SE45_uid55957:0.08361302)48:0.017537162)83:0.02023601)67:0.012440478)22:0.01629809)18:0.013268318)65:0.030815229)100:0.18145971)55:0.026609007)97:0.041081645)100:0.04358579)100:0.09793691,((Candidatus_Pelagibacter_HTCC7211_uid54705:0.31696367,alpha_proteobacterium_HIMB114_uid41503:0.26295322)100:0.290323,(((Rickettsia_canadensis_McKiel_uid58159:0.2611915,Orientia_tsutsugamushi_Boryong_uid61621:0.38670868)100:0.20399849,(Neorickettsia_sennetsu_Miyayama_uid57965:0.71701545,(Wolbachia_endosymbiont_of_Drosophila_melanogaster_uid57851:0.29517472,(Ehrlichia_canis_Jake_uid58071:0.17325465,(Anaplasma_phagocytophilum_HZ_uid57951:0.12088665,Anaplasma_marginale_Mississippi_uid55103:0.11650151)100:0.17907222)100:0.13692711)100:0.14925915)100:0.164161)86:0.051844966,(Reclinomonas_americana_AF00726_mito:0.8537317,(Malawimonas_jakobiformis_AF295546_mito:0.87643725,Nephroselmis_olivacea_AF110138_mito:0.36684346)89:0.13257116)99:0.5218676)41:0.038395207)68:0.04859123)70:0.1195749)66:0.062969714,((Acidithiobacillus_caldus_ATCC_51756_uid55945:0.075819924,Acidithiobacillus_ferrooxidans_ATCC_23270_uid57649:0.10609018)100:0.24419339,(((Methylophaga_thiooxidans_DMS010_uid54693:0.19776282,Nitrosococcus_watsoni_C_113_uid50331:0.22595641)100:0.068807945,((((Methylobacter_tundripaludum_SV96_uid53253:0.19987021,Methylococcus_capsulatus_Bath_uid57607:0.19119255)100:0.09619301,(Endoriftia_persephone_Hot96_1_Hot96_2_uid54413:0.17089696,Allochromatium_vinosum_DSM_180_uid46083:0.15650357)100:0.04806945)100:0.04482737,((((Frateuria_aurantia_Kondo_67_DSM_6220_2505313012:0.14744464,Xylella_fastidiosa_M23_uid58809:0.22933127)100:0.17502214,(Dichelobacter_nodosus_VCS1703A_uid57643:0.1375712,Cardiobacterium_hominis_ATCC_15826_uid55949:0.09781669)100:0.2119441)37:0.03280363,(gamma_proteobacterium_HTCC5015_uid54681:0.22597815,((Thioalkalivibrio_HL_EbGR7_uid59179:0.13289429,Thioalkalivibrio_K90mix_uid46181:0.20943694)100:0.06773304,(Thiothrix_nivea_JP2_DSM_05205_2503423019:0.20790121,Halothiobacillus_neapolitanus_c2_uid41317:0.27570924)46:0.042796798)28:0.021786666)32:0.025031423)30:0.021442996,(Nitrococcus_mobilis_Nb_231_uid54185:0.20407036,(Alkalilimnicola_ehrlichii_MLHE_1_uid58467:0.10348341,Halorhodospira_halophila_SL1_uid58473:0.18887211)100:0.054026466)100:0.10709339)48:0.017956411)54:0.022718618,(((Francisella_tularensis_WY96_3418_uid58811:0.3260191,(Legionella_longbeachae_D_4968_uid42207:0.29676428,(Coxiella_burnetii_Dugway_5J108_111_uid58629:0.26366746,Rickettsiella_grylli_uid54407:0.367986)99:0.05804391)81:0.043326795)46:0.03105094,((Kangiella_koreensis_DSM_16069_uid59209:0.18185163,(((Psychromonas_ingrahamii_37_uid58521:0.13000385,Moritella_PE36_uid54201:0.12094458)100:0.044236414,((Shewanella_violacea_DSS12_uid47085:0.13913503,Ferrimonas_balearica_PAT_DSM_9799_648028026:0.088811286)44:0.027175069,((Vibrio_cholerae_MZO_2_uid54587:0.09919544,(Haemophilus_ducreyi_35000HP_uid57625:0.106011726,((Proteus_penneri_ATCC_35198_uid54897:0.06154639,Escherichia_coli_K_12_substr_DH10B_uid58979:0.045599032)85:0.013748785,(Candidatus_Regiella_insecticola_LSR1_uid51727:0.12608853,(Candidatus_Hamiltonella_defensa_5AT_Acyrthosiphon_pisum_uid59289:0.16078658,(Baumannia_cicadellinicola_Hc_Homalodisca_coagulata_uid58111:0.1993501,(((Wigglesworthia_glossinidia_endosymbiont_of_Glossina_brevipalpis_uid57853:0.30982378,Candidatus_Riesia_pediculicola_USDA_uid46841:0.5399154)35:0.06763737,((Candidatus_Blochmannia_vafer_BVAF_uid62083:0.181883,Candidatus_Blochmannia_floridanus_uid57999:0.173392)100:0.09323925,Candidatus_Blochmannia_pennsylvanicus_BPEN_uid58329:0.13516773)100:0.14090206)33:0.052925784,((Buchnera_aphidicola_Bp_Baizongia_pistaciae_uid57827:0.22767885,Buchnera_aphidicola_Cc_Cinara_cedri_uid58579:0.31628725)60:0.053811893,(Buchnera_aphidicola_Sg_Schizaphis_graminum_uid57913:0.09054131,Buchnera_aphidicola_APS_Acyrthosiphon_pisum_uid57805:0.08193404)100:0.09225758)60:0.06776257)43:0.0536631)43:0.059431955)31:0.026685337)42:0.0224845)43:0.033902902)43:0.04220711)40:0.02439345,(Succinatimonas_hippei_YIT_12066_uid62747:0.25744396,(Aeromonas_salmonicida_A449_uid58631:0.071242,Tolumonas_auensis_DSM_9187_uid59395:0.07218615)82:0.025489956)100:0.02954617)41:0.020674065)22:0.022506561)36:0.02103884,((Glaciecola_HTCC2999_uid54867:0.11717631,Idiomarina_loihiensis_L2TR_uid58087:0.12402369)91:0.029947823,(Pseudoalteromonas_haloplanktis_TAC125_uid58431:0.11620113,Colwellia_psychrerythraea_34H_uid57855:0.14476097)84:0.030762669)57:0.017191673)43:0.08116198)43:0.047992777,((gamma_proteobacterium_HdN1_uid51635:0.21959627,(((Enhydrobacter_aerosaccus_SK60_uid55439:0.07790236,(Psychrobacter_cryohalolentis_K5_uid58373:0.10113894,Moraxella_catarrhalis_RH4_uid48809:0.07797107)96:0.031727504)100:0.08519023,Acinetobacter_lwoffii_SH145_uid41587:0.11496)100:0.14280961,Alcanivorax_borkumensis_SK2_uid58169:0.1768174)35:0.02498321)100:0.04976571,((Pseudomonas_syringae_oryzae_1_6_uid55447:0.17932336,Chromohalobacter_salexigens_DSM_3043_uid62921:0.1898063)65:0.035751037,(((marine_gamma_proteobacterium_HTCC2143_uid54265:0.13589823,((gamma_proteobacterium_NOR51_B_uid55445:0.06566183,marine_gamma_proteobacterium_HTCC2080_uid54583:0.09589373)100:0.06440892,(marine_gamma_proteobacterium_HTCC2148_uid55363:0.0641316,gamma_proteobacterium_NOR5_3_uid55443:0.09606837)45:0.018377403)100:0.059647124)100:0.041310564,((Cellvibrio_japonicus_Ueda107_uid59139:0.113345,(Teredinibacter_turnerae_T7901_uid59267:0.07327924,Saccharophagus_degradans_2_40_uid57921:0.07994799)100:0.039930657)100:0.035348028,gamma_proteobacterium_HTCC2207_uid54403:0.18000866)100:0.038052376)100:0.051271904,(((Reinekea_blandensis_MED297_uid54199:0.15488318,Bermanella_marisrubri_uid54229:0.18662095)99:0.0378215,(Neptuniibacter_caesariensis_uid54227:0.12786111,Marinomonas_MWYL1_uid58715:0.16061796)94:0.026292888)96:0.02184946,(Hahella_chejuensis_KCTC_2396_uid58483:0.13761374,Marinobacter_ELB17_uid54619:0.15466863)100:0.056265555)54:0.024319472)56:0.01758238)90:0.021896817)100:0.046203166)43:0.031853918)19:0.021057341,(Candidatus_Vesicomyosocius_okutanii_HA_uid59427:0.38896468,Thiomicrospira_crunogena_XCL_2_uid58183:0.22629806)98:0.096898295)40:0.026021171)14:0.01950394)43:0.05484149,(((beta_proteobacterium_KB13_uid54261:0.14165434,Methylophilales_bacterium_HTCC2181_uid54577:0.123625)100:0.10023354,(Methylobacillus_flagellatus_KT_uid58049:0.061930172,Methylotenera_301_uid49469:0.10197807)100:0.047322094)100:0.057841677,((Nitrosospira_multiformis_ATCC_25196_uid58361:0.09547548,(Nitrosomonas_eutropha_C91_uid58363:0.19675401,Nitrosomonas_AL212_uid55727:0.15059258)99:0.052183006)99:0.078737915,(((Laribacter_hongkongensis_HLHK9_uid59265:0.101458915,((Neisseria_meningitidis_MC58_uid57817:0.046736732,Kingella_oralis_ATCC_51147_uid55763:0.070280544)100:0.11262689,Chromobacterium_violaceum_ATCC_12472_uid58001:0.08010197)73:0.0267)100:0.095180884,(((Dechloromonas_aromatica_RCB_uid58025:0.091677226,Candidatus_Accumulibacter_phosphatis_clade_IIA_UW_1_uid59207:0.13018775)100:0.037644956,Aromatoleum_aromaticum_EbN1_uid58231:0.13391282)99:0.037016835,(Limnobacter_MED105_uid54689:0.20162971,((((Candidatus_Zinderia_insecticola_CARI_uid52459:0.29709503,Oxalobacter_formigenes_OXCC13_uid55625:0.0734386)13:0.0436513,Herminiimonas_arsenicoxydans_uid58291:0.072416894)19:0.058801513,(Polynucleobacter_necessarius_STIR1_uid58967:0.16282953,(Ralstonia_solanacearum_PSI07_uid50539:0.08283477,Burkholderia_cenocepacia_AU_1054_uid58371:0.07981262)75:0.032827288)100:0.029016878)19:0.02943274,(((Achromobacter_piechaudii_ATCC_43553_uid47029:0.080568366,Taylorella_equigenitalis_MCE9_uid62103:0.1197938)100:0.07895543,(Lautropia_mirabilis_ATCC_51599_uid62167:0.17387672,(Sutterella_wadsworthensis_3_1_45B_uid62165:0.13700879,Burkholderiales_bacterium_1_1_47_uid51545:0.11942642)100:0.100706294)54:0.024281688)73:0.021094525,(Thiomonas_intermedia_K12_uid48825:0.13338493,(Leptothrix_cholodnii_SP_6_uid58971:0.10794745,(Polaromonas_naphthalenivorans_CJ2_uid58273:0.08736414,Comamonas_testosteroni_S44_uid50011:0.08825902)100:0.053618908)100:0.04396414)100:0.06827691)44:0.023435818)11:0.022095429)20:0.047084067)20:0.04038732)1:0.020967778,(Thiobacillus_denitrificans_ATCC_25259_uid58189:0.1454826,Gallionella_capsiferriformans_ES_2_uid51505:0.19436443)26:0.026802065)8:0.02437892)17:0.028304234)24:0.14429885)31:0.06315478)31:0.17147835)12:0.029418722,Mariprofundus_ferrooxydans_PV_1_uid54269:0.46765715)31:0.075294435)12:0.036531627)17:0.030809652,(((Sebaldella_termitidis_ATCC_33386_646311952:0.100715995,(((Leptotrichia_hofstadii_F0254_uid55767:0.097759955,Leptotrichia_buccalis_C_1013_b_DSM_1135_644736384_faa:0.007283067)100:0.057603333,Leptotrichia_goodfellowii_LB_57_DSM_19756_2502545042_faa:0.054486915)100:0.03697735,Streptobacillus_moniliformis_DSM_12112_uid41863:0.14671142)95:0.039925937)100:0.12654006,(Ilyobacter_polytropus_CuHBu1_DSM_2926_2503538000:0.10295965,(Fusobacterium_ulcerans_ATCC_49185_uid55615:0.061360892,(Fusobacterium_nucleatum_ATCC_25586_uid57885:0.08851359,Fusobacterium_D12_uid55613:0.071418166)100:0.040604685)100:0.059674412)100:0.123238176)100:0.3135064,(((((Thermodesulfobium_narugense_Na82_DSM_14796_2502894016:0.50891626,Dictyoglomus_turgidum_DSM_6724_uid59177:0.34203553)34:0.072102554,(Coprothermobacter_proteolyticus_DSM_5265_uid59253:0.54200786,(((Thermosipho_melanesiensis_BI429_uid58683:0.13550489,Fervidobacterium_nodosum_Rt17_B1_uid58625:0.17326914)100:0.090360254,(Thermotoga_petrophila_RKU_1_uid58655:0.14029405,(Thermotoga_thermarum_LA3_DSM_5069_2503508007:0.11518207,Thermotoga_lettingae_TMO_uid58419:0.14475638)100:0.11806364)79:0.031114377)100:0.055179004,((Thermotogales_bacterium_mesG1_Ag_4_2_uid52599:0.19781634,Kosmotoga_olearia_TBF_19_5_1_uid59205:0.09777532)100:0.14308222,Petrotoga_mobilis_SJ95_uid58747:0.35671958)89:0.04489807)100:0.21584585)28:0.06377018)33:0.044894747,((((Marinithermus_hydrothermalis_T1_DSM_14884_2503423006:0.07848058,Oceanithermus_profundus_DSM_14977_uid60855:0.13838823)100:0.04011137,(Thermus_thermophilus_HB8_uid58223:0.14700443,(Meiothermus_silvanus_DSM_9946_uid49485:0.09123021,Meiothermus_ruber_DSM_1279_uid46661:0.13329898)100:0.0778214)99:0.036306597)100:0.11900106,(Truepera_radiovictrix_DSM_17093_uid49533:0.27628094,(Deinococcus_peraridilitoris_KR_200_DSM_19664_2504557003:0.0854603,(Deinococcus_maricopensis_LB_34_DSM_21211_2503982045_faa:0.06840737,(Deinococcus_hopiensis_KR_140_DSM_18049_2502422300_faa:0.06269044,(Deinococcus_proteolyticus_MRP_DSM_20540_2503982044_faa:1.0752024E-6,Deinococcus_proteolyticus_MRP_uid63399:1.0752024E-6)100:0.11172773)88:0.04483416)66:0.03143389)100:0.16467434)100:0.09000622)100:0.32504836,(((Sulfurihydrogenibium_yellowstonense_SS_5_uid54637:0.15945916,Persephonella_marina_EX_H1_uid58119:0.12191182)100:0.09984817,(Hydrogenivirga_128_5_R1_1_uid54685:0.10976971,(Aquifex_aeolicus_VF5_uid57765:0.14812472,(Hydrogenobaculum_Y04AAS1_uid58857:0.28894562,(Hydrogenobacter_thermophilus_TK_6_DSM_6534_2502957034:0.12497576,Thermocrinis_albus_HI_11_12_DSM_14484_646564582:0.090348236)100:0.06096147)100:0.0521401)100:0.08686631)100:0.12306555)100:0.16341144,(Thermovibrio_ammonificans_HB_1_uid62095:0.04534391,Desulfurobacterium_thermolithotrophum_BSA_DSM_11699_2503754020_faa:0.047373958)100:0.22599903)100:0.104148515)15:0.039729696)64:0.040369958,(Anaerobaculum_hydrogeniformans_ATCC_BAA_1850_uid55759:0.20151803,(((Cloacibacillus_evryensis_158_DSM_19522_2503423011:0.037487153,Synergistes_jonesii:0.052174754)100:0.1883721,(Thermanaerovibrio_acidaminovorans_DSM_6589_uid41925:0.082914226,Aminomonas_paucivorans_DSM_12260_uid60577:0.08797845)100:0.06865865)100:0.09705371,((Aminobacterium_colombiense_DSM_12261_uid47083:0.18679361,(Dethiosulfovibrio_peptidovorans_SEBR_4207_DSM_11002_643886134:0.17164761,(Pyramidobacter_piscolens_W5455_uid42959:0.1482516,Jonquetella_anthropi_DSM_22815_2505119031:0.17948197)100:0.10510287)100:0.085160196)100:0.0561495,Thermovirga_lienii_Cas60314_DSM_17291_2501025492:0.17673615)50:0.019493233)99:0.04615897)100:0.26932785)37:0.02860246,(((((Rubrobacter_xylanophilus_DSM_9941_uid58057:0.087250546,Rubrobacter_radiotolerans_DSM_5868_2501651217:0.15703955)100:0.30652735,Conexibacter_woesei_DSM_14684_uid43467:0.4050506)100:0.101051785,((((Slackia_exigua_ATCC_700122_uid55993:0.07435809,Slackia_heliotrinireducens_RHS_1_DSM_20476_644736405:0.07332205)100:0.055270065,(Cryptobacterium_curtum_DSM_15641_uid59041:0.12031573,Eggerthella_lenta_DSM_2243_uid59079:0.07582756)99:0.04236397)100:0.09792424,((Collinsella_stercoris_DSM_13279_uid54813:0.094985016,Coriobacterium_glomerans_PW2_DSM_20642_2503538010:0.14405301)100:0.07311152,((Atopobium_vaginae_PB189_T1_4_uid51527:0.120714076,Olsenella_uli_DSM_7084_uid51367:0.060950495)100:0.04357517,Atopobium_parvulum_DSM_20469_uid59195:0.0958987)100:0.08551333)100:0.112108074)100:0.20545043,(Acidimicrobium_ferrooxidans_ICP_DSM_10331_644736322:0.43560895,(Acidothermus_cellulolyticus_11B_uid58501:0.12038673,(((Streptosporangium_roseum_DSM_43021_uid42521:0.08377751,Thermobispora_bispora_R51_DSM_43833_646564581_faa:0.070374146)100:0.054084904,(Nocardiopsis_dassonvillei_DSM_43111_uid49483:0.15489359,Thermomonospora_curvata_DSM_43183_uid41885:0.107080095)90:0.03126408)100:0.04609773,((((Propionibacterium_acnes_J139_uid42957:0.122871794,Propionibacterium_freudenreichii_shermanii_CIRM_BIA1_uid49535:0.15019776)100:0.11658607,(Kribbella_flavida_DSM_17836_uid43465:0.12595934,(Aeromicrobium_marinum_DSM_15272_uid55873:0.13841559,Nocardioidaceae_bacterium_Broad_1_uid64407:0.123300746)100:0.041897558)78:0.020858565)95:0.050560713,(Jiangella_gansuensis_YIM_002_DSM_44835_2504756044:0.14208135,(Kineococcus_radiotolerans_SRS30216_uid58067:0.13499328,((Brachybacterium_faecium_DSM_4810_uid58649:0.1781281,((Janibacter_HTCC2649_uid54213:0.096923545,Intrasporangium_calvum_DSM_43043_uid61729:0.06741242)100:0.03281765,(Dermacoccus_Ellin185_uid59483:0.06892124,Kytococcus_sedentarius_DSM_20547_uid59071:0.13889143)81:0.029253192)91:0.040956903)82:0.024815908,((Beutenbergia_cavernae_DSM_12333_uid59047:0.113024995,(Cellulomonas_flavigena_134_DSM_20109_646564520_faa:0.06290028,(Xylanimonas_cellulosilytica_DSM_15894_uid41935:0.078739904,(Jonesia_denitrificans_55134_DSM_20603_644736376:0.09774715,Sanguibacter_keddieii_ST_74_DSM_10542_646564565_faa:0.056726307)72:0.020839412)61:0.014761824)100:0.033666525)100:0.035649993,(((Scardovia_inopinata_F0304_uid47829:0.092740364,Bifidobacterium_animalis_lactis_AD011_uid58911:0.08890152)100:0.25599673,((Actinomyces_oris_K20_uid63275:0.1253256,(Mobiluncus_mulieris_ATCC_35239_uid52345:0.18426566,(Actinomyces_oral_taxon_180_F0310_uid61455:0.101074696,Actinomyces_coleocanis_DSM_15436_uid55457:0.12581186)100:0.039647505)86:0.024480041)68:0.020208891,(Arcanobacterium_haemolyticum_DSM_20595_uid49489:0.120720536,Actinomyces_oral_taxon_848_F0332_uid55987:0.1075968)100:0.0789373)99:0.034266986)74:0.03182404,((Brevibacterium_mcbrellneri_ATCC_49030_uid48125:0.07547881,Brevibacterium_linens_BL2_uid54109:0.090935275)100:0.085503556,((Tropheryma_whipplei_Twist_uid57705:0.41380048,((Clavibacter_michiganensis_sepedonicus_uid61577:0.08378174,marine_actinobacterium_PHSC20C1_uid54153:0.09598572)100:0.03531525,Microbacterium_testaceum_StLB037_uid62789:0.09436451)99:0.035041355)100:0.07645291,(((Arthrobacter_arilaitensis_Re117_uid53509:0.09774929,Arthrobacter_chlorophenolicus_A6_uid58969:0.0743186)50:0.024912082,Micrococcus_luteus_NCTC_2665_uid59033:0.11064444)85:0.016767116,(Rothia_dentocariosa_M567_uid50557:0.10187952,Kocuria_rhizophila_DC2201_uid59099:0.09263678)100:0.031108309)100:0.041141205)95:0.027138285)98:0.03123034)45:0.018212162)66:0.02151175)51:0.01764534)76:0.035573557)58:0.019172784)44:0.02427547,(((Actinospica_robiniae_GE134769_DSM_44927_2503423014:0.09978924,Catenulispora_acidiphila_ID139908_DSM_44928_644736339:0.10564316)100:0.040416066,(Streptomyces_coelicolor_A3_2_uid57801:0.038860653,Streptomyces_Mg1_uid55043:0.045463104)100:0.0934372)100:0.0429939,((((((Segniliparus_rotundus_DSM_44985_uid49049:0.17136626,(Mycobacterium_leprae_Br4923_uid59293:0.13457705,((Dietzia_cinnamea_P4_uid62173:0.09457906,((Corynebacterium_amycolatum_SK46_uid55411:0.08537493,((Corynebacterium_urealyticum_DSM_7109_uid61639:0.083696246,Corynebacterium_variabile_DSM_44702_uid62003:0.08741042)100:0.029043732,Corynebacterium_kroppenstedtii_DSM_44385_uid59411:0.08486798)78:0.019795027)75:0.01608528,(Corynebacterium_glucuronolyticum_ATCC_51867_uid55397:0.103301875,((Corynebacterium_lipophiloflavum_DSM_44291_uid55469:0.098966815,Corynebacterium_accolens_ATCC_49726_uid52361:0.09553893)100:0.035336975,Corynebacterium_matruchotii_ATCC_14266_uid51885:0.086954415)69:0.018482227)100:0.02890446)100:0.11035523)100:0.05190959,((Rhodococcus_erythropolis_SK121_uid55853:0.07893296,Tsukamurella_paurometabola_DSM_20162_646564587:0.07125808)31:0.014933797,(Gordonia_bronchialis_3410_DSM_43247_646311932_faa:0.02990509,Gordonia_neofelifaecis_NRRL_B_59395_uid64473:0.054981407)100:0.04112454)23:0.009531903)72:0.017386323)83:0.027047608)100:0.0515906,((Pseudonocardia_P1_uid63251:0.11774819,Saccharopolyspora_erythraea_NRRL_2338_uid54491:0.1039459)70:0.023002004,(Saccharomonospora_viridis_P101_DSM_43017_644736404:0.1103625,Actinosynnema_mirum_DSM_43827_uid58951:0.07953356)61:0.019403903)97:0.02082958)100:0.037533168,Nakamurella_multipartita_DSM_44233_uid59221:0.14781274)100:0.032803547,Geodermatophilus_obscurus_G_20_DSM_43160_646311931:0.13730985)64:0.025359523,(Stackebrandtia_nassauensis_DSM_44728_uid46663:0.15689631,Salinispora_tropica_CNB_440_uid58565:0.11841521)100:0.08403391)43:0.015768627,Frankia_CcI3_uid58397:0.18819977)92:0.027392156)72:0.018122243)63:0.027472366)59:0.033763483)100:0.19777934)100:0.12436506)75:0.04571604)100:0.10687508,(((Ktedonobacter_racemifer_DSM_44963_uid49671:0.36187923,(Dehalococcoides_ethenogenes_195_uid57763:0.263838,Dehalogenimonas_lykanthroporepellens_BL_DC_9_uid48131:0.24918473)100:0.25634545)100:0.06990549,(Anaerolinea_thermophila_UNI_1_uid62245:0.48188025,(((Roseiflexus_castenholzii_DSM_13941_uid58287:0.15194632,(Oscillochloris_trichoides_DG6_uid59465:0.11629303,Chloroflexus_aggregans_DSM_9485_uid58621:0.10030423)100:0.085623145)100:0.067620814,Herpetosiphon_aurantiacus_ATCC_23779_uid58599:0.2449004)100:0.12934528,(Thermobaculum_terrenum_YNP1_ATCC_BAA_798_646311962:0.28134423,(Sphaerobacter_thermophilus_4ac11_DSM_20745_646311953:0.14846443,Thermomicrobium_roseum_DSM_5159_uid59341:0.20176814)100:0.13838407)96:0.044556845)93:0.044980433)71:0.047767125)78:0.08137385,(Gloeobacter_violaceus_PCC_7421_uid58011:0.24653542,(Synechococcus_JA_3_3Ab_uid58535:0.22920322,((Porphyra_purpurea_U38804_plastid:0.28291127,(Guillardia_theta_AF041468_plastid:0.27103928,Cryptomonas_paramecium_GQ358203_plastid:0.57941943)100:0.1364565)100:0.2559259,((Synechococcus_PCC_7335_uid54731:0.18657303,(Synechococcus_elongatus_PCC_6301_uid58235:0.109237045,(Synechococcus_RCC307_uid61609:0.0661546,((Paulinella_chromatophora_CP000815_plastid:0.10665186,((Synechococcus_CC9311_uid58123:0.039485555,Synechococcus_CC9902_uid58323:0.0531108)100:0.02137912,(Prochlorococcus_marinus_CCMP1375_uid57995:0.068497255,(Prochlorococcus_marinus_MIT_9515_uid58313:0.14465481,Prochlorococcus_marinus_NATL1A_uid58423:0.07045135)96:0.02082838)100:0.03793655)100:0.02228302)64:0.015671613,Synechococcus_CB0205_uid61893:0.06780508)100:0.040209133)100:0.19479093)100:0.06429831)94:0.021306328,((((Oscillatoria_PCC_6506_uid50611:0.09819251,((Lyngbya_PCC_8106_uid54161:0.09156875,Arthrospira_platensis_Paraca_uid55907:0.0817705)100:0.037334695,Trichodesmium_erythraeum_IMS101_uid57925:0.12808888)66:0.02204244)99:0.035478886,Raphidiopsis_brookii_D9_uid42981:0.1428188)100:0.026207935,(Acaryochloris_marina_MBIC11017_uid58167:0.13571228,(Cyanothece_PCC_7425_uid59435:0.103983566,Thermosynechococcus_elongatus_BP_1_uid57907:0.13364872)95:0.032912828)100:0.041261394)61:0.020732453,((Synechococcus_PCC_7002_uid59137:0.13964833,((Microcystis_aeruginosa_NIES_843_uid59101:0.10769366,Cyanothece_PCC_7822_uid52547:0.09068488)99:0.029679783,(cyanobacterium_UCYN_A_uid43697:0.14908254,Synechocystis_PCC_6803_uid57659:0.11501666)74:0.021121591)88:0.02718003)100:0.054479945,Microcoleus_chthonoplastes_PCC_7420_uid54695:0.11693281)100:0.029138282)99:0.025874093)99:0.03060759)83:0.04723215)83:0.051399283)100:0.2774003)68:0.034974024)47:0.03004913,(((Halothermothrix_orenii_H_168_uid58585:0.14786373,Halanaerobium_praevalens_DSM_2228_2503283011:0.22017786)100:0.09417296,(Acetohalobium_arabaticum_DSM_5501_uid51423:0.16769917,Halobacteroides_halobius_MD_1_DSM_5150_2502957029:0.18636265)100:0.091146596)100:0.13497199,((Symbiobacterium_thermophilum_IAM_14863_uid58165:0.28163508,((Sulfobacillus_thermosulfidooxidans_AT_1_DSM_9293_2504557001:0.12585114,Sulfobacillus_acidophilus_NAL_DSM_10332_2502171164:0.11008951)100:0.20540537,(Thermaerobacter_subterraneus_C21_DSM_13965_2503423007_faa:0.024765175,Thermaerobacter_marianensis_DSM_12885_uid61727:0.019362016)100:0.23120527)98:0.050665278)100:0.066915795,((((Thermoanaerobacter_tengcongensis_MB4_uid57813:0.10890612,Thermoanaerobacterium_xylanolyticum_LX_11_uid63163:0.11923371)100:0.11130734,(Mahella_australiensis_50_1_BON_DSM_15567_2503508009:0.24162205,((Clostridium_botulinum_C_Eklund_uid54841:0.11174969,((Clostridium_acetobutylicum_ATCC_824_uid57677:0.11786414,Clostridium_cellulovorans_743B_uid51503:0.124580175)89:0.025083318,((Clostridium_tetani_E88_uid57683:0.118284784,(Clostridium_kluyveri_DSM_555_uid58885:0.106172375,Clostridium_botulinum_A3_Loch_Maree_uid59149:0.10988201)70:0.019412981)85:0.021220215,(Clostridium_beijerinckii_NCIMB_8052_uid58137:0.10151355,Clostridium_perfringens_ATCC_13124_uid57901:0.09197844)100:0.048539132)63:0.018808672)45:0.020104455)100:0.1548677,((((Clostridium_lentocellum_DSM_5427_uid49117:0.083632685,Epulopiscium_N_t_morphotype_B_uid54871:0.24795789)100:0.10272628,((Coprococcus_eutactus_ATCC_27759_uid54541:0.14994729,(Anaerostipes_3_2_56FAA_uid61867:0.10377998,Eubacterium_hallii_DSM_3353_uid54535:0.10959918)72:0.027263105)95:0.026141496,((Clostridium_phytofermentans_ISDg_uid58519:0.09278132,Abiotrophia_defectiva_ATCC_49176_uid55729:0.17938134)89:0.034551367,(((Eubacterium_ventriosum_ATCC_27560_uid54517:0.124127485,Eubacterium_eligens_ATCC_27750_uid59171:0.11877634)50:0.019184565,((Butyrivibrio_crossotus_DSM_2876_uid55091:0.120367415,(Eubacterium_rectale_ATCC_33656_uid59169:0.09644597,Butyrivibrio_proteoclasticus_B316_uid51489:0.16930546)55:0.020698695)73:0.031226948,Shuttleworthia_satelles_DSM_14600_uid55775:0.18693517)53:0.022300176)24:0.0128548825,(((Clostridium_hylemonae_DSM_15053_uid55299:0.04846882,(Clostridium_D5_uid63427:0.033295624,Lachnospiraceae_bacterium_8_1_57FAA_uid61885:0.08639097)100:0.025811294)100:0.044391222,(Bryantella_formatexigens_DSM_14469_uid54943:0.07801248,(Eubacterium_cellulosolvens_6_uid61055:0.16137382,(Blautia_hansenii_DSM_20583_uid55275:0.05484008,Blautia_hydrogenotrophica_DSM_10507_uid54939:0.06794946)73:0.020835562)72:0.026026664)51:0.017703189)64:0.019537617,(((Oribacterium_sinus_F0268_uid55891:0.057790406,Oribacterium_oral_taxon_078_F0262_uid55773:0.07035526)100:0.17196748,Eubacterium_saburreum_DSM_3986_uid61491:0.1198167)73:0.028291536,(Clostridium_bolteae_ATCC_BAA_613_uid54523:0.060003504,Clostridium_symbiosum_WAL_14673_uid63157:0.056945156)99:0.02082217)75:0.02970099)27:0.012191108)100:0.02858987)50:0.021937676)100:0.10337646)100:0.09572559,(((Clostridium_cellulolyticum_H10_uid58709:0.16659528,Clostridium_thermocellum_DSM_2360_uid55637:0.11000652)98:0.044087093,Clostridiales_genomosp_BVAB3_UPII9_5_uid46219:0.31351572)97:0.05229588,((Ruminococcaceae_bacterium_D16_uid52825:0.076321,Bacteroides_capillosus_ATCC_29799_uid54531:0.07820644)100:0.16369353,(Ethanoligenens_harbinense_YUAN_3_uid46255:0.17776224,(Clostridium_leptum_DSM_753_uid54605:0.13711233,((Clostridium_methylpentosum_DSM_5476_uid55281:0.1293891,(Eubacterium_siraeum_DSM_15702_uid54603:0.16010626,(Ruminococcus_flavefaciens_FD_1_uid55965:0.109876625,Ruminococcus_albus_8_uid47357:0.13039549)100:0.045927856)100:0.041466974)95:0.029735459,((Subdoligranulum_variabile_DSM_15176_uid54539:0.0894575,Faecalibacterium_prausnitzii_A2_165_uid54551:0.10838718)100:0.20294057,Anaerotruncus_colihominis_DSM_17241_uid54807:0.12736037)69:0.033456214)68:0.024907755)70:0.031923708)100:0.0478194)100:0.107770115)55:0.0323967)84:0.029960785,((Anaerofustis_stercorihominis_DSM_17244_uid54805:0.24998507,(Pseudoramibacter_alactolyticus_ATCC_23263_uid61507:0.14354542,Eubacterium_limosum_KIST612_uid59777:0.07819372)100:0.119208574)100:0.088782735,(((Peptoniphilus_duerdenii_ATCC_BAA_1640_uid51739:0.13481577,((Peptoniphilus_oral_taxon_836_F0141_uid50573:0.10552461,Peptoniphilus_harei_ACS_146_V_Sch2b_uid61041:0.103598595)100:0.056415882,(Peptoniphilus_asaccharolyticus_UW_228_DSM_20463_2501025491:0.08697027,Peptoniphilus_oral_taxon_386_F0131_uid49961:0.077956595)100:0.036606617)86:0.026794799)100:0.109246224,(Parvimonas_micra_ATCC_33270_uid54527:0.17677984,(Finegoldia_magna_ATCC_53516_uid59519:0.16324908,(Anaerococcus_hydrogenalis_ACS_025_V_Sch4_uid63589:0.09442701,(Anaerococcus_lactolyticus_ATCC_51172_uid55391:0.08765549,Anaerococcus_prevotii_PC_1_DSM_20548_644736326_faa:0.061702512)100:0.06260265)100:0.20710063)58:0.04672074)100:0.055390693)100:0.11367758,(((Alkaliphilus_metalliredigens_QYMF_uid58171:0.1316452,Alkaliphilus_oremlandii_OhILAs_uid58495:0.10763551)100:0.07506816,((Clostridium_bartlettii_DSM_16795_uid54809:0.09131859,Peptostreptococcus_anaerobius_653_L_uid46195:0.10542089)100:0.08883548,(Clostridium_sticklandii_DSM_519_uid59585:0.08675714,Eubacterium_yurii_margaretiae_ATCC_43715_uid52347:0.17053288)100:0.10051962)100:0.046033397)99:0.038394623,Eubacterium_saphenum_ATCC_49989_uid55765:0.42179587)48:0.02511625)98:0.039925326)98:0.030292083)37:0.018332211)100:0.047400344)34:0.023184458)20:0.0271428,(Caldicellulosiruptor_kronotskyensis_2002_uid60491:0.2186502,Thermosediminibacter_oceani_DSM_16646_uid51421:0.21931416)54:0.040483717)99:0.052275367,(((Dethiobacter_alkaliphilus_AHT_1_uid55401:0.19821529,Natranaerobius_thermophilus_JW_NM_WN_LF_uid59001:0.30737424)96:0.07096222,((Bacillus_tusciae_T2_DSM_2912_646564511:0.15099648,Alicyclobacillus_acidocaldarius_acidocaldarius_104_IA_DSM_446_644736325_faa:0.17166385)100:0.0557644,((Paenibacillus_larvae_B_3650_uid62535:0.06926018,(Paenibacillus_polymyxa_E681_uid53477:0.07219598,Paenibacillus_curdlanolyticus_YK9_uid51723:0.084781595)100:0.039394364)100:0.08326501,(((Bacillus_selenitireducens_MLS10_uid49513:0.14199795,Bacillus_clausii_KSM_K16_uid58237:0.1036718)89:0.030773772,((((Listeria_monocytogenes_FSL_F2_515_uid54421:0.1591692,((Carnobacterium_AT7_uid54673:0.13252716,(Granulicatella_elegans_ATCC_700633_uid40873:0.11181135,((Eremococcus_coleocola_ACS_139_V_Col8_uid61037:0.12393151,Catonella_morbi_ATCC_51271_uid55757:0.0815723)100:0.07064832,(Aerococcus_urinae_ACS_120_V_Col10a_uid64757:0.14248765,Aerococcus_viridans_ATCC_11563_uid48397:0.1138163)100:0.08689369)81:0.022854336)83:0.02814972)90:0.018448532,((Enterococcus_faecalis_CH188_uid55709:0.071091436,(Lactococcus_lactis_cremoris_SK11_uid57983:0.12956484,(Streptococcus_pyogenes_Manfredo_uid57847:0.13337141,Streptococcus_infantis_SK1302_uid59469:0.03248356)100:0.061359502)100:0.08593652)100:0.036338802,((Lactobacillus_ruminis_ATCC_25644_uid55509:0.107344374,((((Leuconostoc_citreum_KM20_uid58481:0.1613453,Weissella_paramesenteroides_ATCC_33313_uid55901:0.10687751)65:0.06726608,(Oenococcus_oeni_ATCC_BAA_1163_uid54405:0.32198915,Lactobacillus_plantarum_JDM1_uid59361:0.11217085)65:0.10436063)52:0.01908169,(Lactobacillus_antri_DSM_16041_uid55491:0.057351667,Lactobacillus_fermentum_IFO_3956_uid58865:0.06421216)100:0.091627605)16:0.019505503,((Lactobacillus_brevis_ATCC_367_uid57989:0.08089393,Lactobacillus_hilgardii_ATCC_8290_uid55501:0.1158045)100:0.041070413,Pediococcus_acidilactici_DSM_20284_uid51711:0.11334805)51:0.021981988)76:0.03792189)91:0.037801385,(Lactobacillus_sakei_23K_uid58281:0.10706871,(Lactobacillus_paracasei_8700_2_uid55295:0.10744581,(Lactobacillus_iners_LactinV_11V1_d_uid59473:0.083365545,(Lactobacillus_delbrueckii_bulgaricus_ATCC_11842_uid58647:0.09226751,Lactobacillus_acidophilus_NCFM_uid57685:0.06893643)100:0.039188117)100:0.16551198)93:0.037475094)100:0.04902035)100:0.076607995)97:0.019986583)100:0.08169157)89:0.03878309,((Gemella_moribillum_M424_uid61881:0.16514803,(Macrococcus_caseolyticus_JCSC5402_uid59003:0.065478794,Staphylococcus_hominis_C80_uid61127:0.109464705)30:0.071300045)30:0.0506231,(((Acholeplasma_laidlawii_PG_8A_uid58901:0.21489769,(Candidatus_Phytoplasma_mali_uid59087:0.27893582,(Candidatus_Phytoplasma_australiense_uid61641:0.11898124,Aster_yellows_witches_broom_phytoplasma_AYWB_uid58297:0.08482707)100:0.13697426)100:0.19401231)100:0.17133299,(((Mesoplasma_florum_L1_uid58055:0.11651274,Mycoplasma_mycoides_SC_PG1_uid58031:0.14151113)100:0.25475454,(((Mycoplasma_gallisepticum_R_low_uid57993:0.23248841,(Mycoplasma_pneumoniae_M129_uid57709:0.10533903,Mycoplasma_genitalium_G37_uid54277:0.13944237)100:0.30971158)100:0.16207515,(Mycoplasma_penetrans_HF_2_uid57729:0.33920577,Ureaplasma_parvum_serovar_6_ATCC_27818_uid54747:0.28890502)99:0.06497961)92:0.21253742,(((((Mycoplasma_agalactiae_PG2_uid61619:0.13111643,Mycoplasma_fermentans_JER_uid53543:0.10702235)100:0.09681643,(Mycoplasma_alligatoris_A21JP2_uid46947:0.11818645,Mycoplasma_synoviae_53_uid58061:0.24902658)100:0.05451951)100:0.09594211,Mycoplasma_pulmonis_UAB_CTIP_uid61569:0.28023794)80:0.03776034,((Mycoplasma_hominis_uid41875:0.112048864,Mycoplasma_arthritidis_158L3_1_uid58005:0.1105524)100:0.20343715,((Mycoplasma_hyopneumoniae_232_uid58205:0.24071893,Mycoplasma_conjunctivae_HRC_581_uid59325:0.12477415)100:0.078894176,Mycoplasma_hyorhinis_HUB_1_uid51695:0.13913003)100:0.13820274)27:0.031430863)71:0.054090455,Mycoplasma_mobile_163K_uid58077:0.2534173)100:0.26055115)10:0.08797713)10:0.13901933,((Clostridium_spiroforme_DSM_1552_uid54607:0.10119953,Catenibacterium_mitsuokai_DSM_15897_uid54829:0.14489627)100:0.121731155,(((Clostridium_HGF2_uid61051:0.11173648,Eubacterium_biforme_DSM_3989_uid55117:0.1966784)100:0.04409719,((Bulleidia_extructa_W1219_uid43197:0.10315517,Solobacterium_moorei_F0204_uid62281:0.079894856)100:0.16527443,Holdemania_filiformis_DSM_12042_uid55297:0.111457214)100:0.04677763)100:0.046589464,Erysipelothrix_rhusiopathiae_ATCC_19414_uid55483:0.22957498)100:0.08190336)98:0.036251646)10:0.066963434)10:0.052944813,Turicibacter_HGF1_uid63587:0.16839424)10:0.077077776)7:0.024132298)6:0.020294383,(((Bacillus_coahuilensis_m4_4_uid54797:0.07408541,(Lysinibacillus_sphaericus_C3_41_uid58945:0.07344647,Planococcus_donghaensis_MPA1U2_uid63099:0.08940755)100:0.049935274)92:0.029673606,(Bacillus_amyloliquefaciens_FZB42_uid58271:0.094042145,(Bacillus_m3_13_uid59767:0.078842014,Bacillus_anthracis_Sterne_uid58091:0.08994981)93:0.020943452)83:0.0156122465)30:0.013824932,(Geobacillus_G11MC16_uid55035:0.09642914,Bacillus_coagulans_36D1_uid54335:0.08300024)76:0.026102116)58:0.018133031)10:0.027599744,(Exiguobacterium_sibiricum_255_15_uid58053:0.1754122,Oceanobacillus_iheyensis_HTE831_uid57867:0.15583713)54:0.030446742)6:0.021282688)10:0.068257146,Brevibacillus_brevis_NBRC_100599_uid59175:0.15662509)10:0.030473148)10:0.07089872)10:0.07052499)8:0.02242323,((Thermosinus_carboxydivorans_Nor1_uid54463:0.09917295,((Selenomonas_artemidis_F0399_uid62283:0.12090523,Selenomonas_sputigena_DSM_20758_2503538014:0.0824631)100:0.110009424,(((Acidaminococcus_D21_uid55871:0.054488044,Acidaminococcus_fermentans_VR4_DSM_20731_646311901_faa:0.034947544)100:0.10327529,Phascolarctobacterium_YIT_12067_uid62745:0.09104625)100:0.09999156,((Dialister_microaerophilus_UPII_345_E_uid61045:0.09340459,Dialister_invisus_DSM_15470_uid55761:0.08316134)100:0.18777938,(Veillonella_parvula_DSM_2008_uid41927:0.13842683,Megasphaera_genomosp_type_1_28L_uid46567:0.17580786)77:0.029367996)100:0.069449306)70:0.027449895)100:0.03621093)100:0.11925885,((((Moorella_thermoacetica_ATCC_39073_uid58051:0.11632236,Thermanaeromonas_toyohensis_ToBE_DSM_14490_2503538017:0.119081385)100:0.0966307,(Syntrophomonas_wolfei_Goettingen_uid58179:0.21307117,Syntrophothermus_lipocalidus_DSM_12680_646564577:0.13080707)100:0.1260032)55:0.028488657,((Heliobacterium_modesticaldum_Ice1_uid58279:0.16225949,(Syntrophobotulus_glycolicus_DSM_8271_uid63343:0.14534888,Desulfitobacterium_hafniense_Y51_uid58605:0.113881946)100:0.10289025)59:0.028937595,Desulfonispora_thiosulfatigenes_GKNTAUT_DSM_11270_2501915963:0.26575032)79:0.028714452)20:0.01640816,(Thermincola_JR_uid48823:0.16103683,(Carboxydothermus_hydrogenoformans_Z_2901_uid57821:0.18139318,((Candidatus_Desulforudis_audaxviator_MP104C_uid59067:0.2153835,Ammonifex_degensii_KC4_uid41053:0.22286528)43:0.06026181,(Desulfotomaculum_reducens_MI_1_uid58277:0.15407403,(Pelotomaculum_thermopropionicum_SI_uid58877:0.11651963,(Desulfotomaculum_acetoxidans_5575_DSM_771_644736351_faa:1.0752024E-6,Desulfotomaculum_acetoxidans_DSM_771_uid59109:1.0752024E-6):0.1742139)100:0.026832955)19:0.029566893)30:0.02149791)32:0.027200483)90:0.025860114)35:0.0282765)98:0.022837128)61:0.031570867)10:0.02350401)10:0.03653179)10:0.053635094)10:0.03346739)9:0.028041875)4:0.03631097)8:0.025352247)5:0.029790755)9:0.03885728)7:0.09191329)9:0.05947603)9:0.19965193)36:0.28153914,(Nanoarchaeum_equitans_Kin4_M_uid58009:0.70020574,(((Cenarchaeum_symbiosum_A_uid61411:0.21454372,Nitrosopumilus_maritimus_SCM1_uid58903:0.15573251)100:0.76318604,(Candidatus_Korarchaeum_cryptofilum_OPF8_uid58601:0.6333788,((Thermofilum_pendens_Hrk_5_uid58563:0.39631724,(((Vulcanisaeta_distributa_DSM_14429_648028062_faa:0.034533437,Vulcanisaeta_moutnovskia_768_28_uid63631:0.04600335)100:0.201483,Caldivirga_maquilingensis_IC_167_uid58711:0.33820227)100:0.08604266,(Pyrobaculum_arsenaticum_DSM_13514_uid58409:0.071537144,Pyrobaculum_islandicum_DSM_4184_uid58635:0.052712884)100:0.24472463)100:0.20522325)100:0.12430441,((Ignisphaera_aggregans_AQ1_S1_DSM_17230_648028035:0.35916066,(Metallosphaera_sedula_DSM_5348_uid58717:0.20846018,(Sulfolobus_islandicus_Y_N_15_51_uid58825:0.16351137,(Sulfolobus_tokodaii_7_uid57807:0.11353712,Sulfolobus_acidocaldarius_DSM_639_uid58379:0.15522242)100:0.07102823)67:0.043037914)100:0.26618728)100:0.059539597,(((Thermosphaera_aggregans_DSM_11486_uid48993:0.12304641,Desulfurococcus_mucosus_07_1_DSM_2162_2503538025:0.14398736)100:0.12639058,Staphylothermus_hellenicus_DSM_12710_uid45893:0.14987814)100:0.15155223,(Ignicoccus_hospitalis_KIN4_I_uid58365:0.35755187,((Acidilobus_saccharovorans_345_15_uid51395:0.3354258,Aeropyrum_pernix_K1_uid57757:0.21829058)100:0.1415411,(Pyrolobus_fumarii_1A_DSM_11204_2503242008:0.12898041,Hyperthermus_butylicus_DSM_5456_uid57755:0.14840738)100:0.089745864)90:0.041391525)38:0.030374786)89:0.037170153)100:0.11038966)100:0.10529257)99:0.076463036)98:0.08198046,((((Aciduliprofundum_boonei_T469_uid43333:0.26982668,((Thermoplasma_volcanium_GSS1_uid57751:0.07709997,Thermoplasma_acidophilum_DSM_1728_uid61573:0.06973047)100:0.17558058,(Picrophilus_torridus_DSM_9790_uid58041:0.12654553,Ferroplasma_acidarmanus_fer1_uid54095:0.23097308)100:0.1371944)100:0.3300953)100:0.20411055,(((Methanocorpusculum_labreanum_Z_uid58785:0.2818901,(Methanospirillum_hungatei_JF_1_uid58181:0.23037285,((Methanofollis_liminatans_GKZPZ_DSM_4140_2503904000:0.22393678,((Methanoplanus_limicola_M3_DSM_02279_2504557002:0.11176329,Methanoplanus_petrolearius_SEBR_4847_DSM_11571_648028040:0.10677278)100:0.117383376,Methanoculleus_marisnigri_JR1_uid58561:0.17554788)88:0.038752586)72:0.036489755,(Candidatus_Methanoregula_boonei_6A8_uid58815:0.16197146,Methanosphaerula_palustris_E1_9c_uid59193:0.16663189)99:0.060212966)58:0.03700017)95:0.05940818)100:0.2081046,((Methanosaeta_thermophila_PT_uid58469:0.316175,(Methanosarcina_acetivorans_C2A_uid57879:0.19291759,(((Methanococcoides_burtonii_DSM_6242_uid58023:0.1368192,Methanohalophilus_mahii_SLP_DSM_5219_646564550:0.15587556)100:0.043118626,Methanomethylovorans_hollandica_DSM_15978_2503423017:0.16348492)70:0.026620343,(Methanosalsum_zhilinae_WeN5_DSM_4017_2502171162:0.14711013,Methanohalobium_evestigatum_Z_7303_uid49857:0.2106676)60:0.02713547)89:0.05071494)100:0.14493375)99:0.052597947,((Halalkalicoccus_jeotgali_B3_uid50305:0.111287095,((((((Haloarcula_marismortui_ATCC_43049_uid57719:0.10011468,Halomicrobium_mukohataei_arg_2_DSM_12286_644736372_faa:0.075174116)89:0.030459382,Halorhabdus_utahensis_DSM_12940_uid59189:0.106322564)100:0.038408786,Natronomonas_pharaonis_DSM_2160_uid58435:0.11501219)86:0.030846242,Halobacterium_NRC_1_uid57769:0.16777651)72:0.028111553,(Halorubrum_lacusprofundi_ATCC_49239_uid58807:0.1357348,(Haloferax_volcanii_DS2_uid46845:0.07746784,(Haloquadratum_walsbyi_DSM_16790_uid58673:0.1284585,Halogeometricum_borinquense_PR3_DSM_11551_2502171181_faa:0.044783853)100:0.030437922)100:0.040606968)97:0.04594853)35:0.016329376,((Natrialba_magadii_ATCC_43099_uid46245:0.043122746,(Haloterrigena_turkmenica_VKM_B_1734_DSM_5511_646311934_faa:0.042782128,Natronococcus_occultus_SP4_DSM_3396_2502957032_faa:0.043021157)66:0.0139847165)100:0.081655875,Haladaptatus_paucihalophilus_DX253_uid62523:0.11328933)35:0.02348833)38:0.042651497)100:0.43868098,(Methanocella_paludicola_SANAE_uid42887:0.1196586,uncultured_methanogenic_archaeon_RC_I_uid61623:0.122283354)100:0.21218348)100:0.083968826)89:0.041924622)100:0.1253367,(Archaeoglobus_profundus_DSM_5631_uid43493:0.10403187,((Ferroglobus_placidus_AEDII12DO_DSM_10642_646564534:0.13264255,Archaeoglobus_veneficus_SNP6_DSM_11195_2503508002:0.1275754)88:0.04144327,Archaeoglobus_fulgidus_DSM_4304_uid57717:0.15031128)66:0.032247454)100:0.26283938)98:0.063539974)88:0.0799123,((Methanopyrus_kandleri_AV19_uid57883:0.33517307,(Methanothermus_fervidus_V24S_DSM_2088_2502422313:0.15510856,(Methanothermobacter_thermautotrophicus_Delta_H_uid57877:0.10309776,((Methanobrevibacter_smithii_DSM_2375_uid54983:0.12397177,Methanobrevibacter_ruminantium_M1_uid45857:0.12868388)100:0.09824538,(Methanobacterium_AL_21_uid63623:0.14089958,Methanosphaera_stadtmanae_DSM_3091_uid58407:0.18533604)87:0.044909053)100:0.06051324)100:0.13324153)100:0.1724413)85:0.05136959,(Methanocaldococcus_infernus_ME_uid48803:0.16930032,((Methanococcus_voltae_A3_uid49529:0.119511716,Methanococcus_vannielii_SB_uid58767:0.11923958)100:0.08376434,Methanococcus_aeolicus_Nankai_3_uid58823:0.14286265)100:0.16003202)100:0.24278519)64:0.042496275)59:0.05509676,(Pyrococcus_horikoshii_OT3_uid57753:0.08420292,(Palaeococcus_ferrophilus_DMJ_DSM_13482_2501025505:0.11096351,Thermococcus_sibiricus_MM_739_uid59399:0.09990263)100:0.048711825)100:0.31276175)74:0.07110499)78:0.16809922)100:0.028375018);
