# Supplementary material for: Phylogeny of Bacterial and Archaeal Genomes Using Conserved Genes: Supertrees and Supermatrices
Source: PLoS One. 2013 Apr 25;8(4):e62510. doi: 10.1371/journal.pone.0062510 (PMC3636077; doi:10.1371/journal.pone.0062510)
Supplement: Datafile S5 — BUCKy tree (Newick format). Primary concordance (“BUCKy”) tree constructed using Bayesian Concordance Analysis of RAxML bootstrap replicates for each of the 24 phylogenetic marker genes. Values at the nodes are concordance factors. This is the same tree as Figure 4 from the main text, shown in the Newick format, suitable for use in most tree-viewing programs. (TXT) [file pone.0062510.s012.txt]

(((((Persephonella_marina_EX_H1_uid58119:1.0,Sulfurihydrogenibium_yellowstonense_SS_5_uid54637:1.0)0.396:1.0,((Aquifex_aeolicus_VF5_uid57765:1.0,(Hydrogenobaculum_Y04AAS1_uid58857:1.0,(Thermocrinis_albus_HI_11_12_DSM_14484_646564582:1.0,Hydrogenobacter_thermophilus_TK_6_DSM_6534_2502957034:1.0)0.557:1.0)0.342:1.0)0.399:1.0,Hydrogenivirga_128_5_R1_1_uid54685:1.0)0.539:1.0)0.516:1.0,(Desulfurobacterium_thermolithotrophum_BSA_DSM_11699_2503754020_faa:1.0,Thermovibrio_ammonificans_HB_1_uid62095:1.0)0.970:1.0)0.287:1.0,((((Nitratiruptor_SB155_2_uid58861:1.0,((((Sulfurospirillum_deleyianum_DSM_6946_uid41861:1.0,(Campylobacter_upsaliensis_RM3195_uid54143:1.0,(((Campylobacter_rectus_RM3267_uid55417:1.0,Campylobacter_concisus_13826_uid58667:1.0)0.422:1.0,Campylobacter_fetus_82_40_uid58545:1.0)0.194:1.0,(Campylobacter_gracilis_RM3268_uid55421:1.0,Campylobacter_hominis_ATCC_BAA_381_uid58981:1.0)0.505:1.0)0.172:1.0)0.568:1.0)0.398:1.0,((Wolinella_succinogenes_DSM_1740_uid61591:1.0,Helicobacter_canadensis_MIT_98_5491_uid55289:1.0)0.337:1.0,(((Helicobacter_pylori_J99_uid57789:1.0,(Helicobacter_suis_HS1_uid62531:1.0,Helicobacter_felis_ATCC_49179_uid61409:1.0)0.864:1.0)0.700:1.0,Helicobacter_mustelae_12198_uid46647:1.0)0.250:1.0,(Helicobacter_bilis_ATCC_43879_uid55617:1.0,Helicobacter_hepaticus_ATCC_51449_uid57737:1.0)0.233:1.0)0.457:1.0)0.703:1.0)0.112:1.0,((Arcobacter_butzleri_RM4018_uid58557:1.0,Arcobacter_nitrofigilis_DSM_7299_646564506:1.0)0.883:1.0,(Sulfurimonas_autotrophica_OK10_DSM_16294_648028058:1.0,Sulfuricurvum_kujiense_DSM_16994_uid60789:1.0)0.652:1.0)0.185:1.0)0.105:1.0,(Nitratifractor_salsuginis_E9I37_1_DSM_16511_2503538035:1.0,Sulfurovum_NBC37_1_uid58863:1.0)0.697:1.0)0.163:1.0)0.308:1.0,Nautilia_profundicola_AmH_uid59345:1.0)0.858:1.0,Hippea_maritima_MH2_DSM_10411_2503128001:1.0)0.121:1.0,((((((((((((((((((Corynebacterium_glucuronolyticum_ATCC_51867_uid55397:1.0,Corynebacterium_matruchotii_ATCC_14266_uid51885:1.0)0.172:1.0,(Corynebacterium_lipophiloflavum_DSM_44291_uid55469:1.0,Corynebacterium_accolens_ATCC_49726_uid52361:1.0)0.324:1.0)0.200:1.0,((Corynebacterium_variabile_DSM_44702_uid62003:1.0,Corynebacterium_urealyticum_DSM_7109_uid61639:1.0)0.256:1.0,Corynebacterium_kroppenstedtii_DSM_44385_uid59411:1.0)0.149:1.0)0.095:1.0,Corynebacterium_amycolatum_SK46_uid55411:1.0)0.684:1.0,Dietzia_cinnamea_P4_uid62173:1.0)0.365:1.0,((Gordonia_neofelifaecis_NRRL_B_59395_uid64473:1.0,Gordonia_bronchialis_3410_DSM_43247_646311932_faa:1.0)0.506:1.0,(Rhodococcus_erythropolis_SK121_uid55853:1.0,Tsukamurella_paurometabola_DSM_20162_646564587:1.0)0.138:1.0)0.047:1.0)0.109:1.0,(Mycobacterium_leprae_Br4923_uid59293:1.0,Segniliparus_rotundus_DSM_44985_uid49049:1.0)0.154:1.0)0.276:1.0,(((Saccharomonospora_viridis_P101_DSM_43017_644736404:1.0,Saccharopolyspora_erythraea_NRRL_2338_uid54491:1.0)0.171:1.0,Actinosynnema_mirum_DSM_43827_uid58951:1.0)0.094:1.0,Pseudonocardia_P1_uid63251:1.0)0.106:1.0)0.133:1.0,Nakamurella_multipartita_DSM_44233_uid59221:1.0)0.136:1.0,Geodermatophilus_obscurus_G_20_DSM_43160_646311931:1.0)0.114:1.0,(Salinispora_tropica_CNB_440_uid58565:1.0,Stackebrandtia_nassauensis_DSM_44728_uid46663:1.0)0.484:1.0)0.051:1.0,(Acidothermus_cellulolyticus_11B_uid58501:1.0,Frankia_CcI3_uid58397:1.0)0.076:1.0)0.009:1.0,(((((((((Arcanobacterium_haemolyticum_DSM_20595_uid49489:1.0,Actinomyces_oral_taxon_848_F0332_uid55987:1.0)0.586:1.0,(((Actinomyces_coleocanis_DSM_15436_uid55457:1.0,Actinomyces_oral_taxon_180_F0310_uid61455:1.0)0.341:1.0,Mobiluncus_mulieris_ATCC_35239_uid52345:1.0)0.110:1.0,Actinomyces_oris_K20_uid63275:1.0)0.083:1.0)0.138:1.0,(Bifidobacterium_animalis_lactis_AD011_uid58911:1.0,Scardovia_inopinata_F0304_uid47829:1.0)0.960:1.0)0.048:1.0,(((Xylanimonas_cellulosilytica_DSM_15894_uid41935:1.0,Cellulomonas_flavigena_134_DSM_20109_646564520_faa:1.0)0.151:1.0,(Sanguibacter_keddieii_ST_74_DSM_10542_646564565_faa:1.0,Jonesia_denitrificans_55134_DSM_20603_644736376:1.0)0.209:1.0)0.125:1.0,Beutenbergia_cavernae_DSM_12333_uid59047:1.0)0.075:1.0)0.012:1.0,(((((Microbacterium_testaceum_StLB037_uid62789:1.0,(Clavibacter_michiganensis_sepedonicus_uid61577:1.0,marine_actinobacterium_PHSC20C1_uid54153:1.0)0.445:1.0)0.463:1.0,Tropheryma_whipplei_Twist_uid57705:1.0)0.346:1.0,((Kocuria_rhizophila_DC2201_uid59099:1.0,Rothia_dentocariosa_M567_uid50557:1.0)0.326:1.0,((Arthrobacter_chlorophenolicus_A6_uid58969:1.0,Arthrobacter_arilaitensis_Re117_uid53509:1.0)0.296:1.0,Micrococcus_luteus_NCTC_2665_uid59033:1.0)0.159:1.0)0.351:1.0)0.104:1.0,(Brevibacterium_mcbrellneri_ATCC_49030_uid48125:1.0,Brevibacterium_linens_BL2_uid54109:1.0)0.671:1.0)0.037:1.0,(((Dermacoccus_Ellin185_uid59483:1.0,Kytococcus_sedentarius_DSM_20547_uid59071:1.0)0.228:1.0,(Janibacter_HTCC2649_uid54213:1.0,Intrasporangium_calvum_DSM_43043_uid61729:1.0)0.360:1.0)0.150:1.0,Brachybacterium_faecium_DSM_4810_uid58649:1.0)0.052:1.0)0.006:1.0)0.041:1.0,Kineococcus_radiotolerans_SRS30216_uid58067:1.0)0.063:1.0,Jiangella_gansuensis_YIM_002_DSM_44835_2504756044:1.0)0.032:1.0,((Propionibacterium_freudenreichii_shermanii_CIRM_BIA1_uid49535:1.0,Propionibacterium_acnes_J139_uid42957:1.0)0.680:1.0,((Aeromicrobium_marinum_DSM_15272_uid55873:1.0,Nocardioidaceae_bacterium_Broad_1_uid64407:1.0)0.271:1.0,Kribbella_flavida_DSM_17836_uid43465:1.0)0.195:1.0)0.171:1.0)0.016:1.0,(((Streptomyces_coelicolor_A3_2_uid57801:1.0,Streptomyces_Mg1_uid55043:1.0)0.806:1.0,(Actinospica_robiniae_GE134769_DSM_44927_2503423014:1.0,Catenulispora_acidiphila_ID139908_DSM_44928_644736339:1.0)0.438:1.0)0.202:1.0,((Streptosporangium_roseum_DSM_43021_uid42521:1.0,Thermobispora_bispora_R51_DSM_43833_646564581_faa:1.0)0.554:1.0,(Thermomonospora_curvata_DSM_43183_uid41885:1.0,Nocardiopsis_dassonvillei_DSM_43111_uid49483:1.0)0.177:1.0)0.217:1.0)0.017:1.0)0.024:1.0)0.427:1.0,Acidimicrobium_ferrooxidans_ICP_DSM_10331_644736322:1.0)0.244:1.0,(((Slackia_exigua_ATCC_700122_uid55993:1.0,Slackia_heliotrinireducens_RHS_1_DSM_20476_644736405:1.0)0.619:1.0,(Eggerthella_lenta_DSM_2243_uid59079:1.0,Cryptobacterium_curtum_DSM_15641_uid59041:1.0)0.485:1.0)0.675:1.0,(((Olsenella_uli_DSM_7084_uid51367:1.0,Atopobium_vaginae_PB189_T1_4_uid51527:1.0)0.511:1.0,Atopobium_parvulum_DSM_20469_uid59195:1.0)0.734:1.0,(Coriobacterium_glomerans_PW2_DSM_20642_2503538010:1.0,Collinsella_stercoris_DSM_13279_uid54813:1.0)0.699:1.0)0.771:1.0)0.811:1.0)0.067:1.0,((Rubrobacter_radiotolerans_DSM_5868_2501651217:1.0,Rubrobacter_xylanophilus_DSM_9941_uid58057:1.0)0.981:1.0,Conexibacter_woesei_DSM_14684_uid43467:1.0)0.318:1.0)0.058:1.0,(candidate_division_TM7_genomosp_GTL1_uid54755:1.0,candidate_division_TM7_single_cell_isolate_TM7c_uid54643:1.0)0.048:1.0)0.001:1.0,(((((((((Oscillatoria_PCC_6506_uid50611:1.0,((Lyngbya_PCC_8106_uid54161:1.0,Arthrospira_platensis_Paraca_uid55907:1.0)0.403:1.0,Trichodesmium_erythraeum_IMS101_uid57925:1.0)0.188:1.0)0.232:1.0,Raphidiopsis_brookii_D9_uid42981:1.0)0.147:1.0,(Acaryochloris_marina_MBIC11017_uid58167:1.0,(Cyanothece_PCC_7425_uid59435:1.0,Thermosynechococcus_elongatus_BP_1_uid57907:1.0)0.255:1.0)0.210:1.0)0.047:1.0,(Microcoleus_chthonoplastes_PCC_7420_uid54695:1.0,(Synechococcus_PCC_7002_uid59137:1.0,((Synechocystis_PCC_6803_uid57659:1.0,cyanobacterium_UCYN_A_uid43697:1.0)0.173:1.0,(Cyanothece_PCC_7822_uid52547:1.0,Microcystis_aeruginosa_NIES_843_uid59101:1.0)0.285:1.0)0.227:1.0)0.384:1.0)0.160:1.0)0.026:1.0,(((((((Prochlorococcus_marinus_MIT_9515_uid58313:1.0,(Prochlorococcus_marinus_CCMP1375_uid57995:1.0,Prochlorococcus_marinus_NATL1A_uid58423:1.0)0.248:1.0)0.307:1.0,(Synechococcus_CC9311_uid58123:1.0,Synechococcus_CC9902_uid58323:1.0)0.310:1.0)0.233:1.0,Paulinella_chromatophora_CP000815_plastid:1.0)0.161:1.0,Synechococcus_CB0205_uid61893:1.0)0.350:1.0,Synechococcus_RCC307_uid61609:1.0)0.917:1.0,Synechococcus_elongatus_PCC_6301_uid58235:1.0)0.432:1.0,Synechococcus_PCC_7335_uid54731:1.0)0.093:1.0)0.141:1.0,(Gloeobacter_violaceus_PCC_7421_uid58011:1.0,Synechococcus_JA_3_3Ab_uid58535:1.0)0.149:1.0)0.228:1.0,((Guillardia_theta_AF041468_plastid:1.0,Cryptomonas_paramecium_GQ358203_plastid:1.0)0.594:1.0,Porphyra_purpurea_U38804_plastid:1.0)0.555:1.0)0.531:1.0,((((((Chloroflexus_aggregans_DSM_9485_uid58621:1.0,Oscillochloris_trichoides_DG6_uid59465:1.0)0.790:1.0,Roseiflexus_castenholzii_DSM_13941_uid58287:1.0)0.573:1.0,Herpetosiphon_aurantiacus_ATCC_23779_uid58599:1.0)0.582:1.0,((Thermomicrobium_roseum_DSM_5159_uid59341:1.0,Sphaerobacter_thermophilus_4ac11_DSM_20745_646311953:1.0)0.721:1.0,Thermobaculum_terrenum_YNP1_ATCC_BAA_798_646311962:1.0)0.234:1.0)0.193:1.0,Anaerolinea_thermophila_UNI_1_uid62245:1.0)0.114:1.0,(Ktedonobacter_racemifer_DSM_44963_uid49671:1.0,(Dehalogenimonas_lykanthroporepellens_BL_DC_9_uid48131:1.0,Dehalococcoides_ethenogenes_195_uid57763:1.0)0.842:1.0)0.152:1.0)0.122:1.0)0.022:1.0,((Dictyoglomus_turgidum_DSM_6724_uid59177:1.0,Thermodesulfobium_narugense_Na82_DSM_14796_2502894016:1.0)0.102:1.0,(Coprothermobacter_proteolyticus_DSM_5265_uid59253:1.0,(((Thermotoga_petrophila_RKU_1_uid58655:1.0,(Thermotoga_thermarum_LA3_DSM_5069_2503508007:1.0,Thermotoga_lettingae_TMO_uid58419:1.0)0.728:1.0)0.247:1.0,(Thermosipho_melanesiensis_BI429_uid58683:1.0,Fervidobacterium_nodosum_Rt17_B1_uid58625:1.0)0.634:1.0)0.377:1.0,((Kosmotoga_olearia_TBF_19_5_1_uid59205:1.0,Thermotogales_bacterium_mesG1_Ag_4_2_uid52599:1.0)0.896:1.0,Petrotoga_mobilis_SJ95_uid58747:1.0)0.349:1.0)0.668:1.0)0.093:1.0)0.006:1.0)0.000:1.0,(((Candidatus_Hodgkinia_cicadicola_Dsem_uid59311:1.0,(((((((((Rhodomicrobium_vannielii_ATCC_17100_uid43247:1.0,Hyphomicrobium_denitrificans_ATCC_51888_uid50325:1.0)0.254:1.0,((Methylobacterium_extorquens_AM1_uid57605:1.0,(Methylocella_silvestris_BL2_uid59433:1.0,Methylosinus_trichosporium_OB3b_uid49119:1.0)0.542:1.0)0.294:1.0,(Xanthobacter_autotrophicus_Py2_uid58453:1.0,Rhodopseudomonas_palustris_BisB18_uid58443:1.0)0.208:1.0)0.256:1.0)0.045:1.0,((Pseudovibrio_JE062_uid54711:1.0,Labrenzia_alexandrii_DFL_11_uid54727:1.0)0.661:1.0,((((Rhizobium_etli_CIAT_652_uid59115:1.0,Hoeflea_phototrophica_DFL_43_uid54683:1.0)0.327:1.0,(Candidatus_Liberibacter_solanacearum_CLso_ZC1_uid61245:1.0,Candidatus_Liberibacter_asiaticus_psy62_uid59227:1.0)0.989:1.0)0.204:1.0,(Bartonella_bacilliformis_KC583_uid58533:1.0,(Chelativorans_BNC1_uid58069:1.0,Mesorhizobium_ciceri_biovar_biserrulae_WSM1271_uid62101:1.0)0.270:1.0)0.154:1.0)0.065:1.0,(Ahrensia_R2A130_uid51717:1.0,Fulvimarina_pelagi_HTCC2506_uid54193:1.0)0.166:1.0)0.213:1.0)0.058:1.0)0.051:1.0,Parvibaculum_lavamentivorans_DS_1_uid58739:1.0)0.061:1.0,((((Brevundimonas_subvibrioides_ATCC_15264_uid42117:1.0,Asticcacaulis_excentricus_CB_48_uid55641:1.0)0.266:1.0,(Caulobacter_segnis_ATCC_21756_uid41709:1.0,Phenylobacterium_zucineum_HLK1_uid58959:1.0)0.386:1.0)0.747:1.0,((Oceanicaulis_alexandrii_HTCC2633_uid54173:1.0,Maricaulis_maris_MCS10_uid58689:1.0)0.532:1.0,(Hirschia_baltica_ATCC_49814_uid59365:1.0,Hyphomonas_neptunium_ATCC_15444_uid58433:1.0)0.418:1.0)0.172:1.0)0.145:1.0,(Parvularcula_bermudensis_HTCC2503_uid51641:1.0,(((((((Oceanicola_batsensis_HTCC2597_uid54175:1.0,Citreicella_SE45_uid55957:1.0)0.109:1.0,Roseovarius_TM1035_uid54723:1.0)0.054:1.0,((Rhodobacterales_bacterium_HTCC2083_uid54195:1.0,Roseobacter_MED193_uid54257:1.0)0.166:1.0,Sulfitobacter_NAS_14_1_uid54259:1.0)0.057:1.0)0.027:1.0,Jannaschia_CCS1_uid58147:1.0)0.013:1.0,((Ketogulonicigenium_vulgare_Y25_uid59581:1.0,Loktanella_vestfoldensis_SKA53_uid54169:1.0)0.179:1.0,(Oceanicola_granulosus_HTCC2516_uid54177:1.0,Octadecabacter_antarcticus_238_uid54699:1.0)0.120:1.0)0.051:1.0)0.050:1.0,(Rhodobacterales_bacterium_HTCC2150_uid54623:1.0,Rhodobacterales_bacterium_HTCC2255_uid54467:1.0)0.167:1.0)0.112:1.0,(Paracoccus_denitrificans_PD1222_uid58187:1.0,Rhodobacter_SW2_uid40865:1.0)0.388:1.0)0.789:1.0)0.110:1.0)0.057:1.0)0.082:1.0,(Zymomonas_mobilis_ATCC_10988_uid55403:1.0,((Sphingobium_japonicum_UT26S_uid47077:1.0,Sphingopyxis_alaskensis_RB2256_uid58351:1.0)0.288:1.0,(Erythrobacter_NAP1_uid54197:1.0,Novosphingobium_nitrogenifigens_DSM_19370_uid64475:1.0)0.417:1.0)0.366:1.0)0.855:1.0)0.087:1.0,((((Magnetospirillum_magneticum_AMB_1_uid58527:1.0,Rhodospirillum_rubrum_ATCC_11170_uid57655:1.0)0.308:1.0,(Rhodospirillum_centenum_SW_uid58805:1.0,Azospirillum_B510_uid46085:1.0)0.476:1.0)0.085:1.0,(Roseomonas_cervicalis_ATCC_49957_uid49155:1.0,(((Gluconobacter_oxydans_621H_uid58239:1.0,(Acetobacter_pomorum_DM001_uid65823:1.0,Gluconacetobacter_diazotrophicus_PAl_5_uid59075:1.0)0.273:1.0)0.517:1.0,Granulibacter_bethesdensis_CGDNIH1_uid58661:1.0)0.352:1.0,Acidiphilium_cryptum_JF_5_uid58447:1.0)0.431:1.0)0.762:1.0)0.077:1.0,(Candidatus_Puniceispirillum_marinum_IMCC1322_uid47081:1.0,alpha_proteobacterium_BAL199_uid54661:1.0)0.349:1.0)0.118:1.0)0.160:1.0,(Candidatus_Pelagibacter_HTCC7211_uid54705:1.0,alpha_proteobacterium_HIMB114_uid41503:1.0)0.765:1.0)0.073:1.0,((Rickettsia_canadensis_McKiel_uid58159:1.0,Orientia_tsutsugamushi_Boryong_uid61621:1.0)0.767:1.0,(Neorickettsia_sennetsu_Miyayama_uid57965:1.0,(((Anaplasma_marginale_Mississippi_uid55103:1.0,Anaplasma_phagocytophilum_HZ_uid57951:1.0)0.902:1.0,Ehrlichia_canis_Jake_uid58071:1.0)0.761:1.0,Wolbachia_endosymbiont_of_Drosophila_melanogaster_uid57851:1.0)0.787:1.0)0.448:1.0)0.210:1.0)0.138:1.0)0.024:1.0,(Mariprofundus_ferrooxydans_PV_1_uid54269:1.0,Magnetococcus_MC_1_uid57833:1.0)0.119:1.0)0.006:1.0,(((((((((((Glaciecola_HTCC2999_uid54867:1.0,Idiomarina_loihiensis_L2TR_uid58087:1.0)0.209:1.0,(Pseudoalteromonas_haloplanktis_TAC125_uid58431:1.0,Colwellia_psychrerythraea_34H_uid57855:1.0)0.135:1.0)0.048:1.0,(Psychromonas_ingrahamii_37_uid58521:1.0,Moritella_PE36_uid54201:1.0)0.172:1.0)0.040:1.0,(Shewanella_violacea_DSS12_uid47085:1.0,Ferrimonas_balearica_PAT_DSM_9799_648028026:1.0)0.102:1.0)0.016:1.0,((Vibrio_cholerae_MZO_2_uid54587:1.0,(Haemophilus_ducreyi_35000HP_uid57625:1.0,((((((Buchnera_aphidicola_APS_Acyrthosiphon_pisum_uid57805:1.0,Buchnera_aphidicola_Sg_Schizaphis_graminum_uid57913:1.0)0.682:1.0,(Buchnera_aphidicola_Bp_Baizongia_pistaciae_uid57827:1.0,Buchnera_aphidicola_Cc_Cinara_cedri_uid58579:1.0)0.185:1.0)0.177:1.0,((Wigglesworthia_glossinidia_endosymbiont_of_Glossina_brevipalpis_uid57853:1.0,((Candidatus_Blochmannia_vafer_BVAF_uid62083:1.0,Candidatus_Blochmannia_floridanus_uid57999:1.0)0.688:1.0,Candidatus_Blochmannia_pennsylvanicus_BPEN_uid58329:1.0)0.769:1.0)0.199:1.0,Candidatus_Riesia_pediculicola_USDA_uid46841:1.0)0.064:1.0)0.099:1.0,Baumannia_cicadellinicola_Hc_Homalodisca_coagulata_uid58111:1.0)0.141:1.0,(Candidatus_Hamiltonella_defensa_5AT_Acyrthosiphon_pisum_uid59289:1.0,Candidatus_Regiella_insecticola_LSR1_uid51727:1.0)0.149:1.0)0.077:1.0,(Escherichia_coli_K_12_substr_DH10B_uid58979:1.0,Proteus_penneri_ATCC_35198_uid54897:1.0)0.258:1.0)0.122:1.0)0.180:1.0)0.075:1.0,((Aeromonas_salmonicida_A449_uid58631:1.0,Tolumonas_auensis_DSM_9187_uid59395:1.0)0.371:1.0,Succinatimonas_hippei_YIT_12066_uid62747:1.0)0.175:1.0)0.008:1.0)0.094:1.0,Kangiella_koreensis_DSM_16069_uid59209:1.0)0.073:1.0,(((((Chromohalobacter_salexigens_DSM_3043_uid62921:1.0,Pseudomonas_syringae_oryzae_1_6_uid55447:1.0)0.039:1.0,((Hahella_chejuensis_KCTC_2396_uid58483:1.0,Marinobacter_ELB17_uid54619:1.0)0.284:1.0,((Bermanella_marisrubri_uid54229:1.0,Reinekea_blandensis_MED297_uid54199:1.0)0.119:1.0,(Neptuniibacter_caesariensis_uid54227:1.0,Marinomonas_MWYL1_uid58715:1.0)0.143:1.0)0.035:1.0)0.011:1.0)0.004:1.0,((((Teredinibacter_turnerae_T7901_uid59267:1.0,Saccharophagus_degradans_2_40_uid57921:1.0)0.402:1.0,Cellvibrio_japonicus_Ueda107_uid59139:1.0)0.288:1.0,gamma_proteobacterium_HTCC2207_uid54403:1.0)0.247:1.0,(((gamma_proteobacterium_NOR5_3_uid55443:1.0,marine_gamma_proteobacterium_HTCC2148_uid55363:1.0)0.291:1.0,(marine_gamma_proteobacterium_HTCC2080_uid54583:1.0,gamma_proteobacterium_NOR51_B_uid55445:1.0)0.682:1.0)0.431:1.0,marine_gamma_proteobacterium_HTCC2143_uid54265:1.0)0.335:1.0)0.177:1.0)0.028:1.0,((Acinetobacter_lwoffii_SH145_uid41587:1.0,(Enhydrobacter_aerosaccus_SK60_uid55439:1.0,(Moraxella_catarrhalis_RH4_uid48809:1.0,Psychrobacter_cryohalolentis_K5_uid58373:1.0)0.417:1.0)0.679:1.0)0.839:1.0,(Alcanivorax_borkumensis_SK2_uid58169:1.0,gamma_proteobacterium_HdN1_uid51635:1.0)0.131:1.0)0.144:1.0)0.071:1.0,Francisella_tularensis_WY96_3418_uid58811:1.0)0.020:1.0)0.005:1.0,((Coxiella_burnetii_Dugway_5J108_111_uid58629:1.0,Rickettsiella_grylli_uid54407:1.0)0.154:1.0,Legionella_longbeachae_D_4968_uid42207:1.0)0.086:1.0)0.012:1.0,(((Methylophaga_thiooxidans_DMS010_uid54693:1.0,Nitrosococcus_watsoni_C_113_uid50331:1.0)0.190:1.0,((Methylococcus_capsulatus_Bath_uid57607:1.0,Methylobacter_tundripaludum_SV96_uid53253:1.0)0.376:1.0,(Allochromatium_vinosum_DSM_180_uid46083:1.0,Endoriftia_persephone_Hot96_1_Hot96_2_uid54413:1.0)0.193:1.0)0.054:1.0)0.009:1.0,(((Xylella_fastidiosa_M23_uid58809:1.0,Frateuria_aurantia_Kondo_67_DSM_6220_2505313012:1.0)0.703:1.0,(Candidatus_Vesicomyosocius_okutanii_HA_uid59427:1.0,Thiomicrospira_crunogena_XCL_2_uid58183:1.0)0.182:1.0)0.013:1.0,((((Thioalkalivibrio_HL_EbGR7_uid59179:1.0,Thioalkalivibrio_K90mix_uid46181:1.0)0.415:1.0,Thiothrix_nivea_JP2_DSM_05205_2503423019:1.0)0.075:1.0,(Halothiobacillus_neapolitanus_c2_uid41317:1.0,gamma_proteobacterium_HTCC5015_uid54681:1.0)0.064:1.0)0.017:1.0,((Nitrococcus_mobilis_Nb_231_uid54185:1.0,(Halorhodospira_halophila_SL1_uid58473:1.0,Alkalilimnicola_ehrlichii_MLHE_1_uid58467:1.0)0.521:1.0)0.475:1.0,(Cardiobacterium_hominis_ATCC_15826_uid55949:1.0,Dichelobacter_nodosus_VCS1703A_uid57643:1.0)0.932:1.0)0.035:1.0)0.001:1.0)0.000:1.0)0.003:1.0)0.026:1.0,(((((Thiobacillus_denitrificans_ATCC_25259_uid58189:1.0,(((Kingella_oralis_ATCC_51147_uid55763:1.0,Neisseria_meningitidis_MC58_uid57817:1.0)0.862:1.0,Chromobacterium_violaceum_ATCC_12472_uid58001:1.0)0.268:1.0,Laribacter_hongkongensis_HLHK9_uid59265:1.0)0.463:1.0)0.090:1.0,(((Limnobacter_MED105_uid54689:1.0,((((Sutterella_wadsworthensis_3_1_45B_uid62165:1.0,Burkholderiales_bacterium_1_1_47_uid51545:1.0)0.693:1.0,(Achromobacter_piechaudii_ATCC_43553_uid47029:1.0,Taylorella_equigenitalis_MCE9_uid62103:1.0)0.625:1.0)0.093:1.0,((Thiomonas_intermedia_K12_uid48825:1.0,((Polaromonas_naphthalenivorans_CJ2_uid58273:1.0,Comamonas_testosteroni_S44_uid50011:1.0)0.643:1.0,Leptothrix_cholodnii_SP_6_uid58971:1.0)0.479:1.0)0.402:1.0,Lautropia_mirabilis_ATCC_51599_uid62167:1.0)0.039:1.0)0.040:1.0,(((Ralstonia_solanacearum_PSI07_uid50539:1.0,Burkholderia_cenocepacia_AU_1054_uid58371:1.0)0.278:1.0,Polynucleobacter_necessarius_STIR1_uid58967:1.0)0.200:1.0,(Oxalobacter_formigenes_OXCC13_uid55625:1.0,Herminiimonas_arsenicoxydans_uid58291:1.0)0.520:1.0)0.070:1.0)0.042:1.0)0.141:1.0,(Aromatoleum_aromaticum_EbN1_uid58231:1.0,(Candidatus_Accumulibacter_phosphatis_clade_IIA_UW_1_uid59207:1.0,Dechloromonas_aromatica_RCB_uid58025:1.0)0.372:1.0)0.219:1.0)0.121:1.0,Gallionella_capsiferriformans_ES_2_uid51505:1.0)0.043:1.0)0.042:1.0,(Nitrosospira_multiformis_ATCC_25196_uid58361:1.0,(Nitrosomonas_AL212_uid55727:1.0,Nitrosomonas_eutropha_C91_uid58363:1.0)0.373:1.0)0.393:1.0)0.072:1.0,((Methylophilales_bacterium_HTCC2181_uid54577:1.0,beta_proteobacterium_KB13_uid54261:1.0)0.718:1.0,(Methylobacillus_flagellatus_KT_uid58049:1.0,Methylotenera_301_uid49469:1.0)0.519:1.0)0.357:1.0)0.312:1.0,(Acidithiobacillus_ferrooxidans_ATCC_23270_uid57649:1.0,Acidithiobacillus_caldus_ATCC_51756_uid55945:1.0)0.969:1.0)0.047:1.0)0.028:1.0,(((Malawimonas_jakobiformis_AF295546_mito:1.0,Reclinomonas_americana_AF00726_mito:1.0)0.134:1.0,Nephroselmis_olivacea_AF110138_mito:1.0)0.075:1.0,(Candidatus_Carsonella_ruddii_uid58773:1.0,Candidatus_Zinderia_insecticola_CARI_uid52459:1.0)0.241:1.0)0.014:1.0)0.001:1.0)0.000:1.0,(((((((((Geobacter_FRC_32_uid58543:1.0,Geobacter_bemidjiensis_Bem_uid58749:1.0)0.477:1.0,Geobacter_sulfurreducens_PCA_uid57743:1.0)0.353:1.0,(Geobacter_lovleyi_SZ_uid58713:1.0,Pelobacter_propionicus_DSM_2379_uid58255:1.0)0.591:1.0)0.719:1.0,(Desulfuromonas_acetoxidans_DSM_684_uid54145:1.0,Pelobacter_carbinolicus_DSM_2380_uid58241:1.0)0.619:1.0)0.404:1.0,Desulfomonile_tiedjei_DCB_1_DSM_6799_2502545002:1.0)0.030:1.0,(((((Syntrophobacter_fumaroxidans_MPOB_uid58177:1.0,Desulfobacca_acetoxidans_DSM_11109_2503538012:1.0)0.128:1.0,(delta_proteobacterium_NaphS2_uid50675:1.0,Syntrophus_aciditrophicus_SB_uid58539:1.0)0.082:1.0)0.037:1.0,(Desulfarculus_baarsii_2st14_DSM_2075_648028023:1.0,((Desulfotalea_psychrophila_LSv54_uid58153:1.0,Desulfobulbus_propionicus_DSM_2032_uid62265:1.0)0.548:1.0,(delta_proteobacterium_MLMS_1_uid54339:1.0,Desulfurivibrio_alkaliphilus_AHT2_uid49487:1.0)0.945:1.0)0.734:1.0)0.070:1.0)0.008:1.0,((Desulfobacterium_autotrophicum_HRM2_uid59061:1.0,Desulfococcus_oleovorans_Hxd3_uid58777:1.0)0.311:1.0,Desulfatibacillum_alkenivorans_AK_01_uid58913:1.0)0.411:1.0)0.011:1.0,((((((Lawsonia_intracellularis_PHE_MN1_00_uid61575:1.0,Desulfovibrio_desulfuricans_ATCC_27774_uid59213:1.0)0.439:1.0,Desulfovibrio_vulgaris_Miyazaki_F_uid59089:1.0)0.371:1.0,Desulfovibrio_desulfuricans_G20_uid57941:1.0)0.539:1.0,(Desulfovibrio_fructosovorans_JJ_uid51537:1.0,(Desulfovibrio_salexigens_DSM_2638_uid59223:1.0,Desulfovibrio_ND132_uid63159:1.0)0.473:1.0)0.133:1.0)0.172:1.0,(Desulfohalobium_retbaense_HR100_DSM_5692_644736349:1.0,(Desulfonatronospira_thiodismutans_ASO3_1_uid55423:1.0,Desulfomicrobium_baculatum_X_DSM_4028_644736350:1.0)0.279:1.0)0.284:1.0)0.705:1.0,(Thermodesulfobacterium_commune_DSM_2178:1.0,Thermodesulfatator_indicus_CIR29812_DSM_15286_2502082110:1.0)0.739:1.0)0.087:1.0)0.005:1.0)0.003:1.0,((((Haliangium_ochraceum_SMP_2_DSM_14365_646311933:1.0,Plesiocystis_pacifica_SIR_1_uid54707:1.0)0.312:1.0,Sorangium_cellulosum_So_ce_56_uid61629:1.0)0.180:1.0,(Anaeromyxobacter_K_uid58953:1.0,Myxococcus_xanthus_DK_1622_uid58003:1.0)0.735:1.0)0.141:1.0,Bdellovibrio_bacteriovorus_HD100_uid61595:1.0)0.014:1.0)0.001:1.0,((Thermodesulfovibrio_yellowstonii_DSM_11347_uid59257:1.0,(Candidatus_Poribacteria_WGA_A3_uid43489:1.0,Candidatus_Nitrospira_defluvii_uid51175:1.0)0.624:1.0)0.091:1.0,(((Acidobacterium_capsulatum_ATCC_51196_uid59127:1.0,(Acidobacterium_MP5ACTX9_uid50551:1.0,Terriglobus_saanensis_SP1PR4_uid53251:1.0)0.676:1.0)0.722:1.0,Candidatus_Koribacter_versatilis_Ellin345_uid58479:1.0)0.747:1.0,Candidatus_Solibacter_usitatus_Ellin6076_uid58139:1.0)0.685:1.0)0.024:1.0)0.000:1.0,((((Calditerrivibrio_nitroreducens_DSM_19672_uid60821:1.0,Deferribacter_desulfuricans_SSM1_uid46653:1.0)0.162:1.0,(Flexistipes_sinusarabici_MAS10_DSM_4947_2502790008:1.0,(Denitrovibrio_acetiphilus_N2460_DSM_12809_646564527:1.0,Geovibrio_thiophilus:1.0)0.491:1.0)0.178:1.0)0.607:1.0,(Chrysiogenes_arsenatis_DSM_11915:1.0,Desulfurispirillum_indicum_S5_uid45897:1.0)0.918:1.0)0.064:1.0,(Elusimicrobium_minutum_Pei191_uid58949:1.0,uncultured_Termite_group_1_bacterium_phylotype_Rs_D17_uid59059:1.0)0.332:1.0)0.005:1.0)0.000:1.0,((((Spirochaeta_thermophila_DSM_6578_2503423005:1.0,((Spirochaeta_africana_Z_7692_DSM_8902_2503692004:1.0,((Spirochaeta_coccoides_SPN1_DSM_17374_2503904012:1.0,Spirochaeta_Buddy_uid63633:1.0)0.848:1.0,Spirochaeta_smaragdinae_DSM_11293_uid51369:1.0)0.304:1.0)0.182:1.0,(((Treponema_brennaborense_DD5_3_DSM_12168_2503707000:1.0,(Treponema_succinifaciens_DSM_2489_2503423008:1.0,Treponema_saccharophilum_PB_DSM_2985_2503707002:1.0)0.674:1.0)0.586:1.0,(((Treponema_pallidum_Nichols_uid57585:1.0,Treponema_phagedenis_F0421_uid62291:1.0)0.310:1.0,Treponema_vincentii_ATCC_35580_uid55865:1.0)0.267:1.0,Treponema_denticola_ATCC_35405_uid57583:1.0)0.631:1.0)0.477:1.0,Spirochaeta_caldaria_H1_DSM_7334_2502957039:1.0)0.634:1.0)0.206:1.0)0.203:1.0,(Borrelia_turicatae_91E135_uid58311:1.0,Borrelia_spielmanii_A14S_uid55069:1.0)0.991:1.0)0.683:1.0,Brachyspira_murdochii_DSM_12563_uid48819:1.0)0.134:1.0,(Leptonema_illini_3055_DSM_21528_2503982033:1.0,(Leptospira_interrogans_serovar_Lai_56601_uid57881:1.0,Leptospira_biflexa_serovar_Patoc_Patoc_1_Ames_uid58511:1.0)0.876:1.0)0.686:1.0)0.084:1.0,(Candidatus_Cloacamonas_acidaminovorans_uid62959:1.0,((Isosphaera_pallida_ATCC_43644_uid62207:1.0,Gemmata_obscuriglobus_UQM_2246_uid54931:1.0)0.282:1.0,((Planctomyces_limnophilus_DSM_3776_uid48643:1.0,(Planctomyces_maris_DSM_8797_uid54323:1.0,Planctomyces_brasiliensis_DSM_5305_uid60583:1.0)0.414:1.0)0.557:1.0,((Pirellula_staleyi_DSM_6068_uid43209:1.0,Blastopirellula_marina_DSM_3645_uid54189:1.0)0.420:1.0,Rhodopirellula_baltica_SH_1_uid61589:1.0)0.692:1.0)0.280:1.0)0.693:1.0)0.030:1.0,((((Thermovirga_lienii_Cas60314_DSM_17291_2501025492:1.0,((Thermanaerovibrio_acidaminovorans_DSM_6589_uid41925:1.0,Aminomonas_paucivorans_DSM_12260_uid60577:1.0)0.643:1.0,(Cloacibacillus_evryensis_158_DSM_19522_2503423011:1.0,Synergistes_jonesii:1.0)0.914:1.0)0.615:1.0)0.107:1.0,(Aminobacterium_colombiense_DSM_12261_uid47083:1.0,(Dethiosulfovibrio_peptidovorans_SEBR_4207_DSM_11002_643886134:1.0,(Jonquetella_anthropi_DSM_22815_2505119031:1.0,Pyramidobacter_piscolens_W5455_uid42959:1.0)0.790:1.0)0.575:1.0)0.326:1.0)0.226:1.0,Anaerobaculum_hydrogeniformans_ATCC_BAA_1850_uid55759:1.0)0.659:1.0,(((Fusobacterium_ulcerans_ATCC_49185_uid55615:1.0,(Fusobacterium_D12_uid55613:1.0,Fusobacterium_nucleatum_ATCC_25586_uid57885:1.0)0.518:1.0)0.613:1.0,Ilyobacter_polytropus_CuHBu1_DSM_2926_2503538000:1.0)0.838:1.0,((Streptobacillus_moniliformis_DSM_12112_uid41863:1.0,((Leptotrichia_buccalis_C_1013_b_DSM_1135_644736384_faa:1.0,Leptotrichia_hofstadii_F0254_uid55767:1.0)0.833:1.0,Leptotrichia_goodfellowii_LB_57_DSM_19756_2502545042_faa:1.0)0.368:1.0)0.417:1.0,Sebaldella_termitidis_ATCC_33386_646311952:1.0)0.816:1.0)0.789:1.0)0.009:1.0,((((((Methylacidiphilum_infernorum_V4_uid59161:1.0,(Chthoniobacter_flavus_Ellin428_uid55037:1.0,(Akkermansia_muciniphila_ATCC_BAA_835_uid58985:1.0,Verrucomicrobium_spinosum_DSM_4136_uid54121:1.0)0.680:1.0)0.531:1.0)0.220:1.0,bacterium_Ellin514_uid54925:1.0)0.180:1.0,(((Opitutus_terrae_PB90_1_uid58965:1.0,Opitutaceae_bacterium_TAV2_uid54579:1.0)0.827:1.0,Verrucomicrobiae_bacterium_DG1235_uid54739:1.0)0.405:1.0,Coraliomargarita_akajimensis_DSM_45221_uid47079:1.0)0.737:1.0)0.163:1.0,(Victivallis_vadensis_ATCC_BAA_548_uid54305:1.0,Lentisphaera_araneosa_HTCC2155_uid54167:1.0)0.563:1.0)0.226:1.0,(((Parachlamydia_acanthamoebae_Hall_s_coccus_uid42977:1.0,Candidatus_Protochlamydia_amoebophila_UWE25_uid58079:1.0)0.452:1.0,Waddlia_chondrophila_WSU_86_1044_uid49531:1.0)0.651:1.0,((Chlamydophila_pneumoniae_J138_uid57829:1.0,Chlamydophila_abortus_S26_3_uid57963:1.0)0.508:1.0,Chlamydia_trachomatis_A_HAR_13_uid58333:1.0)0.971:1.0)0.897:1.0)0.117:1.0,((Caldithrix_abyssi_LF13_DSM_13497_2503538004:1.0,(((Rhodothermus_marinus_DSM_4252_uid41729:1.0,Salinibacter_ruber_M8_uid47323:1.0)0.686:1.0,(Chloroherpeton_thalassium_ATCC_35110_uid59187:1.0,((Chlorobium_phaeobacteroides_BS1_uid58131:1.0,Prosthecochloris_aestuarii_DSM_271_uid58151:1.0)0.467:1.0,(Chlorobaculum_parvum_NCIB_8327_uid59185:1.0,((Chlorobium_limicola_DSM_245_uid58127:1.0,Chlorobium_chlorochromatii_CaD3_uid58375:1.0)0.222:1.0,Chlorobium_phaeovibrioides_DSM_265_uid58129:1.0)0.378:1.0)0.325:1.0)0.826:1.0)0.886:1.0)0.125:1.0,(((Haliscomenobacter_hydrossis_O_DSM_1100_2503128000:1.0,((Niabella_soli_JS13_8_DSM_19437_2504136010:1.0,Niastella_koreensis_GR20_10_DSM_17620_2502422314:1.0)0.560:1.0,Chitinophaga_pinensis_UQM_2034_DSM_2588_644736340:1.0)0.812:1.0)0.330:1.0,(((Odoribacter_splanchnicus_DSM_20712_uid63397:1.0,((Alistipes_finegoldii_AHN_2437_DSM_17242_2502171163_faa:1.0,Alistipes_putredinis_DSM_17216_uid54803:1.0)0.977:1.0,Rikenella_microfusus_Q_1_DSM_15922_2503538013:1.0)0.761:1.0)0.168:1.0,((Cytophaga_fermentans_IAM_14302_DSM_9555_2503423016:1.0,Alkaliflexus_imshenetskii_Z_7010_DSM_15055_2505119008:1.0)0.593:1.0,((((((Prevotella_marshii_DSM_16973_uid51709:1.0,Prevotella_timonensis_CRIS_5C_B1_uid42971:1.0)0.172:1.0,((Prevotella_bergensis_DSM_17361_uid55893:1.0,Prevotella_multisaccharivorax_PPPA20_DSM_17128_2503754046_faa:1.0)0.244:1.0,(Prevotella_oris_F0302_uid55989:1.0,(Prevotella_bivia_653C_DSM_20514_2503423010_faa:1.0,Prevotella_amnii_CRIS_21A_A_uid52821:1.0)0.814:1.0)0.133:1.0)0.108:1.0)0.279:1.0,Prevotella_tannerae_ATCC_51259_uid55769:1.0)0.182:1.0,((Bacteroides_helcogenes_P_36_108_DSM_20613_2503538016_faa:1.0,Bacteroides_coprosuis_PC_139_DSM_18011_2502171165:1.0)0.235:1.0,Bacteroides_salanitronis_DSM_18170_uid63269:1.0)0.196:1.0)0.115:1.0,((((Porphyromonas_asaccharolytica_VPI_4198_DSM_20707_2503508001:1.0,Porphyromonas_endodontalis_ATCC_35406_uid55449:1.0)0.558:1.0,Porphyromonas_gingivalis_W83_uid57641:1.0)0.431:1.0,Candidatus_Azobacteroides_pseudotrichonymphae_genomovar_CFP2_uid59163:1.0)0.159:1.0,Barnesiella_viscericola_C46_DSM_18177_2503508005:1.0)0.070:1.0)0.059:1.0,(Paludibacter_propionicigenes_WB4_uid60725:1.0,Bacteroidetes_oral_taxon_274_F0058_uid49703:1.0)0.210:1.0)0.263:1.0)0.069:1.0)0.159:1.0,(Fluviicola_taffensis_RW262_DSM_16823_2503707007:1.0,((((((((Polaribacter_irgensii_23_P_uid54179:1.0,Flavobacteriales_bacterium_ALC_1_uid54679:1.0)0.148:1.0,Aequorivita_sublithincola_QSSC9_3_DSM_14238_2502894010:1.0)0.025:1.0,(((Psychroflexus_torquis_ATCC_700755_uid54205:1.0,(Gillisia_limnaea_R_8282_DSM_15749_2503423009_faa:1.0,Gramella_forsetii_KT0803_uid58881:1.0)0.239:1.0)0.074:1.0,(Croceibacter_atlanticus_HTCC2559_uid49661:1.0,Flavobacteria_bacterium_BBFL7_uid54263:1.0)0.098:1.0)0.023:1.0,(Leeuwenhoekiella_blandensis_MED217_uid54243:1.0,Dokdonia_donghaensis_MED134_uid54209:1.0)0.258:1.0)0.034:1.0)0.008:1.0,(((Robiginitalea_biformata_HTCC2501_uid58285:1.0,Muricauda_ruestringensis_B1_DSM_13258_2503538022_faa:1.0)0.296:1.0,((Cellulophaga_algicola_IC166_DSM_14237_2503904003_faa:1.0,Flavobacteria_bacterium_MS024_3C_uid55011:1.0)0.199:1.0,Cellulophaga_lytica_LIM_21_DSM_7489_2504136007_faa:1.0)0.131:1.0)0.167:1.0,Flavobacteria_bacterium_MS024_2A_uid55009:1.0)0.051:1.0)0.076:1.0,(Myroides_odoratus_DSM_2801_2504557019:1.0,Flavobacterium_psychrophilum_JIP02_86_uid61627:1.0)0.605:1.0)0.146:1.0,(Capnocytophaga_ochracea_VPI_2845_DSM_7271_644736338_faa:1.0,Capnocytophaga_gingivalis_ATCC_33624_uid55451:1.0)0.613:1.0)0.353:1.0,(Ornithobacterium_rhinotracheale_DSM_15997_2503423013:1.0,(Riemerella_anatipestifer_A350_72_DSM_15868_2503538031_faa:1.0,Flavobacteriaceae_bacterium_3519_10_uid59413:1.0)0.918:1.0)0.342:1.0)0.223:1.0,(((Candidatus_Sulcia_muelleri_Hc_Homalodisca_coagulata_uid54367:1.0,Candidatus_Sulcia_muelleri_CARI_uid52535:1.0)0.441:1.0,Candidatus_Sulcia_muelleri_SMDSEM_uid59393:1.0)0.864:1.0,(Blattabacterium_Blattella_germanica_Bge_uid41533:1.0,Blattabacterium_Periplaneta_americana_BPLAN_uid41287:1.0)0.949:1.0)0.748:1.0)0.332:1.0)0.078:1.0)0.081:1.0)0.041:1.0,(((((Mucilaginibacter_paludis_DSM_18603_uid60581:1.0,Pedobacter_heparinus_DSM_2366_uid59111:1.0)0.243:1.0,Pedobacter_saltans_DSM_12145_uid61349:1.0)0.154:1.0,Sphingobacterium_spiritivorum_ATCC_33300_uid55527:1.0)0.299:1.0,Solitalea_canadensis_USAM_9D_DSM_3403_2503982010:1.0)0.606:1.0,(Candidatus_Amoebophilus_asiaticus_5a2_uid58963:1.0,(((((((Dyadobacter_fermentans_DSM_18053_uid59049:1.0,Runella_slithyformis_LSU4_DSM_19594_2503128005:1.0)0.213:1.0,(Spirosoma_linguale_DSM_74_uid43413:1.0,Flectobacillus_major_DSM_103_2504756051:1.0)0.133:1.0)0.104:1.0,(Leadbetterella_byssophila_4M15_DSM_17132_2503538002:1.0,Emticicia_oligotrophica_GPTSA100_15_DSM_17448_2503982028:1.0)0.534:1.0)0.227:1.0,Cytophaga_hutchinsonii_ATCC_33406_uid57651:1.0)0.083:1.0,(((Cyclobacterium_marinum_DSM_745_2503508008:1.0,(Belliella_baltica_BA134_DSM_15883_2503423015_faa:1.0,Aquiflexum_balticum_BA160_DSM_16537_2503044013:1.0)0.663:1.0)0.810:1.0,Marivirga_tractuosa_DSM_4126_uid60837:1.0)0.114:1.0,Microscilla_marina_ATCC_23134_uid54163:1.0)0.043:1.0)0.031:1.0,(Pontibacter_actiniarum_KMM_6156_DSM_19842_2502545039:1.0,Hymenobacter_roseosalivarius_AA_718_DSM_11622_2502422321:1.0)0.518:1.0)0.062:1.0,Flexibacter_litoralis_Fx_l1_DSM_6794_2503538018:1.0)0.085:1.0)0.161:1.0)0.054:1.0)0.205:1.0)0.088:1.0)0.067:1.0,(Gemmatimonas_aurantiaca_T_27_uid58813:1.0,Fibrobacter_succinogenes_S85_uid41169:1.0)0.108:1.0)0.016:1.0)0.001:1.0,(((((Desulfonispora_thiosulfatigenes_GKNTAUT_DSM_11270_2501915963:1.0,(Heliobacterium_modesticaldum_Ice1_uid58279:1.0,Desulfitobacterium_hafniense_Y51_uid58605:1.0)0.118:1.0)0.047:1.0,((Syntrophomonas_wolfei_Goettingen_uid58179:1.0,Syntrophothermus_lipocalidus_DSM_12680_646564577:1.0)0.670:1.0,(Thermanaeromonas_toyohensis_ToBE_DSM_14490_2503538017:1.0,Moorella_thermoacetica_ATCC_39073_uid58051:1.0)0.599:1.0)0.043:1.0)0.016:1.0,(Thermincola_JR_uid48823:1.0,(((Candidatus_Desulforudis_audaxviator_MP104C_uid59067:1.0,Ammonifex_degensii_KC4_uid41053:1.0)0.132:1.0,(((Desulfotomaculum_acetoxidans_5575_DSM_771_644736351_faa:1.0,Desulfotomaculum_acetoxidans_DSM_771_uid59109:1.0)0.999:1.0,Pelotomaculum_thermopropionicum_SI_uid58877:1.0)0.200:1.0,Desulfotomaculum_reducens_MI_1_uid58277:1.0)0.099:1.0)0.032:1.0,Carboxydothermus_hydrogenoformans_Z_2901_uid57821:1.0)0.040:1.0)0.016:1.0)0.016:1.0,(((Halanaerobium_praevalens_DSM_2228_2503283011:1.0,Halothermothrix_orenii_H_168_uid58585:1.0)0.505:1.0,(Halobacteroides_halobius_MD_1_DSM_5150_2502957029:1.0,Acetohalobium_arabaticum_DSM_5501_uid51423:1.0)0.699:1.0)0.445:1.0,(Natranaerobius_thermophilus_JW_NM_WN_LF_uid59001:1.0,Dethiobacter_alkaliphilus_AHT_1_uid55401:1.0)0.180:1.0)0.012:1.0)0.002:1.0,((((((((Geobacillus_G11MC16_uid55035:1.0,Bacillus_coagulans_36D1_uid54335:1.0)0.087:1.0,(((Bacillus_m3_13_uid59767:1.0,Bacillus_anthracis_Sterne_uid58091:1.0)0.096:1.0,Bacillus_amyloliquefaciens_FZB42_uid58271:1.0)0.035:1.0,((Lysinibacillus_sphaericus_C3_41_uid58945:1.0,Planococcus_donghaensis_MPA1U2_uid63099:1.0)0.439:1.0,Bacillus_coahuilensis_m4_4_uid54797:1.0)0.116:1.0)0.011:1.0)0.005:1.0,((((((((Oenococcus_oeni_ATCC_BAA_1163_uid54405:1.0,Leuconostoc_citreum_KM20_uid58481:1.0)0.432:1.0,Weissella_paramesenteroides_ATCC_33313_uid55901:1.0)0.334:1.0,(((Lactobacillus_hilgardii_ATCC_8290_uid55501:1.0,Lactobacillus_brevis_ATCC_367_uid57989:1.0)0.271:1.0,Pediococcus_acidilactici_DSM_20284_uid51711:1.0)0.099:1.0,(Lactobacillus_plantarum_JDM1_uid59361:1.0,(Lactobacillus_antri_DSM_16041_uid55491:1.0,Lactobacillus_fermentum_IFO_3956_uid58865:1.0)0.792:1.0)0.099:1.0)0.077:1.0)0.093:1.0,Lactobacillus_ruminis_ATCC_25644_uid55509:1.0)0.077:1.0,(Lactobacillus_sakei_23K_uid58281:1.0,(((Lactobacillus_delbrueckii_bulgaricus_ATCC_11842_uid58647:1.0,Lactobacillus_acidophilus_NCFM_uid57685:1.0)0.561:1.0,Lactobacillus_iners_LactinV_11V1_d_uid59473:1.0)0.885:1.0,Lactobacillus_paracasei_8700_2_uid55295:1.0)0.237:1.0)0.205:1.0)0.300:1.0,(Enterococcus_faecalis_CH188_uid55709:1.0,((Streptococcus_pyogenes_Manfredo_uid57847:1.0,Streptococcus_infantis_SK1302_uid59469:1.0)0.706:1.0,Lactococcus_lactis_cremoris_SK11_uid57983:1.0)0.596:1.0)0.232:1.0)0.076:1.0,(Carnobacterium_AT7_uid54673:1.0,(((Aerococcus_urinae_ACS_120_V_Col10a_uid64757:1.0,Aerococcus_viridans_ATCC_11563_uid48397:1.0)0.656:1.0,(Catonella_morbi_ATCC_51271_uid55757:1.0,Eremococcus_coleocola_ACS_139_V_Col8_uid61037:1.0)0.578:1.0)0.149:1.0,Granulicatella_elegans_ATCC_700633_uid40873:1.0)0.127:1.0)0.094:1.0)0.296:1.0,Listeria_monocytogenes_FSL_F2_515_uid54421:1.0)0.092:1.0)0.005:1.0,(Exiguobacterium_sibiricum_255_15_uid58053:1.0,(Oceanobacillus_iheyensis_HTE831_uid57867:1.0,(Bacillus_clausii_KSM_K16_uid58237:1.0,Bacillus_selenitireducens_MLS10_uid49513:1.0)0.255:1.0)0.054:1.0)0.018:1.0)0.002:1.0,((Macrococcus_caseolyticus_JCSC5402_uid59003:1.0,(Prevotella_dentalis_ES_2772_DSM_3688_2503904001:1.0,Staphylococcus_hominis_C80_uid61127:1.0)0.442:1.0)0.330:1.0,Gemella_moribillum_M424_uid61881:1.0)0.199:1.0)0.005:1.0,((Turicibacter_HGF1_uid63587:1.0,(Acholeplasma_laidlawii_PG_8A_uid58901:1.0,(Candidatus_Phytoplasma_mali_uid59087:1.0,(Aster_yellows_witches_broom_phytoplasma_AYWB_uid58297:1.0,Candidatus_Phytoplasma_australiense_uid61641:1.0)0.862:1.0)0.922:1.0)0.699:1.0)0.139:1.0,(((((Holdemania_filiformis_DSM_12042_uid55297:1.0,(Bulleidia_extructa_W1219_uid43197:1.0,Solobacterium_moorei_F0204_uid62281:1.0)0.894:1.0)0.362:1.0,(Clostridium_HGF2_uid61051:1.0,Eubacterium_biforme_DSM_3989_uid55117:1.0)0.327:1.0)0.305:1.0,Erysipelothrix_rhusiopathiae_ATCC_19414_uid55483:1.0)0.529:1.0,(Catenibacterium_mitsuokai_DSM_15897_uid54829:1.0,Clostridium_spiroforme_DSM_1552_uid54607:1.0)0.778:1.0)0.275:1.0,(((Mycoplasma_mobile_163K_uid58077:1.0,((((Mycoplasma_agalactiae_PG2_uid61619:1.0,Mycoplasma_fermentans_JER_uid53543:1.0)0.740:1.0,(Mycoplasma_alligatoris_A21JP2_uid46947:1.0,Mycoplasma_synoviae_53_uid58061:1.0)0.374:1.0)0.563:1.0,Mycoplasma_pulmonis_UAB_CTIP_uid61569:1.0)0.149:1.0,(((Mycoplasma_conjunctivae_HRC_581_uid59325:1.0,Mycoplasma_hyopneumoniae_232_uid58205:1.0)0.578:1.0,Mycoplasma_hyorhinis_HUB_1_uid51695:1.0)0.666:1.0,(Mycoplasma_arthritidis_158L3_1_uid58005:1.0,Mycoplasma_hominis_uid41875:1.0)0.951:1.0)0.125:1.0)0.194:1.0)0.854:1.0,(((Mycoplasma_penetrans_HF_2_uid57729:1.0,Ureaplasma_parvum_serovar_6_ATCC_27818_uid54747:1.0)0.331:1.0,(Mycoplasma_gallisepticum_R_low_uid57993:1.0,(Mycoplasma_genitalium_G37_uid54277:1.0,Mycoplasma_pneumoniae_M129_uid57709:1.0)0.979:1.0)0.662:1.0)0.454:1.0,(Mycoplasma_haemofelis_Langford_1_uid62461:1.0,Mycoplasma_suis_KI_3806_uid63665:1.0)0.843:1.0)0.527:1.0)0.261:1.0,(Mycoplasma_mycoides_SC_PG1_uid58031:1.0,Mesoplasma_florum_L1_uid58055:1.0)0.963:1.0)0.183:1.0)0.116:1.0)0.092:1.0)0.012:1.0,((Alicyclobacillus_acidocaldarius_acidocaldarius_104_IA_DSM_446_644736325_faa:1.0,Bacillus_tusciae_T2_DSM_2912_646564511:1.0)0.371:1.0,(Brevibacillus_brevis_NBRC_100599_uid59175:1.0,((Paenibacillus_polymyxa_E681_uid53477:1.0,Paenibacillus_curdlanolyticus_YK9_uid51723:1.0)0.535:1.0,Paenibacillus_larvae_B_3650_uid62535:1.0)0.734:1.0)0.199:1.0)0.046:1.0)0.028:1.0,(((Selenomonas_artemidis_F0399_uid62283:1.0,Selenomonas_sputigena_DSM_20758_2503538014:1.0)0.781:1.0,(((Megasphaera_genomosp_type_1_28L_uid46567:1.0,Veillonella_parvula_DSM_2008_uid41927:1.0)0.344:1.0,(Dialister_microaerophilus_UPII_345_E_uid61045:1.0,Dialister_invisus_DSM_15470_uid55761:1.0)0.979:1.0)0.474:1.0,(Phascolarctobacterium_YIT_12067_uid62745:1.0,(Acidaminococcus_fermentans_VR4_DSM_20731_646311901_faa:1.0,Acidaminococcus_D21_uid55871:1.0)0.878:1.0)0.717:1.0)0.143:1.0)0.161:1.0,Thermosinus_carboxydivorans_Nor1_uid54463:1.0)0.379:1.0)0.002:1.0,((Symbiobacterium_thermophilum_IAM_14863_uid58165:1.0,((Thermaerobacter_marianensis_DSM_12885_uid61727:1.0,Thermaerobacter_subterraneus_C21_DSM_13965_2503423007_faa:1.0)0.971:1.0,(Sulfobacillus_thermosulfidooxidans_AT_1_DSM_9293_2504557001:1.0,Sulfobacillus_acidophilus_NAL_DSM_10332_2502171164:1.0)0.918:1.0)0.187:1.0)0.096:1.0,((((Thermoanaerobacter_tengcongensis_MB4_uid57813:1.0,Thermoanaerobacterium_xylanolyticum_LX_11_uid63163:1.0)0.587:1.0,Mahella_australiensis_50_1_BON_DSM_15567_2503508009:1.0)0.048:1.0,(Caldicellulosiruptor_kronotskyensis_2002_uid60491:1.0,Thermosediminibacter_oceani_DSM_16646_uid51421:1.0)0.064:1.0)0.007:1.0,(((((((Clostridium_beijerinckii_NCIMB_8052_uid58137:1.0,Clostridium_perfringens_ATCC_13124_uid57901:1.0)0.400:1.0,((Clostridium_kluyveri_DSM_555_uid58885:1.0,Clostridium_botulinum_A3_Loch_Maree_uid59149:1.0)0.224:1.0,Clostridium_tetani_E88_uid57683:1.0)0.146:1.0)0.069:1.0,(Clostridium_acetobutylicum_ATCC_824_uid57677:1.0,Clostridium_cellulovorans_743B_uid51503:1.0)0.211:1.0)0.145:1.0,Clostridium_botulinum_C_Eklund_uid54841:1.0)0.684:1.0,(((((Clostridium_sticklandii_DSM_519_uid59585:1.0,Eubacterium_yurii_margaretiae_ATCC_43715_uid52347:1.0)0.783:1.0,(Clostridium_bartlettii_DSM_16795_uid54809:1.0,Peptostreptococcus_anaerobius_653_L_uid46195:1.0)0.784:1.0)0.361:1.0,(Alkaliphilus_oremlandii_OhILAs_uid58495:1.0,Alkaliphilus_metalliredigens_QYMF_uid58171:1.0)0.645:1.0)0.239:1.0,Eubacterium_saphenum_ATCC_49989_uid55765:1.0)0.113:1.0,(((Parvimonas_micra_ATCC_33270_uid54527:1.0,Finegoldia_magna_ATCC_53516_uid59519:1.0)0.366:1.0,(Anaerococcus_hydrogenalis_ACS_025_V_Sch4_uid63589:1.0,(Anaerococcus_lactolyticus_ATCC_51172_uid55391:1.0,Anaerococcus_prevotii_PC_1_DSM_20548_644736326_faa:1.0)0.794:1.0)0.947:1.0)0.350:1.0,(Peptoniphilus_duerdenii_ATCC_BAA_1640_uid51739:1.0,((Peptoniphilus_asaccharolyticus_UW_228_DSM_20463_2501025491:1.0,Peptoniphilus_oral_taxon_386_F0131_uid49961:1.0)0.433:1.0,(Peptoniphilus_harei_ACS_146_V_Sch2b_uid61041:1.0,Peptoniphilus_oral_taxon_836_F0141_uid50573:1.0)0.529:1.0)0.229:1.0)0.687:1.0)0.508:1.0)0.121:1.0)0.033:1.0,(Anaerofustis_stercorihominis_DSM_17244_uid54805:1.0,(Pseudoramibacter_alactolyticus_ATCC_23263_uid61507:1.0,Eubacterium_limosum_KIST612_uid59777:1.0)0.819:1.0)0.417:1.0)0.015:1.0,(((Clostridium_thermocellum_DSM_2360_uid55637:1.0,Clostridium_cellulolyticum_H10_uid58709:1.0)0.432:1.0,Clostridiales_genomosp_BVAB3_UPII9_5_uid46219:1.0)0.205:1.0,((((((Eubacterium_siraeum_DSM_15702_uid54603:1.0,(Ruminococcus_flavefaciens_FD_1_uid55965:1.0,Ruminococcus_albus_8_uid47357:1.0)0.381:1.0)0.251:1.0,Clostridium_methylpentosum_DSM_5476_uid55281:1.0)0.086:1.0,(Anaerotruncus_colihominis_DSM_17241_uid54807:1.0,(Faecalibacterium_prausnitzii_A2_165_uid54551:1.0,Subdoligranulum_variabile_DSM_15176_uid54539:1.0)0.911:1.0)0.133:1.0)0.070:1.0,(Clostridium_leptum_DSM_753_uid54605:1.0,Ethanoligenens_harbinense_YUAN_3_uid46255:1.0)0.144:1.0)0.276:1.0,(Ruminococcaceae_bacterium_D16_uid52825:1.0,Bacteroides_capillosus_ATCC_29799_uid54531:1.0)0.940:1.0)0.486:1.0,((Epulopiscium_N_t_morphotype_B_uid54871:1.0,Clostridium_lentocellum_DSM_5427_uid49117:1.0)0.704:1.0,(((Eubacterium_hallii_DSM_3353_uid54535:1.0,Anaerostipes_3_2_56FAA_uid61867:1.0)0.224:1.0,Coprococcus_eutactus_ATCC_27759_uid54541:1.0)0.163:1.0,((((((Blautia_hydrogenotrophica_DSM_10507_uid54939:1.0,Blautia_hansenii_DSM_20583_uid55275:1.0)0.227:1.0,Eubacterium_cellulosolvens_6_uid61055:1.0)0.116:1.0,(((Lachnospiraceae_bacterium_8_1_57FAA_uid61885:1.0,Clostridium_D5_uid63427:1.0)0.444:1.0,Clostridium_hylemonae_DSM_15053_uid55299:1.0)0.335:1.0,Bryantella_formatexigens_DSM_14469_uid54943:1.0)0.032:1.0)0.011:1.0,(((Eubacterium_rectale_ATCC_33656_uid59169:1.0,Shuttleworthia_satelles_DSM_14600_uid55775:1.0)0.214:1.0,Butyrivibrio_proteoclasticus_B316_uid51489:1.0)0.051:1.0,((Butyrivibrio_crossotus_DSM_2876_uid55091:1.0,Eubacterium_eligens_ATCC_27750_uid59171:1.0)0.111:1.0,((Clostridium_bolteae_ATCC_BAA_613_uid54523:1.0,Clostridium_symbiosum_WAL_14673_uid63157:1.0)0.310:1.0,((Oribacterium_sinus_F0268_uid55891:1.0,Oribacterium_oral_taxon_078_F0262_uid55773:1.0)0.959:1.0,Eubacterium_saburreum_DSM_3986_uid61491:1.0)0.091:1.0)0.075:1.0)0.004:1.0)0.014:1.0)0.032:1.0,Eubacterium_ventriosum_ATCC_27560_uid54517:1.0)0.015:1.0,(Clostridium_phytofermentans_ISDg_uid58519:1.0,Abiotrophia_defectiva_ATCC_49176_uid55729:1.0):1.0)0.218:1.0)0.032:1.0)0.417:1.0)0.351:1.0)0.048:1.0)0.018:1.0)0.009:1.0)0.007:1.0)0.000:1.0)0.000:1.0)0.001:1.0)0.034:0.05,((Truepera_radiovictrix_DSM_17093_uid49533:1.0,((Deinococcus_maricopensis_LB_34_DSM_21211_2503982045_faa:1.0,Deinococcus_peraridilitoris_KR_200_DSM_19664_2504557003:1.0)0.387:1.0,(Deinococcus_proteolyticus_MRP_uid63399:1.0,Deinococcus_hopiensis_KR_140_DSM_18049_2502422300_faa:1.0)0.416:1.0)0.801:1.0)0.474:1.0,(((Meiothermus_silvanus_DSM_9946_uid49485:1.0,Meiothermus_ruber_DSM_1279_uid46661:1.0)0.719:1.0,Thermus_thermophilus_HB8_uid58223:1.0)0.370:1.0,(Oceanithermus_profundus_DSM_14977_uid60855:1.0,Marinithermus_hydrothermalis_T1_DSM_14884_2503423006:1.0)0.413:1.0)0.721:1.0)0.762:0.95);
