# Supplementary material for: Phylogeny of Bacterial and Archaeal Genomes Using Conserved Genes: Supertrees and Supermatrices
Source: PLoS One. 2013 Apr 25;8(4):e62510. doi: 10.1371/journal.pone.0062510 (PMC3636077; doi:10.1371/journal.pone.0062510)
Supplement: Datafile S6 — 50% majority rule consensus computed from the 24 best ML single-gene trees generated by RAxML (Newick format). This is the same tree as Figure S6, shown in the Newick format, suitable for use in most tree-viewing programs. (TXT) [file pone.0062510.s013.txt]

(Shuttleworthia_satelles_DSM_14600_uid55775:1.0,((Akkermansia_muciniphila_ATCC_BAA_835_uid58985:1.0,Verrucomicrobium_spinosum_DSM_4136_uid54121:1.0):1.0[75],Chthoniobacter_flavus_Ellin428_uid55037:1.0):1.0[63],(Candidatus_Poribacteria_WGA_A3_uid43489:1.0,Candidatus_Nitrospira_defluvii_uid51175:1.0):1.0[79],(Riemerella_anatipestifer_A350_72_DSM_15868_2503538031_faa:1.0,Flavobacteriaceae_bacterium_3519_10_uid59413:1.0):1.0[96],(Victivallis_vadensis_ATCC_BAA_548_uid54305:1.0,Lentisphaera_araneosa_HTCC2155_uid54167:1.0):1.0[75],((Mycoplasma_suis_KI_3806_uid63665:1.0,Mycoplasma_haemofelis_Langford_1_uid62461:1.0):1.0[96],(((Mycoplasma_genitalium_G37_uid54277:1.0,Mycoplasma_pneumoniae_M129_uid57709:1.0):1.0[100],Mycoplasma_gallisepticum_R_low_uid57993:1.0):1.0[75],Ureaplasma_parvum_serovar_6_ATCC_27818_uid54747:1.0,Mycoplasma_penetrans_HF_2_uid57729:1.0):1.0[58]):1.0[83],(Flavobacterium_psychrophilum_JIP02_86_uid61627:1.0,Myroides_odoratus_DSM_2801_2504557019:1.0):1.0[75],(Rubrobacter_radiotolerans_DSM_5868_2501651217:1.0,Rubrobacter_xylanophilus_DSM_9941_uid58057:1.0):1.0[100],(Mesoplasma_florum_L1_uid58055:1.0,Mycoplasma_mycoides_SC_PG1_uid58031:1.0):1.0[100],(Epulopiscium_N_t_morphotype_B_uid54871:1.0,Clostridium_lentocellum_DSM_5427_uid49117:1.0):1.0[75],(Thermanaeromonas_toyohensis_ToBE_DSM_14490_2503538017:1.0,Moorella_thermoacetica_ATCC_39073_uid58051:1.0):1.0[71],(Xylella_fastidiosa_M23_uid58809:1.0,Frateuria_aurantia_Kondo_67_DSM_6220_2505313012:1.0):1.0[79],(((Arthrobacter_chlorophenolicus_A6_uid58969:1.0,Rothia_dentocariosa_M567_uid50557:1.0,Arthrobacter_arilaitensis_Re117_uid53509:1.0,Kocuria_rhizophila_DC2201_uid59099:1.0,Micrococcus_luteus_NCTC_2665_uid59033:1.0):1.0[58],(Salinispora_tropica_CNB_440_uid58565:1.0,Stackebrandtia_nassauensis_DSM_44728_uid46663:1.0):1.0[67],(Propionibacterium_acnes_J139_uid42957:1.0,Propionibacterium_freudenreichii_shermanii_CIRM_BIA1_uid49535:1.0):1.0[83],(Thermobispora_bispora_R51_DSM_43833_646564581_faa:1.0,Streptosporangium_roseum_DSM_43021_uid42521:1.0):1.0[83],(Actinomyces_oral_taxon_848_F0332_uid55987:1.0,Arcanobacterium_haemolyticum_DSM_20595_uid49489:1.0):1.0[67],(Streptomyces_coelicolor_A3_2_uid57801:1.0,Streptomyces_Mg1_uid55043:1.0):1.0[83],(Catenulispora_acidiphila_ID139908_DSM_44928_644736339:1.0,Actinospica_robiniae_GE134769_DSM_44927_2503423014:1.0):1.0[67],(Gordonia_bronchialis_3410_DSM_43247_646311932_faa:1.0,Gordonia_neofelifaecis_NRRL_B_59395_uid64473:1.0):1.0[58],(Clavibacter_michiganensis_sepedonicus_uid61577:1.0,Microbacterium_testaceum_StLB037_uid62789:1.0,marine_actinobacterium_PHSC20C1_uid54153:1.0):1.0[54],(Corynebacterium_amycolatum_SK46_uid55411:1.0,Corynebacterium_glucuronolyticum_ATCC_51867_uid55397:1.0,Corynebacterium_urealyticum_DSM_7109_uid61639:1.0,Corynebacterium_variabile_DSM_44702_uid62003:1.0,Corynebacterium_kroppenstedtii_DSM_44385_uid59411:1.0,Corynebacterium_matruchotii_ATCC_14266_uid51885:1.0,Corynebacterium_lipophiloflavum_DSM_44291_uid55469:1.0,Corynebacterium_accolens_ATCC_49726_uid52361:1.0):1.0[79],(Brevibacterium_mcbrellneri_ATCC_49030_uid48125:1.0,Brevibacterium_linens_BL2_uid54109:1.0):1.0[92],(Bifidobacterium_animalis_lactis_AD011_uid58911:1.0,Scardovia_inopinata_F0304_uid47829:1.0):1.0[96],Mycobacterium_leprae_Br4923_uid59293:1.0,Dietzia_cinnamea_P4_uid62173:1.0,Nakamurella_multipartita_DSM_44233_uid59221:1.0,Dermacoccus_Ellin185_uid59483:1.0,Janibacter_HTCC2649_uid54213:1.0,Aeromicrobium_marinum_DSM_15272_uid55873:1.0,Kribbella_flavida_DSM_17836_uid43465:1.0,Tropheryma_whipplei_Twist_uid57705:1.0,Kineococcus_radiotolerans_SRS30216_uid58067:1.0,Intrasporangium_calvum_DSM_43043_uid61729:1.0,Sanguibacter_keddieii_ST_74_DSM_10542_646564565_faa:1.0,Segniliparus_rotundus_DSM_44985_uid49049:1.0,Nocardioidaceae_bacterium_Broad_1_uid64407:1.0,Actinomyces_coleocanis_DSM_15436_uid55457:1.0,Actinomyces_oral_taxon_180_F0310_uid61455:1.0,Kytococcus_sedentarius_DSM_20547_uid59071:1.0,Actinomyces_oris_K20_uid63275:1.0,Mobiluncus_mulieris_ATCC_35239_uid52345:1.0,Beutenbergia_cavernae_DSM_12333_uid59047:1.0,Brachybacterium_faecium_DSM_4810_uid58649:1.0,Jonesia_denitrificans_55134_DSM_20603_644736376:1.0,Xylanimonas_cellulosilytica_DSM_15894_uid41935:1.0,Cellulomonas_flavigena_134_DSM_20109_646564520_faa:1.0,Saccharopolyspora_erythraea_NRRL_2338_uid54491:1.0,Pseudonocardia_P1_uid63251:1.0,Saccharomonospora_viridis_P101_DSM_43017_644736404:1.0,Actinosynnema_mirum_DSM_43827_uid58951:1.0,Geodermatophilus_obscurus_G_20_DSM_43160_646311931:1.0,Jiangella_gansuensis_YIM_002_DSM_44835_2504756044:1.0,Nocardiopsis_dassonvillei_DSM_43111_uid49483:1.0,Thermomonospora_curvata_DSM_43183_uid41885:1.0,Acidothermus_cellulolyticus_11B_uid58501:1.0,Frankia_CcI3_uid58397:1.0,Rhodococcus_erythropolis_SK121_uid55853:1.0,Tsukamurella_paurometabola_DSM_20162_646564587:1.0):1.0[63],Acidimicrobium_ferrooxidans_ICP_DSM_10331_644736322:1.0):1.0[54],(Buchnera_aphidicola_APS_Acyrthosiphon_pisum_uid57805:1.0,Buchnera_aphidicola_Sg_Schizaphis_graminum_uid57913:1.0):1.0[75],(Pseudovibrio_JE062_uid54711:1.0,Labrenzia_alexandrii_DFL_11_uid54727:1.0):1.0[75],(Rhodothermus_marinus_DSM_4252_uid41729:1.0,Salinibacter_ruber_M8_uid47323:1.0):1.0[71],(Prevotella_bivia_653C_DSM_20514_2503423010_faa:1.0,Prevotella_amnii_CRIS_21A_A_uid52821:1.0):1.0[83],(Mucilaginibacter_paludis_DSM_18603_uid60581:1.0,Pedobacter_heparinus_DSM_2366_uid59111:1.0,Pedobacter_saltans_DSM_12145_uid61349:1.0,Sphingobacterium_spiritivorum_ATCC_33300_uid55527:1.0,Solitalea_canadensis_USAM_9D_DSM_3403_2503982010:1.0):1.0[79],((Streptococcus_infantis_SK1302_uid59469:1.0,Streptococcus_pyogenes_Manfredo_uid57847:1.0):1.0[75],Lactococcus_lactis_cremoris_SK11_uid57983:1.0):1.0[75],((Halorhodospira_halophila_SL1_uid58473:1.0,Alkalilimnicola_ehrlichii_MLHE_1_uid58467:1.0):1.0[58],Nitrococcus_mobilis_Nb_231_uid54185:1.0):1.0[67],(alpha_proteobacterium_BAL199_uid54661:1.0,Candidatus_Puniceispirillum_marinum_IMCC1322_uid47081:1.0):1.0[54],(Clostridium_thermocellum_DSM_2360_uid55637:1.0,Clostridium_cellulolyticum_H10_uid58709:1.0):1.0[63],(Sutterella_wadsworthensis_3_1_45B_uid62165:1.0,Burkholderiales_bacterium_1_1_47_uid51545:1.0):1.0[88],(((Coriobacterium_glomerans_PW2_DSM_20642_2503538010:1.0,Collinsella_stercoris_DSM_13279_uid54813:1.0):1.0[83],((Olsenella_uli_DSM_7084_uid51367:1.0,Atopobium_vaginae_PB189_T1_4_uid51527:1.0):1.0[58],Atopobium_parvulum_DSM_20469_uid59195:1.0):1.0[83]):1.0[88],((Slackia_exigua_ATCC_700122_uid55993:1.0,Slackia_heliotrinireducens_RHS_1_DSM_20476_644736405:1.0):1.0[71],(Eggerthella_lenta_DSM_2243_uid59079:1.0,Cryptobacterium_curtum_DSM_15641_uid59041:1.0):1.0[58]):1.0[75]):1.0[92],(Sulfobacillus_thermosulfidooxidans_AT_1_DSM_9293_2504557001:1.0,Sulfobacillus_acidophilus_NAL_DSM_10332_2502171164:1.0):1.0[96],((Neisseria_meningitidis_MC58_uid57817:1.0,Kingella_oralis_ATCC_51147_uid55763:1.0):1.0[96],Laribacter_hongkongensis_HLHK9_uid59265:1.0,Chromobacterium_violaceum_ATCC_12472_uid58001:1.0):1.0[54],((Alistipes_finegoldii_AHN_2437_DSM_17242_2502171163_faa:1.0,Alistipes_putredinis_DSM_17216_uid54803:1.0):1.0[100],Rikenella_microfusus_Q_1_DSM_15922_2503538013:1.0):1.0[92],(Thermovibrio_ammonificans_HB_1_uid62095:1.0,Desulfurobacterium_thermolithotrophum_BSA_DSM_11699_2503754020_faa:1.0):1.0[100],((Rhodobacter_SW2_uid40865:1.0,Paracoccus_denitrificans_PD1222_uid58187:1.0):1.0[54],Rhodobacterales_bacterium_HTCC2083_uid54195:1.0,Loktanella_vestfoldensis_SKA53_uid54169:1.0,Sulfitobacter_NAS_14_1_uid54259:1.0,Rhodobacterales_bacterium_HTCC2255_uid54467:1.0,Jannaschia_CCS1_uid58147:1.0,Rhodobacterales_bacterium_HTCC2150_uid54623:1.0,Roseobacter_MED193_uid54257:1.0,Oceanicola_granulosus_HTCC2516_uid54177:1.0,Octadecabacter_antarcticus_238_uid54699:1.0,Ketogulonicigenium_vulgare_Y25_uid59581:1.0,Roseovarius_TM1035_uid54723:1.0,Oceanicola_batsensis_HTCC2597_uid54175:1.0,Citreicella_SE45_uid55957:1.0):1.0[92],((Methylosinus_trichosporium_OB3b_uid49119:1.0,Methylocella_silvestris_BL2_uid59433:1.0):1.0[63],Methylobacterium_extorquens_AM1_uid57605:1.0):1.0[58],(((Faecalibacterium_prausnitzii_A2_165_uid54551:1.0,Subdoligranulum_variabile_DSM_15176_uid54539:1.0):1.0[96],Ruminococcus_albus_8_uid47357:1.0,Ruminococcus_flavefaciens_FD_1_uid55965:1.0,Ethanoligenens_harbinense_YUAN_3_uid46255:1.0,Clostridium_leptum_DSM_753_uid54605:1.0,Anaerotruncus_colihominis_DSM_17241_uid54807:1.0,Clostridium_methylpentosum_DSM_5476_uid55281:1.0,Eubacterium_siraeum_DSM_15702_uid54603:1.0):1.0[54],(Bacteroides_capillosus_ATCC_29799_uid54531:1.0,Ruminococcaceae_bacterium_D16_uid52825:1.0):1.0[100]):1.0[58],(((Meiothermus_ruber_DSM_1279_uid46661:1.0,Meiothermus_silvanus_DSM_9946_uid49485:1.0):1.0[83],Thermus_thermophilus_HB8_uid58223:1.0,Oceanithermus_profundus_DSM_14977_uid60855:1.0,Marinithermus_hydrothermalis_T1_DSM_14884_2503423006:1.0):1.0[88],((Deinococcus_maricopensis_LB_34_DSM_21211_2503982045_faa:1.0,Deinococcus_hopiensis_KR_140_DSM_18049_2502422300_faa:1.0,Deinococcus_proteolyticus_MRP_uid63399:1.0,Deinococcus_peraridilitoris_KR_200_DSM_19664_2504557003:1.0):1.0[92],Truepera_radiovictrix_DSM_17093_uid49533:1.0):1.0[54]):1.0[83],((((Anaerococcus_prevotii_PC_1_DSM_20548_644736326_faa:1.0,Anaerococcus_lactolyticus_ATCC_51172_uid55391:1.0):1.0[88],Anaerococcus_hydrogenalis_ACS_025_V_Sch4_uid63589:1.0):1.0[96],Finegoldia_magna_ATCC_53516_uid59519:1.0,Parvimonas_micra_ATCC_33270_uid54527:1.0):1.0[54],((Peptoniphilus_oral_taxon_836_F0141_uid50573:1.0,Peptoniphilus_harei_ACS_146_V_Sch2b_uid61041:1.0):1.0[63],Peptoniphilus_duerdenii_ATCC_BAA_1640_uid51739:1.0,Peptoniphilus_asaccharolyticus_UW_228_DSM_20463_2501025491:1.0,Peptoniphilus_oral_taxon_386_F0131_uid49961:1.0):1.0[88]):1.0[67],(Desulfotomaculum_acetoxidans_5575_DSM_771_644736351_faa:1.0,Desulfotomaculum_acetoxidans_DSM_771_uid59109:1.0):1.0[100],((Candidatus_Blochmannia_floridanus_uid57999:1.0,Candidatus_Blochmannia_vafer_BVAF_uid62083:1.0):1.0[83],Candidatus_Blochmannia_pennsylvanicus_BPEN_uid58329:1.0):1.0[96],((Acetohalobium_arabaticum_DSM_5501_uid51423:1.0,Halobacteroides_halobius_MD_1_DSM_5150_2502957029:1.0):1.0[83],(Halanaerobium_praevalens_DSM_2228_2503283011:1.0,Halothermothrix_orenii_H_168_uid58585:1.0):1.0[63]):1.0[67],(Eremococcus_coleocola_ACS_139_V_Col8_uid61037:1.0,Catonella_morbi_ATCC_51271_uid55757:1.0):1.0[71],(Rhodospirillum_centenum_SW_uid58805:1.0,Azospirillum_B510_uid46085:1.0):1.0[58],(Taylorella_equigenitalis_MCE9_uid62103:1.0,Achromobacter_piechaudii_ATCC_43553_uid47029:1.0):1.0[83],((Eubacterium_limosum_KIST612_uid59777:1.0,Pseudoramibacter_alactolyticus_ATCC_23263_uid61507:1.0):1.0[88],Anaerofustis_stercorihominis_DSM_17244_uid54805:1.0):1.0[58],(Syntrophomonas_wolfei_Goettingen_uid58179:1.0,Syntrophothermus_lipocalidus_DSM_12680_646564577:1.0):1.0[83],(Clostridium_tetani_E88_uid57683:1.0,Clostridium_botulinum_C_Eklund_uid54841:1.0,Clostridium_beijerinckii_NCIMB_8052_uid58137:1.0,Clostridium_perfringens_ATCC_13124_uid57901:1.0,Clostridium_cellulovorans_743B_uid51503:1.0,Clostridium_botulinum_A3_Loch_Maree_uid59149:1.0,Clostridium_acetobutylicum_ATCC_824_uid57677:1.0,Clostridium_kluyveri_DSM_555_uid58885:1.0):1.0[79],(Oxalobacter_formigenes_OXCC13_uid55625:1.0,Herminiimonas_arsenicoxydans_uid58291:1.0):1.0[75],(((Prochlorococcus_marinus_MIT_9515_uid58313:1.0,Prochlorococcus_marinus_CCMP1375_uid57995:1.0,Prochlorococcus_marinus_NATL1A_uid58423:1.0,Paulinella_chromatophora_CP000815_plastid:1.0,Synechococcus_RCC307_uid61609:1.0,Synechococcus_CC9311_uid58123:1.0,Synechococcus_CC9902_uid58323:1.0,Synechococcus_CB0205_uid61893:1.0):1.0[96],Synechococcus_elongatus_PCC_6301_uid58235:1.0):1.0[58],((Guillardia_theta_AF041468_plastid:1.0,Cryptomonas_paramecium_GQ358203_plastid:1.0):1.0[79],Porphyra_purpurea_U38804_plastid:1.0):1.0[75],(cyanobacterium_UCYN_A_uid43697:1.0,Microcystis_aeruginosa_NIES_843_uid59101:1.0,Cyanothece_PCC_7822_uid52547:1.0,Synechococcus_PCC_7002_uid59137:1.0,Synechocystis_PCC_6803_uid57659:1.0):1.0[58],Synechococcus_JA_3_3Ab_uid58535:1.0,Gloeobacter_violaceus_PCC_7421_uid58011:1.0,Lyngbya_PCC_8106_uid54161:1.0,Oscillatoria_PCC_6506_uid50611:1.0,Raphidiopsis_brookii_D9_uid42981:1.0,Thermosynechococcus_elongatus_BP_1_uid57907:1.0,Acaryochloris_marina_MBIC11017_uid58167:1.0,Cyanothece_PCC_7425_uid59435:1.0,Arthrospira_platensis_Paraca_uid55907:1.0,Microcoleus_chthonoplastes_PCC_7420_uid54695:1.0,Trichodesmium_erythraeum_IMS101_uid57925:1.0,Synechococcus_PCC_7335_uid54731:1.0):1.0[79],((Pirellula_staleyi_DSM_6068_uid43209:1.0,Rhodopirellula_baltica_SH_1_uid61589:1.0,Blastopirellula_marina_DSM_3645_uid54189:1.0):1.0[83],((Planctomyces_brasiliensis_DSM_5305_uid60583:1.0,Planctomyces_maris_DSM_8797_uid54323:1.0):1.0[54],Planctomyces_limnophilus_DSM_3776_uid48643:1.0):1.0[75],Isosphaera_pallida_ATCC_43644_uid62207:1.0,Gemmata_obscuriglobus_UQM_2246_uid54931:1.0):1.0[83],((Opitutus_terrae_PB90_1_uid58965:1.0,Opitutaceae_bacterium_TAV2_uid54579:1.0):1.0[92],Verrucomicrobiae_bacterium_DG1235_uid54739:1.0,Coraliomargarita_akajimensis_DSM_45221_uid47079:1.0):1.0[92],((Leptospira_biflexa_serovar_Patoc_Patoc_1_Ames_uid58511:1.0,Leptospira_interrogans_serovar_Lai_56601_uid57881:1.0):1.0[96],Leptonema_illini_3055_DSM_21528_2503982033:1.0):1.0[83],(((Acidaminococcus_D21_uid55871:1.0,Acidaminococcus_fermentans_VR4_DSM_20731_646311901_faa:1.0):1.0[88],Phascolarctobacterium_YIT_12067_uid62745:1.0):1.0[88],(Selenomonas_sputigena_DSM_20758_2503538014:1.0,Selenomonas_artemidis_F0399_uid62283:1.0):1.0[88],((Dialister_microaerophilus_UPII_345_E_uid61045:1.0,Dialister_invisus_DSM_15470_uid55761:1.0):1.0[100],Megasphaera_genomosp_type_1_28L_uid46567:1.0,Veillonella_parvula_DSM_2008_uid41927:1.0):1.0[75],Thermosinus_carboxydivorans_Nor1_uid54463:1.0):1.0[54],((Borrelia_turicatae_91E135_uid58311:1.0,Borrelia_spielmanii_A14S_uid55069:1.0):1.0[100],(Spirochaeta_Buddy_uid63633:1.0,Spirochaeta_coccoides_SPN1_DSM_17374_2503904012:1.0):1.0[92],((((Treponema_saccharophilum_PB_DSM_2985_2503707002:1.0,Treponema_succinifaciens_DSM_2489_2503423008:1.0):1.0[83],Treponema_brennaborense_DD5_3_DSM_12168_2503707000:1.0):1.0[75],(Treponema_phagedenis_F0421_uid62291:1.0,Treponema_vincentii_ATCC_35580_uid55865:1.0,Treponema_denticola_ATCC_35405_uid57583:1.0,Treponema_pallidum_Nichols_uid57585:1.0):1.0[79]):1.0[67],Spirochaeta_caldaria_H1_DSM_7334_2502957039:1.0):1.0[88],Spirochaeta_smaragdinae_DSM_11293_uid51369:1.0,Spirochaeta_thermophila_DSM_6578_2503423005:1.0,Spirochaeta_africana_Z_7692_DSM_8902_2503692004:1.0):1.0[92],(((Gluconobacter_oxydans_621H_uid58239:1.0,Gluconacetobacter_diazotrophicus_PAl_5_uid59075:1.0,Acetobacter_pomorum_DM001_uid65823:1.0):1.0[67],Acidiphilium_cryptum_JF_5_uid58447:1.0,Granulibacter_bethesdensis_CGDNIH1_uid58661:1.0):1.0[54],Roseomonas_cervicalis_ATCC_49957_uid49155:1.0):1.0[79],((Lachnospiraceae_bacterium_8_1_57FAA_uid61885:1.0,Clostridium_D5_uid63427:1.0):1.0[58],Clostridium_hylemonae_DSM_15053_uid55299:1.0):1.0[63],(Oribacterium_oral_taxon_078_F0262_uid55773:1.0,Oribacterium_sinus_F0268_uid55891:1.0):1.0[100],(Thermoanaerobacterium_xylanolyticum_LX_11_uid63163:1.0,Thermoanaerobacter_tengcongensis_MB4_uid57813:1.0):1.0[58],((Eubacterium_yurii_margaretiae_ATCC_43715_uid52347:1.0,Clostridium_sticklandii_DSM_519_uid59585:1.0):1.0[92],(Clostridium_bartlettii_DSM_16795_uid54809:1.0,Peptostreptococcus_anaerobius_653_L_uid46195:1.0):1.0[92]):1.0[67],((Mycoplasma_hominis_uid41875:1.0,Mycoplasma_arthritidis_158L3_1_uid58005:1.0):1.0[100],((Mycoplasma_agalactiae_PG2_uid61619:1.0,Mycoplasma_fermentans_JER_uid53543:1.0):1.0[83],Mycoplasma_alligatoris_A21JP2_uid46947:1.0,Mycoplasma_synoviae_53_uid58061:1.0):1.0[71],((Mycoplasma_conjunctivae_HRC_581_uid59325:1.0,Mycoplasma_hyopneumoniae_232_uid58205:1.0):1.0[71],Mycoplasma_hyorhinis_HUB_1_uid51695:1.0):1.0[88],Mycoplasma_pulmonis_UAB_CTIP_uid61569:1.0,Mycoplasma_mobile_163K_uid58077:1.0):1.0[88],((Geovibrio_thiophilus:1.0,Denitrovibrio_acetiphilus_N2460_DSM_12809_646564527:1.0):1.0[54],Deferribacter_desulfuricans_SSM1_uid46653:1.0,Calditerrivibrio_nitroreducens_DSM_19672_uid60821:1.0,Flexistipes_sinusarabici_MAS10_DSM_4947_2502790008:1.0):1.0[67],(Clostridium_spiroforme_DSM_1552_uid54607:1.0,Catenibacterium_mitsuokai_DSM_15897_uid54829:1.0):1.0[92],((beta_proteobacterium_KB13_uid54261:1.0,Methylophilales_bacterium_HTCC2181_uid54577:1.0):1.0[96],(Methylotenera_301_uid49469:1.0,Methylobacillus_flagellatus_KT_uid58049:1.0):1.0[67]):1.0[58],(Leadbetterella_byssophila_4M15_DSM_17132_2503538002:1.0,Emticicia_oligotrophica_GPTSA100_15_DSM_17448_2503982028:1.0):1.0[63],((Porphyromonas_endodontalis_ATCC_35406_uid55449:1.0,Porphyromonas_asaccharolytica_VPI_4198_DSM_20707_2503508001:1.0):1.0[79],Porphyromonas_gingivalis_W83_uid57641:1.0):1.0[67],(Planococcus_donghaensis_MPA1U2_uid63099:1.0,Lysinibacillus_sphaericus_C3_41_uid58945:1.0):1.0[58],(((gamma_proteobacterium_NOR51_B_uid55445:1.0,marine_gamma_proteobacterium_HTCC2080_uid54583:1.0):1.0[79],gamma_proteobacterium_NOR5_3_uid55443:1.0,marine_gamma_proteobacterium_HTCC2148_uid55363:1.0):1.0[67],marine_gamma_proteobacterium_HTCC2143_uid54265:1.0):1.0[54],(((Chlorobium_phaeobacteroides_BS1_uid58131:1.0,Prosthecochloris_aestuarii_DSM_271_uid58151:1.0):1.0[63],Chlorobaculum_parvum_NCIB_8327_uid59185:1.0,Chlorobium_chlorochromatii_CaD3_uid58375:1.0,Chlorobium_phaeovibrioides_DSM_265_uid58129:1.0,Chlorobium_limicola_DSM_245_uid58127:1.0):1.0[88],Chloroherpeton_thalassium_ATCC_35110_uid59187:1.0):1.0[96],((Hydrogenobacter_thermophilus_TK_6_DSM_6534_2502957034:1.0,Thermocrinis_albus_HI_11_12_DSM_14484_646564582:1.0):1.0[67],Sulfurihydrogenibium_yellowstonense_SS_5_uid54637:1.0,Persephonella_marina_EX_H1_uid58119:1.0,Hydrogenobaculum_Y04AAS1_uid58857:1.0,Aquifex_aeolicus_VF5_uid57765:1.0,Hydrogenivirga_128_5_R1_1_uid54685:1.0):1.0[63],(Oceanicaulis_alexandrii_HTCC2633_uid54173:1.0,Maricaulis_maris_MCS10_uid58689:1.0):1.0[67],(Myxococcus_xanthus_DK_1622_uid58003:1.0,Anaeromyxobacter_K_uid58953:1.0):1.0[92],(((Candidatus_Phytoplasma_australiense_uid61641:1.0,Aster_yellows_witches_broom_phytoplasma_AYWB_uid58297:1.0):1.0[92],Candidatus_Phytoplasma_mali_uid59087:1.0):1.0[96],Acholeplasma_laidlawii_PG_8A_uid58901:1.0):1.0[83],(Capnocytophaga_gingivalis_ATCC_33624_uid55451:1.0,Capnocytophaga_ochracea_VPI_2845_DSM_7271_644736338_faa:1.0):1.0[79],((((Anaplasma_phagocytophilum_HZ_uid57951:1.0,Anaplasma_marginale_Mississippi_uid55103:1.0):1.0[96],Ehrlichia_canis_Jake_uid58071:1.0):1.0[88],Wolbachia_endosymbiont_of_Drosophila_melanogaster_uid57851:1.0):1.0[83],Neorickettsia_sennetsu_Miyayama_uid57965:1.0):1.0[58],(Alkaliflexus_imshenetskii_Z_7010_DSM_15055_2505119008:1.0,Cytophaga_fermentans_IAM_14302_DSM_9555_2503423016:1.0):1.0[71],(Methylococcus_capsulatus_Bath_uid57607:1.0,Methylobacter_tundripaludum_SV96_uid53253:1.0):1.0[54],(Nitrosospira_multiformis_ATCC_25196_uid58361:1.0,Nitrosomonas_AL212_uid55727:1.0,Nitrosomonas_eutropha_C91_uid58363:1.0):1.0[54],((((Acidobacterium_MP5ACTX9_uid50551:1.0,Terriglobus_saanensis_SP1PR4_uid53251:1.0):1.0[88],Acidobacterium_capsulatum_ATCC_51196_uid59127:1.0):1.0[83],Candidatus_Koribacter_versatilis_Ellin345_uid58479:1.0):1.0[79],Candidatus_Solibacter_usitatus_Ellin6076_uid58139:1.0):1.0[75],(Thermomicrobium_roseum_DSM_5159_uid59341:1.0,Sphaerobacter_thermophilus_4ac11_DSM_20745_646311953:1.0):1.0[83],(Cardiobacterium_hominis_ATCC_15826_uid55949:1.0,Dichelobacter_nodosus_VCS1703A_uid57643:1.0):1.0[100],((Pelobacter_carbinolicus_DSM_2380_uid58241:1.0,Desulfuromonas_acetoxidans_DSM_684_uid54145:1.0):1.0[75],((Geobacter_bemidjiensis_Bem_uid58749:1.0,Geobacter_FRC_32_uid58543:1.0):1.0[67],(Geobacter_lovleyi_SZ_uid58713:1.0,Pelobacter_propionicus_DSM_2379_uid58255:1.0):1.0[71],Geobacter_sulfurreducens_PCA_uid57743:1.0):1.0[92]):1.0[58],((Lactobacillus_antri_DSM_16041_uid55491:1.0,Lactobacillus_fermentum_IFO_3956_uid58865:1.0):1.0[88],((Lactobacillus_acidophilus_NCFM_uid57685:1.0,Lactobacillus_delbrueckii_bulgaricus_ATCC_11842_uid58647:1.0):1.0[75],Lactobacillus_iners_LactinV_11V1_d_uid59473:1.0):1.0[96],Oenococcus_oeni_ATCC_BAA_1163_uid54405:1.0,Lactobacillus_plantarum_JDM1_uid59361:1.0,Lactobacillus_sakei_23K_uid58281:1.0,Lactobacillus_paracasei_8700_2_uid55295:1.0,Pediococcus_acidilactici_DSM_20284_uid51711:1.0,Lactobacillus_ruminis_ATCC_25644_uid55509:1.0,Lactobacillus_hilgardii_ATCC_8290_uid55501:1.0,Leuconostoc_citreum_KM20_uid58481:1.0,Weissella_paramesenteroides_ATCC_33313_uid55901:1.0,Lactobacillus_brevis_ATCC_367_uid57989:1.0):1.0[58],((Desulfurivibrio_alkaliphilus_AHT2_uid49487:1.0,delta_proteobacterium_MLMS_1_uid54339:1.0):1.0[100],(Desulfobulbus_propionicus_DSM_2032_uid62265:1.0,Desulfotalea_psychrophila_LSv54_uid58153:1.0):1.0[67]):1.0[96],(Alkaliphilus_metalliredigens_QYMF_uid58171:1.0,Alkaliphilus_oremlandii_OhILAs_uid58495:1.0):1.0[79],(((Chlamydophila_pneumoniae_J138_uid57829:1.0,Chlamydophila_abortus_S26_3_uid57963:1.0):1.0[58],Chlamydia_trachomatis_A_HAR_13_uid58333:1.0):1.0[100],((Candidatus_Protochlamydia_amoebophila_UWE25_uid58079:1.0,Parachlamydia_acanthamoebae_Hall_s_coccus_uid42977:1.0):1.0[54],Waddlia_chondrophila_WSU_86_1044_uid49531:1.0):1.0[75]):1.0[96],(Dehalogenimonas_lykanthroporepellens_BL_DC_9_uid48131:1.0,Dehalococcoides_ethenogenes_195_uid57763:1.0):1.0[92],((Blattabacterium_Blattella_germanica_Bge_uid41533:1.0,Blattabacterium_Periplaneta_americana_BPLAN_uid41287:1.0):1.0[96],((Candidatus_Sulcia_muelleri_CARI_uid52535:1.0,Candidatus_Sulcia_muelleri_Hc_Homalodisca_coagulata_uid54367:1.0):1.0[54],Candidatus_Sulcia_muelleri_SMDSEM_uid59393:1.0):1.0[88]):1.0[71],(Thermodesulfatator_indicus_CIR29812_DSM_15286_2502082110:1.0,Thermodesulfobacterium_commune_DSM_2178:1.0):1.0[88],(Orientia_tsutsugamushi_Boryong_uid61621:1.0,Rickettsia_canadensis_McKiel_uid58159:1.0):1.0[88],(Candidatus_Liberibacter_asiaticus_psy62_uid59227:1.0,Candidatus_Liberibacter_solanacearum_CLso_ZC1_uid61245:1.0):1.0[100],(Desulfobacterium_autotrophicum_HRM2_uid59061:1.0,Desulfococcus_oleovorans_Hxd3_uid58777:1.0,Desulfatibacillum_alkenivorans_AK_01_uid58913:1.0):1.0[71],(uncultured_Termite_group_1_bacterium_phylotype_Rs_D17_uid59059:1.0,Elusimicrobium_minutum_Pei191_uid58949:1.0):1.0[54],(Bacillus_tusciae_T2_DSM_2912_646564511:1.0,Alicyclobacillus_acidocaldarius_acidocaldarius_104_IA_DSM_446_644736325_faa:1.0):1.0[54],((Niastella_koreensis_GR20_10_DSM_17620_2502422314:1.0,Niabella_soli_JS13_8_DSM_19437_2504136010:1.0):1.0[54],Chitinophaga_pinensis_UQM_2034_DSM_2588_644736340:1.0):1.0[79],(Candidatus_Pelagibacter_HTCC7211_uid54705:1.0,alpha_proteobacterium_HIMB114_uid41503:1.0):1.0[88],((Aquiflexum_balticum_BA160_DSM_16537_2503044013:1.0,Belliella_baltica_BA134_DSM_15883_2503423015_faa:1.0):1.0[71],Cyclobacterium_marinum_DSM_745_2503508008:1.0):1.0[88],((Paenibacillus_polymyxa_E681_uid53477:1.0,Paenibacillus_curdlanolyticus_YK9_uid51723:1.0):1.0[63],Paenibacillus_larvae_B_3650_uid62535:1.0):1.0[83],((Thermosipho_melanesiensis_BI429_uid58683:1.0,Fervidobacterium_nodosum_Rt17_B1_uid58625:1.0):1.0[75],((Kosmotoga_olearia_TBF_19_5_1_uid59205:1.0,Thermotogales_bacterium_mesG1_Ag_4_2_uid52599:1.0):1.0[92],Petrotoga_mobilis_SJ95_uid58747:1.0):1.0[54],(Thermotoga_lettingae_TMO_uid58419:1.0,Thermotoga_thermarum_LA3_DSM_5069_2503508007:1.0):1.0[92],Thermotoga_petrophila_RKU_1_uid58655:1.0):1.0[75],((Bulleidia_extructa_W1219_uid43197:1.0,Solobacterium_moorei_F0204_uid62281:1.0):1.0[96],Eubacterium_biforme_DSM_3989_uid55117:1.0,Clostridium_HGF2_uid61051:1.0,Erysipelothrix_rhusiopathiae_ATCC_19414_uid55483:1.0,Holdemania_filiformis_DSM_12042_uid55297:1.0):1.0[67],(((Thermanaerovibrio_acidaminovorans_DSM_6589_uid41925:1.0,Aminomonas_paucivorans_DSM_12260_uid60577:1.0):1.0[67],(Synergistes_jonesii:1.0,Cloacibacillus_evryensis_158_DSM_19522_2503423011:1.0):1.0[92]):1.0[75],((Pyramidobacter_piscolens_W5455_uid42959:1.0,Jonquetella_anthropi_DSM_22815_2505119031:1.0):1.0[88],Dethiosulfovibrio_peptidovorans_SEBR_4207_DSM_11002_643886134:1.0):1.0[71],Anaerobaculum_hydrogeniformans_ATCC_BAA_1850_uid55759:1.0,Thermovirga_lienii_Cas60314_DSM_17291_2501025492:1.0,Aminobacterium_colombiense_DSM_12261_uid47083:1.0):1.0[83],(Brevundimonas_subvibrioides_ATCC_15264_uid42117:1.0,Asticcacaulis_excentricus_CB_48_uid55641:1.0,Phenylobacterium_zucineum_HLK1_uid58959:1.0,Caulobacter_segnis_ATCC_21756_uid41709:1.0):1.0[88],(((Desulfovibrio_desulfuricans_ATCC_27774_uid59213:1.0,Lawsonia_intracellularis_PHE_MN1_00_uid61575:1.0):1.0[54],Desulfovibrio_vulgaris_Miyazaki_F_uid59089:1.0,Desulfovibrio_desulfuricans_G20_uid57941:1.0):1.0[67],(Desulfovibrio_ND132_uid63159:1.0,Desulfovibrio_salexigens_DSM_2638_uid59223:1.0):1.0[58],Desulfonatronospira_thiodismutans_ASO3_1_uid55423:1.0,Desulfohalobium_retbaense_HR100_DSM_5692_644736349:1.0,Desulfovibrio_fructosovorans_JJ_uid51537:1.0,Desulfomicrobium_baculatum_X_DSM_4028_644736350:1.0):1.0[83],((Novosphingobium_nitrogenifigens_DSM_19370_uid64475:1.0,Erythrobacter_NAP1_uid54197:1.0):1.0[54],Sphingopyxis_alaskensis_RB2256_uid58351:1.0,Sphingobium_japonicum_UT26S_uid47077:1.0,Zymomonas_mobilis_ATCC_10988_uid55403:1.0):1.0[92],((Psychrobacter_cryohalolentis_K5_uid58373:1.0,Moraxella_catarrhalis_RH4_uid48809:1.0,Enhydrobacter_aerosaccus_SK60_uid55439:1.0):1.0[67],Acinetobacter_lwoffii_SH145_uid41587:1.0):1.0[88],((((Leptotrichia_buccalis_C_1013_b_DSM_1135_644736384_faa:1.0,Leptotrichia_hofstadii_F0254_uid55767:1.0):1.0[88],Leptotrichia_goodfellowii_LB_57_DSM_19756_2502545042_faa:1.0,Streptobacillus_moniliformis_DSM_12112_uid41863:1.0):1.0[54],Sebaldella_termitidis_ATCC_33386_646311952:1.0):1.0[83],(((Fusobacterium_nucleatum_ATCC_25586_uid57885:1.0,Fusobacterium_D12_uid55613:1.0):1.0[67],Fusobacterium_ulcerans_ATCC_49185_uid55615:1.0):1.0[79],Ilyobacter_polytropus_CuHBu1_DSM_2926_2503538000:1.0):1.0[88]):1.0[88],(((Comamonas_testosteroni_S44_uid50011:1.0,Polaromonas_naphthalenivorans_CJ2_uid58273:1.0):1.0[79],Leptothrix_cholodnii_SP_6_uid58971:1.0):1.0[67],Thiomonas_intermedia_K12_uid48825:1.0):1.0[67],(Acidithiobacillus_caldus_ATCC_51756_uid55945:1.0,Acidithiobacillus_ferrooxidans_ATCC_23270_uid57649:1.0):1.0[96],(Chrysiogenes_arsenatis_DSM_11915:1.0,Desulfurispirillum_indicum_S5_uid45897:1.0):1.0[100],(((Chloroflexus_aggregans_DSM_9485_uid58621:1.0,Oscillochloris_trichoides_DG6_uid59465:1.0):1.0[100],Roseiflexus_castenholzii_DSM_13941_uid58287:1.0):1.0[79],Herpetosiphon_aurantiacus_ATCC_23779_uid58599:1.0):1.0[75],((Sulfuricurvum_kujiense_DSM_16994_uid60789:1.0,Sulfurimonas_autotrophica_OK10_DSM_16294_648028058:1.0):1.0[75],(Sulfurovum_NBC37_1_uid58863:1.0,Nitratifractor_salsuginis_E9I37_1_DSM_16511_2503538035:1.0):1.0[67],((((Helicobacter_felis_ATCC_49179_uid61409:1.0,Helicobacter_suis_HS1_uid62531:1.0):1.0[100],Helicobacter_pylori_J99_uid57789:1.0):1.0[88],Helicobacter_mustelae_12198_uid46647:1.0,Helicobacter_bilis_ATCC_43879_uid55617:1.0,Helicobacter_hepaticus_ATCC_51449_uid57737:1.0):1.0[63],Helicobacter_canadensis_MIT_98_5491_uid55289:1.0,Wolinella_succinogenes_DSM_1740_uid61591:1.0):1.0[88],(Arcobacter_butzleri_RM4018_uid58557:1.0,Arcobacter_nitrofigilis_DSM_7299_646564506:1.0):1.0[92],(((Campylobacter_concisus_13826_uid58667:1.0,Campylobacter_rectus_RM3267_uid55417:1.0):1.0[54],Campylobacter_hominis_ATCC_BAA_381_uid58981:1.0,Campylobacter_gracilis_RM3268_uid55421:1.0,Campylobacter_upsaliensis_RM3195_uid54143:1.0,Campylobacter_fetus_82_40_uid58545:1.0):1.0[63],Sulfurospirillum_deleyianum_DSM_6946_uid41861:1.0):1.0[54],Nitratiruptor_SB155_2_uid58861:1.0,Nautilia_profundicola_AmH_uid59345:1.0):1.0[92],(Thermaerobacter_subterraneus_C21_DSM_13965_2503423007_faa:1.0,Thermaerobacter_marianensis_DSM_12885_uid61727:1.0):1.0[100],(Aerococcus_viridans_ATCC_11563_uid48397:1.0,Aerococcus_urinae_ACS_120_V_Col10a_uid64757:1.0):1.0[75],(Hyphomonas_neptunium_ATCC_15444_uid58433:1.0,Hirschia_baltica_ATCC_49814_uid59365:1.0):1.0[54],(Pontibacter_actiniarum_KMM_6156_DSM_19842_2502545039:1.0,Hymenobacter_roseosalivarius_AA_718_DSM_11622_2502422321:1.0):1.0[58],Clostridium_phytofermentans_ISDg_uid58519:1.0,Clostridium_symbiosum_WAL_14673_uid63157:1.0,Eubacterium_cellulosolvens_6_uid61055:1.0,Eubacterium_eligens_ATCC_27750_uid59171:1.0,Butyrivibrio_crossotus_DSM_2876_uid55091:1.0,Eubacterium_rectale_ATCC_33656_uid59169:1.0,Coprococcus_eutactus_ATCC_27759_uid54541:1.0,Blautia_hydrogenotrophica_DSM_10507_uid54939:1.0,Eubacterium_hallii_DSM_3353_uid54535:1.0,Endoriftia_persephone_Hot96_1_Hot96_2_uid54413:1.0,Clostridiales_genomosp_BVAB3_UPII9_5_uid46219:1.0,Symbiobacterium_thermophilum_IAM_14863_uid58165:1.0,Brachyspira_murdochii_DSM_12563_uid48819:1.0,Candidatus_Cloacamonas_acidaminovorans_uid62959:1.0,Coprothermobacter_proteolyticus_DSM_5265_uid59253:1.0,Candidatus_Hodgkinia_cicadicola_Dsem_uid59311:1.0,Thermodesulfovibrio_yellowstonii_DSM_11347_uid59257:1.0,Haliscomenobacter_hydrossis_O_DSM_1100_2503128000:1.0,Runella_slithyformis_LSU4_DSM_19594_2503128005:1.0,Dyadobacter_fermentans_DSM_18053_uid59049:1.0,Spirosoma_linguale_DSM_74_uid43413:1.0,Flectobacillus_major_DSM_103_2504756051:1.0,Microscilla_marina_ATCC_23134_uid54163:1.0,Marivirga_tractuosa_DSM_4126_uid60837:1.0,Cytophaga_hutchinsonii_ATCC_33406_uid57651:1.0,Gemmatimonas_aurantiaca_T_27_uid58813:1.0,Flexibacter_litoralis_Fx_l1_DSM_6794_2503538018:1.0,Candidatus_Amoebophilus_asiaticus_5a2_uid58963:1.0,Flavobacteria_bacterium_BBFL7_uid54263:1.0,Cellulophaga_algicola_IC166_DSM_14237_2503904003_faa:1.0,Cellulophaga_lytica_LIM_21_DSM_7489_2504136007_faa:1.0,Flavobacteria_bacterium_MS024_3C_uid55011:1.0,Polaribacter_irgensii_23_P_uid54179:1.0,Ornithobacterium_rhinotracheale_DSM_15997_2503423013:1.0,Flavobacteria_bacterium_MS024_2A_uid55009:1.0,Croceibacter_atlanticus_HTCC2559_uid49661:1.0,Muricauda_ruestringensis_B1_DSM_13258_2503538022_faa:1.0,Robiginitalea_biformata_HTCC2501_uid58285:1.0,Psychroflexus_torquis_ATCC_700755_uid54205:1.0,Gillisia_limnaea_R_8282_DSM_15749_2503423009_faa:1.0,Dokdonia_donghaensis_MED134_uid54209:1.0,Leeuwenhoekiella_blandensis_MED217_uid54243:1.0,Gramella_forsetii_KT0803_uid58881:1.0,Flavobacteriales_bacterium_ALC_1_uid54679:1.0,Aequorivita_sublithincola_QSSC9_3_DSM_14238_2502894010:1.0,Barnesiella_viscericola_C46_DSM_18177_2503508005:1.0,Candidatus_Azobacteroides_pseudotrichonymphae_genomovar_CFP2_uid59163:1.0,Bacteroidetes_oral_taxon_274_F0058_uid49703:1.0,Paludibacter_propionicigenes_WB4_uid60725:1.0,Prevotella_marshii_DSM_16973_uid51709:1.0,Prevotella_multisaccharivorax_PPPA20_DSM_17128_2503754046_faa:1.0,Prevotella_bergensis_DSM_17361_uid55893:1.0,Prevotella_tannerae_ATCC_51259_uid55769:1.0,Prevotella_oris_F0302_uid55989:1.0,Prevotella_timonensis_CRIS_5C_B1_uid42971:1.0,Bacteroides_helcogenes_P_36_108_DSM_20613_2503538016_faa:1.0,Bacteroides_salanitronis_DSM_18170_uid63269:1.0,Bacteroides_coprosuis_PC_139_DSM_18011_2502171165:1.0,Odoribacter_splanchnicus_DSM_20712_uid63397:1.0,Fluviicola_taffensis_RW262_DSM_16823_2503707007:1.0,Fibrobacter_succinogenes_S85_uid41169:1.0,Caldithrix_abyssi_LF13_DSM_13497_2503538004:1.0,Parvibaculum_lavamentivorans_DS_1_uid58739:1.0,Hyphomicrobium_denitrificans_ATCC_51888_uid50325:1.0,Rhodopseudomonas_palustris_BisB18_uid58443:1.0,Rhodomicrobium_vannielii_ATCC_17100_uid43247:1.0,Xanthobacter_autotrophicus_Py2_uid58453:1.0,Parvularcula_bermudensis_HTCC2503_uid51641:1.0,Bartonella_bacilliformis_KC583_uid58533:1.0,Chelativorans_BNC1_uid58069:1.0,Mesorhizobium_ciceri_biovar_biserrulae_WSM1271_uid62101:1.0,Ahrensia_R2A130_uid51717:1.0,Fulvimarina_pelagi_HTCC2506_uid54193:1.0,Rhizobium_etli_CIAT_652_uid59115:1.0,Hoeflea_phototrophica_DFL_43_uid54683:1.0,Mariprofundus_ferrooxydans_PV_1_uid54269:1.0,Magnetococcus_MC_1_uid57833:1.0,Reclinomonas_americana_AF00726_mito:1.0,Moritella_PE36_uid54201:1.0,Magnetospirillum_magneticum_AMB_1_uid58527:1.0,Rhodospirillum_rubrum_ATCC_11170_uid57655:1.0,Nephroselmis_olivacea_AF110138_mito:1.0,Malawimonas_jakobiformis_AF295546_mito:1.0,Thioalkalivibrio_HL_EbGR7_uid59179:1.0,Thioalkalivibrio_K90mix_uid46181:1.0,Coxiella_burnetii_Dugway_5J108_111_uid58629:1.0,Rickettsiella_grylli_uid54407:1.0,gamma_proteobacterium_HTCC5015_uid54681:1.0,Nitrosococcus_watsoni_C_113_uid50331:1.0,Allochromatium_vinosum_DSM_180_uid46083:1.0,Hahella_chejuensis_KCTC_2396_uid58483:1.0,Marinobacter_ELB17_uid54619:1.0,Chromohalobacter_salexigens_DSM_3043_uid62921:1.0,Teredinibacter_turnerae_T7901_uid59267:1.0,Cellvibrio_japonicus_Ueda107_uid59139:1.0,gamma_proteobacterium_HTCC2207_uid54403:1.0,Saccharophagus_degradans_2_40_uid57921:1.0,gamma_proteobacterium_HdN1_uid51635:1.0,Alcanivorax_borkumensis_SK2_uid58169:1.0,Bermanella_marisrubri_uid54229:1.0,Marinomonas_MWYL1_uid58715:1.0,Neptuniibacter_caesariensis_uid54227:1.0,Reinekea_blandensis_MED297_uid54199:1.0,Pseudomonas_syringae_oryzae_1_6_uid55447:1.0,Vibrio_cholerae_MZO_2_uid54587:1.0,Escherichia_coli_K_12_substr_DH10B_uid58979:1.0,Candidatus_Regiella_insecticola_LSR1_uid51727:1.0,Candidatus_Hamiltonella_defensa_5AT_Acyrthosiphon_pisum_uid59289:1.0,Proteus_penneri_ATCC_35198_uid54897:1.0,Baumannia_cicadellinicola_Hc_Homalodisca_coagulata_uid58111:1.0,Buchnera_aphidicola_Bp_Baizongia_pistaciae_uid57827:1.0,Wigglesworthia_glossinidia_endosymbiont_of_Glossina_brevipalpis_uid57853:1.0,Buchnera_aphidicola_Cc_Cinara_cedri_uid58579:1.0,Candidatus_Zinderia_insecticola_CARI_uid52459:1.0,Candidatus_Carsonella_ruddii_uid58773:1.0,Candidatus_Riesia_pediculicola_USDA_uid46841:1.0,Haemophilus_ducreyi_35000HP_uid57625:1.0,Pseudoalteromonas_haloplanktis_TAC125_uid58431:1.0,Kangiella_koreensis_DSM_16069_uid59209:1.0,Tolumonas_auensis_DSM_9187_uid59395:1.0,Aeromonas_salmonicida_A449_uid58631:1.0,Succinatimonas_hippei_YIT_12066_uid62747:1.0,Legionella_longbeachae_D_4968_uid42207:1.0,Thiobacillus_denitrificans_ATCC_25259_uid58189:1.0,Dechloromonas_aromatica_RCB_uid58025:1.0,Aromatoleum_aromaticum_EbN1_uid58231:1.0,Limnobacter_MED105_uid54689:1.0,Lautropia_mirabilis_ATCC_51599_uid62167:1.0,Polynucleobacter_necessarius_STIR1_uid58967:1.0,Ralstonia_solanacearum_PSI07_uid50539:1.0,candidate_division_TM7_single_cell_isolate_TM7c_uid54643:1.0,Burkholderia_cenocepacia_AU_1054_uid58371:1.0,Gallionella_capsiferriformans_ES_2_uid51505:1.0,Thiomicrospira_crunogena_XCL_2_uid58183:1.0,Candidatus_Accumulibacter_phosphatis_clade_IIA_UW_1_uid59207:1.0,Candidatus_Vesicomyosocius_okutanii_HA_uid59427:1.0,Thiothrix_nivea_JP2_DSM_05205_2503423019:1.0,Halothiobacillus_neapolitanus_c2_uid41317:1.0,Shewanella_violacea_DSS12_uid47085:1.0,Colwellia_psychrerythraea_34H_uid57855:1.0,Psychromonas_ingrahamii_37_uid58521:1.0,Ferrimonas_balearica_PAT_DSM_9799_648028026:1.0,Francisella_tularensis_WY96_3418_uid58811:1.0,Methylophaga_thiooxidans_DMS010_uid54693:1.0,Glaciecola_HTCC2999_uid54867:1.0,Idiomarina_loihiensis_L2TR_uid58087:1.0,Desulfarculus_baarsii_2st14_DSM_2075_648028023:1.0,Syntrophobacter_fumaroxidans_MPOB_uid58177:1.0,Plesiocystis_pacifica_SIR_1_uid54707:1.0,Haliangium_ochraceum_SMP_2_DSM_14365_646311933:1.0,Desulfomonile_tiedjei_DCB_1_DSM_6799_2502545002:1.0,Desulfobacca_acetoxidans_DSM_11109_2503538012:1.0,delta_proteobacterium_NaphS2_uid50675:1.0,Syntrophus_aciditrophicus_SB_uid58539:1.0,Sorangium_cellulosum_So_ce_56_uid61629:1.0,Bdellovibrio_bacteriovorus_HD100_uid61595:1.0,Hippea_maritima_MH2_DSM_10411_2503128001:1.0,Thermodesulfobium_narugense_Na82_DSM_14796_2502894016:1.0,Dictyoglomus_turgidum_DSM_6724_uid59177:1.0,Heliobacterium_modesticaldum_Ice1_uid58279:1.0,Desulfitobacterium_hafniense_Y51_uid58605:1.0,Desulfonispora_thiosulfatigenes_GKNTAUT_DSM_11270_2501915963:1.0,Thermincola_JR_uid48823:1.0,Natranaerobius_thermophilus_JW_NM_WN_LF_uid59001:1.0,Conexibacter_woesei_DSM_14684_uid43467:1.0,Anaerolinea_thermophila_UNI_1_uid62245:1.0,Thermobaculum_terrenum_YNP1_ATCC_BAA_798_646311962:1.0,Ktedonobacter_racemifer_DSM_44963_uid49671:1.0,bacterium_Ellin514_uid54925:1.0,Methylacidiphilum_infernorum_V4_uid59161:1.0,Thermosediminibacter_oceani_DSM_16646_uid51421:1.0,Ammonifex_degensii_KC4_uid41053:1.0,Carboxydothermus_hydrogenoformans_Z_2901_uid57821:1.0,Desulfotomaculum_reducens_MI_1_uid58277:1.0,Pelotomaculum_thermopropionicum_SI_uid58877:1.0,Candidatus_Desulforudis_audaxviator_MP104C_uid59067:1.0,Dethiobacter_alkaliphilus_AHT_1_uid55401:1.0,Brevibacillus_brevis_NBRC_100599_uid59175:1.0,Mahella_australiensis_50_1_BON_DSM_15567_2503508009:1.0,Caldicellulosiruptor_kronotskyensis_2002_uid60491:1.0,Eubacterium_saphenum_ATCC_49989_uid55765:1.0,Bacillus_anthracis_Sterne_uid58091:1.0,Bacillus_m3_13_uid59767:1.0,Geobacillus_G11MC16_uid55035:1.0,Bacillus_coagulans_36D1_uid54335:1.0,Bacillus_coahuilensis_m4_4_uid54797:1.0,Carnobacterium_AT7_uid54673:1.0,Listeria_monocytogenes_FSL_F2_515_uid54421:1.0,Bacillus_amyloliquefaciens_FZB42_uid58271:1.0,Gemella_moribillum_M424_uid61881:1.0,Staphylococcus_hominis_C80_uid61127:1.0,Prevotella_dentalis_ES_2772_DSM_3688_2503904001:1.0,Macrococcus_caseolyticus_JCSC5402_uid59003:1.0,Exiguobacterium_sibiricum_255_15_uid58053:1.0,Bacillus_clausii_KSM_K16_uid58237:1.0,Bacillus_selenitireducens_MLS10_uid49513:1.0,Oceanobacillus_iheyensis_HTE831_uid57867:1.0,Granulicatella_elegans_ATCC_700633_uid40873:1.0,Enterococcus_faecalis_CH188_uid55709:1.0,Turicibacter_HGF1_uid63587:1.0,candidate_division_TM7_genomosp_GTL1_uid54755:1.0,Anaerostipes_3_2_56FAA_uid61867:1.0,Bryantella_formatexigens_DSM_14469_uid54943:1.0,Butyrivibrio_proteoclasticus_B316_uid51489:1.0,Eubacterium_saburreum_DSM_3986_uid61491:1.0,Eubacterium_ventriosum_ATCC_27560_uid54517:1.0,Blautia_hansenii_DSM_20583_uid55275:1.0,Clostridium_bolteae_ATCC_BAA_613_uid54523:1.0,Abiotrophia_defectiva_ATCC_49176_uid55729:1.0);
